# Supplementary material for: Comparative landscape of genetic dependencies in human and chimpanzee stem cells
Source: Cell. Author manuscript; Available in PMC 2024 Jul 6. (PMC10461406; doi:10.1016/j.cell.2023.05.043)
Supplement: Table S4 — Primary data for comparative essentiality validation screens, related to Figure 2. (A) Log2FC for individual sgRNAs from CEV-v1 validation screens (B). CEV-v1 sgRNA library. (C) Gene averaged depletion scores for CEV-v1 validation screens, related to Figure 2. [file NIHMS1920094-supplement-Table_S4.xlsx]

## Sheet: Metadata S4A
genes	Gene symbol from CEV_v1 library
guideNames	sgRNA ID from CEV_v1 library
human_avg	Average of sgRNA log2 fold-change across all human lines
chimp_avg	Average of sgRNA log2 fold-change across all chimp lines
wtc11_gamma	sgRNA log2 fold-change for WTC11 from primary genome-wide screen
h1esc	sgRNA log2 fold-change for H1 from CEV_v1 validation screen
20961B(TF)	sgRNA log2 fold-change for 20961B from CEV_v1 validation screen, averaged across UCSF and Whitehead experiments
21792A	sgRNA log2 fold-change for 21792A from CEV_v1 validation screen
23555A	sgRNA log2 fold-change for 23555A from CEV_v1 validation screen, averaged across UCSF and Whitehead experiments
28128B	sgRNA log2 fold-change for 28126B from CEV_v1 validation screen, averaged across UCSF and Whitehead experiments
3649	sgRNA log2 fold-change for C3649 from CEV_v1 validation screen
Pt5c	sgRNA log2 fold-change for Pt5c from CEV_v1 validation screen
3624K	sgRNA log2 fold-change for 3624K from CEV_v1 validation screen, averaged across UCSF and Whitehead experiments
40280L	sgRNA log2 fold-change for 40280L from CEV_v1 validation screen
40290F	sgRNA log2 fold-change for 40290F from CEV_v1 validation screen
8861G	sgRNA log2 fold-change for 8861G from CEV_v1 validation screen, averaged across UCSF and Whitehead experiments

## Sheet: Table S4A
genes	guideNames	human_avg	chimp_avg	wtc11_gamma	h1esc	20961B(TF)	21792A	23555A	28128B	3649	Pt5c	3624K	40280L	40290F	8861G
AATF	AATF_-_35306340.23-P1P2	-1.7221	-3.28827	-0.835527	-0.266344	-3.49022	-3.42682	-1.55328	0.126143	-3.18979	-4.49334	-6.20075	-1.12152	-0.940076	-3.78417
AATF	AATF_-_35306346.23-P1P2	-2.32619	-5.66771	-0.755676	-0.769121	-3.62749	-4.64063	-1.99523	-0.598486	-3.81014	-5.54076	-8.56221	-4.80037	-7.09462	-4.19816
AATF	AATF_-_35306333.23-P1P2	-2.8617	-3.60786	-2.3839	-0.532935	-2.36328	-6.24824	-1.93319	-3.23087	-2.78299	-4.13548	-8.91708	-0.72382	0.662167	-5.74999
AATF	AATF_-_35306312.23-P1P2	-0.457097	-6.63794	-0.00275807	0.292329	0.415865	-1.31711	-2.03126	0.354691	-3.82933	-5.82506	-10.1043	-5.43594	-10.5832	-4.04981
AATF	AATF__P1P2__secondary__FWD__35	-2.05146	-3.50068		-1.03229	-2.36175	-2.94023	-2.45315	-1.46989	-2.58431	-2.27185	-7.96641	-2.59784	-3.3631	-2.22059
AATF	AATF__P1P2__secondary__FWD__50	-1.93925	-4.53375		-0.469843	-2.52751	-2.31199	-2.53719	-1.84969	-2.98798	-2.70205	-10.5757	-4.04987	-4.15161	-2.7353
AATF	AATF__P1P2__secondary__FWD__53	-1.91449	-3.17732		-0.542976	-2.14563	-2.66141	-2.46011	-1.76231	-2.59985	-1.994	-6.97749	-3.59373	-2.2064	-1.69246
AATF	AATF__P1P2__secondary__FWD__55	-1.85599	-2.94028		-0.783057	-1.92155	-2.34172	-2.80292	-1.43071	-1.91742	-1.9884	-6.54748	-3.06226	-1.85942	-2.26672
ABCB10	ABCB10__P1P2__primary__RVS__7	0.0624783	0.248954		-0.108811	0.0962451	-0.0571769	0.165749	0.216385	0.175962	0.397901	0.347685	-0.150747	0.795918	-0.0729929
ABCB10	ABCB10_+_229694285.23-P1P2	-3.50265	-5.87028	-1.28392	-0.323378	-5.34682	-2.89531	-3.46064	-5.48711	-4.31431	-5.55437	-9.25286	-4.31367	-5.80136	-5.98513
ABCB10	ABCB10__P1P2__primary__FWD__3	0.0930434	0.107126		0.0897451	0.064704	0.0750647	0.00411158	0.231592	-0.0436046	0.034503	0.267611	-0.132676	0.150069	0.366856
ABCB10	ABCB10__P1P2__primary__RVS__1	0.19262	-0.0155583		0.280835	-0.00957312	-0.102551	0.243513	0.550879	0.111268	-0.279281	-0.191538	-0.21075	0.459006	0.0179458
ABCB10	ABCB10__P1P2__primary__FWD__50	0.135417	0.186443		-0.0764363	0.605488	0.226845	0.217349	-0.296159	0.225318	-0.0439189	0.046299	0.534106	0.49683	-0.139976
ABCB10	ABCB10__P1P2__primary__FWD__49	0.206124	-0.0305042		0.174364	0.270059	-0.147206	0.3837	0.349702	-0.268587	-0.363822	0.0478806	0.145911	0.3086	-0.0530078
ABCB10	ABCB10__P1P2__primary__FWD__86	0.05295	-0.0502633		0.0605203	0.06607	-0.0652968	0.0784596	0.124997	-0.168681	0.0837156	0.427646	0.10006	-0.536535	-0.207785
ABCB10	ABCB10__P1P2__primary__RVS__41	0.234693	0.0733255		0.731049	0.0952139	-0.166534	0.219411	0.294323	0.119905	-0.314948	0.630248	-0.274267	0.196414	0.0826013
ABHD16A	ABHD16A_-_31670764.23-P1P2	-0.365318	-1.24879	-0.287782	-0.516178	-0.0363212	-0.613712	-0.205184	-0.455196	-0.870023	-1.23782	0.0967513	-1.5366	-2.49083	-1.45422
ABHD16A	ABHD16A_-_31670679.23-P1P2	-0.304053	-0.819418	-0.484574	-0.839702	-0.178716	-0.0313115	-0.216583	-0.253951	-1.4553	-1.41289	0.236528	-0.849776	0.191506	-1.62658
ABHD16A	ABHD16A_+_31671120.23-P1P2	-0.220396	-1.04495	-0.169008	-0.011015	-0.449635	-0.69532	-0.00194244	0.0559333	-0.706022	-0.680207	-0.100062	-1.12704	-2.03116	-1.6252
ABHD16A	ABHD16A_-_31670671.23-P1P2	-0.354258	-0.93019	-0.387193	-0.627548	-0.381324	-0.386034	-0.247345	-0.129038	-1.17258	-1.80886	0.296577	-1.00991	-0.962102	-0.924266
ABHD16A	ABHD16A__31670342__RVS__98	-0.176624	-0.508161		-0.116363	-0.513684	0.0165986	-0.247239	-0.0224304	-1.14269	-1.28825	0.398082	-0.316104	-0.293071	-0.406928
ABHD16A	ABHD16A__31670342__RVS__92	-2.89702	-3.15968		-1.09716	-3.79819	-3.74287	-3.94297	-1.90391	-2.48343	-3.86206	-1.67396	-4.64142	-3.75081	-2.54641
ABHD16A	ABHD16A__31670342__FWD__80	-0.677808	-2.01453		-0.601436	-0.83254	-1.37881	0.0034144	-0.57967	-1.71154	-1.60971	-0.105346	-2.38239	-4.04761	-2.23058
ABHD16A	ABHD16A__31670342__FWD__26	-0.0938887	-0.307765		-0.282095	-0.068374	0.032094	-0.140235	-0.0108337	-0.454443	-0.89589	0.282597	-0.186663	-0.182911	-0.409278
ACAD11	ACAD11_-_132378623.23-P1P2	-0.697365	-0.0554078	-0.386042	-0.551916	-0.22319	-1.14445	-0.822067	-0.745201	0.296632	0.218275	-1.13167	-0.00704708	0.32844	-0.0370722
ACAD11	ACAD11_-_132378633.23-P1P2	-0.603142	0.0425648	-0.266346	-0.743239	-0.288731	-0.570989	-0.949182	-0.46357	-0.373168	0.27972	-0.0990465	0.144197	0.0943847	0.209301
ACAD11	ACAD11_-_132379444.23-P1P2	-1.3522	0.260553	-0.484136	-1.06081	-0.738577	-2.596	-1.0245	-1.34114	0.595614	0.961973	-1.50964	0.167994	0.940833	0.406547
ACAD11	ACAD11_+_132378312.23-P1P2	-0.422087	0.0308949	-0.228088	-0.249109	0.0585891	-0.501629	-0.589588	-0.8287	-0.379924	0.0562433	0.0503284	0.109698	0.221994	0.12703
ACAD11	ACAD11_+_132379379.23-P1P2	-0.942368	0.0331257	-0.642792	-1.14189	-0.419137	-1.40161	-0.875806	-0.873398	0.552598	1.03373	-1.48218	0.230212	-0.164491	0.0288858
ACAD11	ACAD11__P1P2__primary__FWD__56	0.105115	0.18984		-0.085783	0.374886	0.191056	0.244188	-0.198774	0.173627	0.162298	0.162502	0.127572	0.40481	0.10823
ACAD11	ACAD11__P1P2__primary__FWD__65	0.191066	-0.00987464		0.21384	0.312387	-0.226715	0.0990572	0.556762	-0.520077	-0.186972	0.394328	-0.123929	0.495749	-0.118347
ACAD11	ACAD11__P1P2__primary__FWD__66	0.0269923	0.0673152		-0.0386086	0.230351	-0.221122	0.124715	0.0396265	-0.0305871	0.271507	0.337628	-0.0202411	0.0770992	-0.231515
ACADS	ACADS__P1P2__primary__RVS__-24	0.17896	0.0553321		-0.0217332	0.238039	-0.124073	0.313987	0.488578	0.157023	0.00203858	0.452325	-0.0246309	-0.245788	-0.00897476
ACADS	ACADS_+_121164090.23-P1P2	-1.61976	0.671233	-2.49672	-1.88209	-2.2422	-0.706245	-2.16073	-1.10751	0.952047	1.52858	0.857155	-0.724306	0.890423	0.523492
ACADS	ACADS__P1P2__primary__RVS__0	0.199921	0.072024		0.168645	0.055513	0.260213	0.278991	0.236243	0.102116	0.283182	0.801414	0.0572372	-0.404127	-0.407678
ACADS	ACADS__P1P2__primary__RVS__86	0.110232	0.116312		-0.0363177	0.104189	-0.0754511	0.325346	0.233392	0.15923	0.0136008	0.564579	0.0644427	-0.0295161	-0.0744626
ACADS	ACADS__P1P2__primary__FWD__90	0.175349	0.111246		0.344851	0.0819898	0.0795113	0.254306	0.116089	-0.155535	0.249555	0.334601	0.181482	0.370561	-0.313189
ACADS	ACADS__P1P2__primary__RVS__225	0.0255965	-0.152959		-0.0716567	0.181775	-0.167096	0.244158	-0.0591984	-0.245994	-0.370586	0.14634	-0.0878844	-0.14756	-0.212068
ACADS	ACADS__P1P2__primary__RVS__240	0.192559	0.237862		0.2213	0.219712	-0.0965196	0.0210146	0.597286	0.080004	0.647895	-0.0731237	0.0221273	0.774046	-0.0237783
ACADS	ACADS__P1P2__primary__FWD__232	0.130904	0.0623524		0.163148	0.0456367	0.28823	0.0464717	0.111031	0.0983818	-0.0629457	0.551614	-0.316302	0.232535	-0.129169
ACAT2	ACAT2_+_160183436.23-P1P2	-0.861895	0.0613843	-0.271172	-1.10099	-1.56658	-0.586851	-1.06609	0.0110265	-0.307213	-0.0399518	0.0582009	-0.0391462	0.74667	-0.0502535
ACAT2	ACAT2_+_160183505.23-P1P2	-1.74858	-0.409857	-0.545602	-1.80931	-1.62464	-2.53436	-1.50503	-1.26956	-0.0913938	-0.195345	-0.431203	-0.847392	-0.561196	-0.332615
ACAT2	ACAT2_-_160183095.23-P1P2	-3.53536	-1.18466	-0.536371	-2.21984	-4.23215	-5.04059	-2.28961	-3.89461	-0.636747	-0.60711	-0.369561	-1.28653	-3.20534	-1.00265
ACAT2	ACAT2_-_160183174.23-P1P2	-2.43568	-0.961516	-0.715344	-1.62479	-3.79845	-2.68345	-1.76581	-2.30588	-0.413605	-0.293477	0.00316068	-1.75653	-2.59916	-0.709493
ACAT2	ACAT2__P1P2__secondary__FWD__36	-0.9326	-0.243673		-0.939234	-1.21365	-1.12688	-0.673636	-0.709602	-0.00313892	-0.827397	0.290639	-0.323812	-0.249685	-0.348646
ACAT2	ACAT2__P1P2__secondary__FWD__41	-0.912461	-0.244498		-1.16243	-1.14797	-1.07274	-1.00563	-0.173534	-0.594446	-0.136392	-0.060796	-0.339462	-0.0414364	-0.294455
ACAT2	ACAT2__P1P2__secondary__FWD__62	-2.65467	-0.616077		-1.49996	-3.09616	-3.85815	-1.74213	-3.07697	-0.317672	-0.72647	0.00829828	-0.919268	-1.72199	-0.0193602
ACAT2	ACAT2__P1P2__primary__FWD__72	-1.58644	-0.683759		-2.06654	-2.05669	-1.14303	-2.05919	-0.606763	-0.171275	-0.440258	-0.704953	-0.867937	-1.17473	-0.7434
ACLY	ACLY_-_40074817.23-P1P2	-0.500683	-0.446072	-0.604227	-1.31795	-0.714286	0.271495	-1.07967	0.337	-0.516884	-0.617179	-0.220708	-1.03833	-0.0775272	-0.205801
ACLY	ACLY_-_40075227.23-P1P2	-2.23963	-2.19261	-0.311335	-1.19297	-3.29058	-2.73677	-1.9828	-1.995	-1.31567	-1.42685	-1.81857	-0.559831	-4.06471	-3.97
ACLY	ACLY_+_40075121.23-P1P2	-1.27145	-1.41217	-0.187207	-1.09093	-1.33856	-1.43541	-1.42695	-1.06541	-1.43792	-0.857884	-1.7043	-0.0329739	-1.79738	-2.64258
ACLY	ACLY_-_40075090.23-P1P2	-1.21594	-1.33106	-0.166496	-1.25648	-1.3022	-1.32474	-1.27589	-0.920404	-1.61648	-0.198756	-1.49408	-0.158468	-2.20184	-2.31673
ACLY	ACLY_+_40074807.23-P1P2	0.361002	0.152429	-0.0934644	0.672257	0.743554	0.278777	0.0772125	0.0332078	-0.273066	0.617114	0.362152	0.177311	-0.758518	0.789578
ACLY	ACLY__P1P2__primary__FWD__16	-1.89903	-1.48647		-1.28618	-3.24483	-1.31724	-1.91577	-1.73113	-1.2809	-1.26197	-1.81506	-0.427927	-1.64746	-2.48553
ACLY	ACLY__P1P2__primary__FWD__51	0.130776	-0.00152841		-0.0754826	0.474892	0.0370789	0.263073	-0.0456819	0.15141	-0.0656353	0.116972	0.10144	-0.249729	-0.0636282
ACLY	ACLY__P1P2__primary__FWD__95	-0.348588	-0.323119		-0.404601	-0.682749	-0.226321	-0.61828	0.189012	-0.969198	-0.677922	-0.326524	0.348458	0.139688	-0.453217
ACTA2	ACTA2_+_90750678.23-P2	-1.91821	-1.83365	-1.80156	-2.06713	-1.56919	-1.803	-2.61205	-1.5397	-0.565687	-0.343647	-3.25743	-3.79817	-0.25063	-2.78633
ACTA2	ACTA2_-_90751066.23-P2	0.0827695	0.0424805	0.0122351	0.151	0.118798	0.0472026	0.184033	-0.0871863	0.0682064	-0.18364	0.577047	-0.175662	0.187185	-0.218253
ACTA2	ACTA2__P2__primarysecondary__FWD__36	0.125821	-0.00886538		0.167415	0.0979545	0.082166	0.156648	0.124924	-0.0572756	0.173487	0.152346	-0.161197	0.410623	-0.571175
ACTA2	ACTA2__P2__primarysecondary__RVS__39	0.141045	-0.113983		0.321265	0.163669	-0.158344	0.323851	0.0547844	-0.496641	-0.24861	0.0255316	0.145296	-0.0732871	-0.0361863
ACTA2	ACTA2__P2__primarysecondary__RVS__44	0.12695	-0.0064012		0.305172	0.212462	-0.0421368	-0.321973	0.481227	-0.156784	-0.0526781	0.244179	0.138614	-0.175549	-0.0361892
ACTA2	ACTA2__P2__primarysecondary__RVS__49	0.130048	-0.0117988		0.076268	0.258405	-0.00115271	0.148755	0.167964	-0.383702	0.443331	0.410329	0.0863743	-0.304106	-0.323019
ACTA2	ACTA2__P2__primarysecondary__RVS__59	0.144698	0.00516343		0.099667	0.0232308	0.137022	0.198384	0.265185	-0.102851	-0.36594	0.289549	-0.0406949	0.482845	-0.231927
ACTA2	ACTA2__P2__primarysecondary__FWD__69	0.205428	0.0156404		0.178991	0.333092	0.0242145	0.203831	0.28701	-0.122453	-0.0569145	0.401947	0.274121	-0.262805	-0.140053
ACTR5	ACTR5_+_37377152.23-P1P2	-0.892752	-0.325154	-0.875749	-1.71462	-0.988002	-0.0754215	-1.22398	-0.461728	-0.287276	0.330395	-0.380018	-1.21622	-0.0692146	-0.328588
ACTR5	ACTR5_+_37377138.23-P1P2	-0.768319	-0.352747	0.0379256	-1.59563	0.406543	-0.473536	-1.19132	-0.987651	0.332006	0.60256	-1.48638	-1.76134	0.473781	-0.2771
ACTR5	ACTR5_+_37377158.23-P1P2	-1.31069	-0.878509	-0.854805	-1.70689	-1.01208	-0.651901	-1.50712	-1.67548	0.076476	0.260054	-1.53049	-2.43295	-1.07987	-0.564277
ACTR5	ACTR5_-_37377127.23-P1P2	-0.271929	-0.0422032	-0.708876	-0.56395	-0.236955	-0.0531528	-0.744941	0.239353	0.224711	0.422661	-0.515825	-0.618533	0.16131	0.0724576
ACTR5	ACTR5__P1P2__primarysecondary__FWD__7	0.130272	-0.0133828		0.436647	0.0481149	-0.119943	0.150553	0.135987	-0.0678856	-0.308073	0.319905	0.143622	-0.133511	-0.0343532
ACTR5	ACTR5__P1P2__primarysecondary__FWD__35	0.24146	0.223659		0.32136	0.486648	0.0569665	0.400603	-0.0582757	0.288775	0.229	0.164206	0.148484	0.032637	0.478852
ACTR5	ACTR5__P1P2__primarysecondary__RVS__71	-0.386557	0.17773		-0.96597	-0.390398	-0.0217142	-0.592233	0.0375296	0.10386	0.315953	-0.522762	-0.0543237	0.551878	0.671776
ACTR5	ACTR5__P1P2__primarysecondary__RVS__76	-0.821156	-0.353028		-1.44592	-0.677186	-0.0823702	-1.26074	-0.639567	0.27892	0.317927	-1.04604	-0.940785	-0.338692	-0.389499
ACTR8	ACTR8_-_53916193.23-P1P2	-1.40212	-0.836889	-2.46584	-2.38503	-1.57778	0.0622695	-2.72515	-0.384907	-1.24917	-1.81577	-0.213476	-0.644716	-0.441964	-0.656245
ACTR8	ACTR8_-_53915974.23-P1P2	-3.45479	-4.11862	-1.69673	-2.58476	-3.09992	-3.8021	-4.20863	-3.57855	-1.29599	-1.75876	-5.84625	-4.72453	-5.88139	-5.20478
ACTR8	ACTR8__P1P2__primary__RVS__3	-1.30189	-1.61776		-2.67175	-1.12915	-0.124409	-1.76694	-0.817197	-0.422145	-1.49619	-2.62107	-2.47459	-0.649746	-2.04284
ACTR8	ACTR8_+_53916142.23-P1P2	-4.42365	-0.440568	-2.81574	-1.85938	-5.60155	-5.19986	-3.7745	-5.68299	0.278152	0.136288	0.300455	-3.7353	0.122396	0.254598
ACTR8	ACTR8__P1P2__primary__RVS__20	-1.05607	-0.259438		-2.29104	-1.11765	0.187492	-1.93459	-0.124551	-0.365934	-0.794046	0.120308	-0.0416564	0.0330172	-0.50832
ACTR8	ACTR8__P1P2__primary__FWD__54	-2.76696	-2.72595		-1.67959	-3.26978	-2.88501	-2.61084	-3.3896	-1.76848	-1.91012	-2.39539	-4.49161	-3.00285	-2.78724
ACTR8	ACTR8__P1P2__primary__RVS__16	-1.20018	-1.19645		-2.03501	-1.06904	-0.0485671	-2.36307	-0.485226	-1.04067	-1.12753	-1.57372	-1.87898	-0.312457	-1.24536
ACTR8	ACTR8__P1P2__primary__FWD__16	-1.70332	-0.727705		-2.54623	-2.13971	-0.540414	-2.82101	-0.469214	-1.3376	-1.99025	0.232373	-0.283705	-0.654618	-0.332434
ADAM18	ADAM18_+_39442506.23-P1P2	0.18538	0.00793426	0.0512727	0.384713	0.147331	0.171081	0.0876897	0.136087	0.0823759	-0.14326	0.147178	-0.120326	0.559049	-0.477412
ADAM18	ADAM18_-_39442133.23-P1P2	-3.1172	0.112949	-3.21939	-1.07529	-4.2001	-4.67153	-2.79832	-2.84075	0.131055	0.0317773	0.587373	0.0337811	0.0234046	-0.129698
ADAM18	ADAM18__P1P2__primary__RVS__-19	0.121929	0.11951		0.355839	-0.0983771	0.297567	0.203207	-0.148594	0.101434	0.030017	0.497871	0.00937136	0.144222	-0.0658565
ADAM18	ADAM18__P1P2__primary__RVS__-11	0.0673089	0.165286		-0.00419932	0.200279	0.0593216	0.195502	-0.114359	0.358695	0.411615	0.334686	0.3001	-0.291688	-0.121693
ADAM18	ADAM18__P1P2__primary__FWD__17	0.0512259	-0.131306		0.100945	0.119236	-0.360535	0.243632	0.15285	-0.147434	-0.0894143	0.0691663	-0.026284	-0.428439	-0.16543
ADAM18	ADAM18__P1P2__primary__FWD__79	0.113211	-0.0321315		0.188087	0.0875339	0.336071	0.207055	-0.252693	0.343347	-0.156404	-0.168297	0.130311	-0.108359	-0.233386
ADAM18	ADAM18__P1P2__primary__FWD__111	0.121483	0.0430894		0.00107018	0.336379	0.102401	0.041057	0.126509	0.051673	-0.275632	0.302161	-0.0299326	-0.000923207	0.211191
ADAM18	ADAM18__P1P2__primary__FWD__112	0.133917	0.0892402		-0.0410738	0.1085	0.0865046	0.0914841	0.424168	0.00163625	0.134503	0.617366	0.204691	-0.473581	0.0508257
ADAMTS16	ADAMTS16__P2__primarysecondary__RVS__69	0.0713003	0.148821		0.465547	-0.101675	-0.0742175	0.127546	-0.0606986	0.0587171	0.0779232	0.507557	0.00550553	0.433489	-0.190266
ADAMTS16	ADAMTS16_+_5140497.23-P2	0.116036	-1.06782	-0.455405	-0.811509	0.230381	0.484481	0.0575745	0.619251	-2.8846	-2.36014	0.271702	-0.403223	-0.491051	-0.539613
ADAMTS16	ADAMTS16__P2__primarysecondary__FWD__42	0.215757	-0.0429626		-0.140782	0.291685	0.376813	0.162163	0.388906	0.129156	-0.0870332	0.321471	-0.0161766	-0.379991	-0.225202
ADAMTS16	ADAMTS16__P2__primarysecondary__FWD__44	0.114279	0.0823706		0.169411	0.0794871	-0.242652	0.453385	0.111763	0.168012	-0.0457572	0.534873	-0.252017	0.45249	-0.363377
ADAMTS16	ADAMTS16__P2__primarysecondary__RVS__73	-0.0396706	0.11945		-0.624951	0.319699	-0.191942	0.165822	0.133018	0.106875	-0.121132	0.388637	0.241418	0.0739166	0.0269834
ADAMTS16	ADAMTS16__P2__primarysecondary__FWD__71	0.313255	0.193194		0.561342	0.425035	0.0498442	0.224567	0.305485	0.363472	-0.0353402	0.47895	-0.0828238	-0.0265469	0.461452
ADAMTS16	ADAMTS16__P2__primarysecondary__RVS__72	0.151179	-0.0760947		-0.102879	0.28984	0.264876	0.114042	0.190015	0.0681917	0.0484263	-0.0526307	-0.149847	-0.421414	0.0507051
ADAMTS16	ADAMTS16__P2__primarysecondary__FWD__67	0.250538	0.0672409		0.372951	0.152293	0.0643406	0.184235	0.47887	-0.128526	-0.175729	0.23513	0.253261	0.213776	0.0055332
ADD1	ADD1__P1P2__secondary__RVS__68	-0.838597	-0.488845		-1.49238	-0.883563	-0.378698	-1.29228	-0.146064	-1.36165	-0.8939	0.134499	-0.191572	0.00878825	-0.629229
ADD1	ADD1__P1P2__secondary__FWD__40	0.0957368	0.161028		-0.0397549	0.278149	-0.00269107	0.11081	0.132171	0.288821	0.72689	0.279656	-0.0160252	-0.425235	0.112059
ADD1	ADD1__P1P2__secondary__RVS__42	-0.0225702	0.739409		0.121891	0.26615	0.406426	-1.29043	0.383117	0.14148	0.461073	1.24452	0.552038	1.09691	0.940436
ADD1	ADD1_-_2845697.23-P1P2	-0.362651	0.117091	-0.553261	-0.48891	-0.586105	-0.187008	-0.439666	-0.111568	0.214135	0.229946	0.117859	-0.00624447	0.0828272	0.064026
ADD1	ADD1_-_2845997.23-P1P2	-0.0659656	0.204221	0.131435	-0.231792	0.0364495	-0.375388	0.0779916	0.162911	0.451935	-0.010598	0.241612	0.148007	0.488428	-0.0940603
ADD1	ADD1_-_2845596.23-P1P2	0.104422	0.229231	-0.0820258	0.126613	0.375626	-0.204874	0.0403561	0.184387	0.383018	0.603891	0.366806	0.299963	-0.129327	-0.148965
ADD1	ADD1_+_2846015.23-P1P2	-0.0270103	0.0940158	0.0239971	0.0544818	0.0286628	-0.28475	0.0743131	-0.00775863	-0.0629965	-0.15149	0.671896	0.0746928	0.113515	-0.0815222
ADD1	ADD1_-_2845605.23-P1P2	0.0673312	0.142906	-0.021414	0.077336	-0.0846371	-0.00216277	0.364181	-0.0180615	0.45197	0.396644	0.595987	0.188474	-1.01221	0.236573
AEN	AEN_+_89164562.23-P1P2	-0.693588	-0.421975	-0.282794	-0.991938	-0.440871	-1.19541	-0.25173	-0.587989	-0.0899874	-0.188854	0.438458	-1.41944	0.0293786	-1.30141
AEN	AEN__P1P2__primary__RVS__50	-0.258584	-0.322628		-0.35201	-0.280549	-0.366385	-0.24012	-0.0538572	0.150341	-0.0361586	-0.00732095	-1.22998	-0.0901684	-0.722483
AEN	AEN__P1P2__primary__FWD__-11	-0.230837	-0.422057		-0.415744	0.0351674	-0.680091	-0.0490198	-0.0444974	0.399856	-0.428595	0.157608	-1.56457	0.00945077	-1.10609
AEN	AEN_+_89164789.23-P1P2	-0.780085	-0.554179	-0.180474	-0.956232	-0.557386	-1.24463	-0.348439	-0.793738	0.156004	0.23428	-0.356722	-1.02433	-0.672435	-1.66187
AEN	AEN__P1P2__primary__FWD__65	-0.471702	-0.403301		-0.620569	-0.0954709	-0.767349	-0.0997917	-0.775329	0.196338	0.341813	0.0666555	-1.17641	-0.986949	-0.861257
AEN	AEN__P1P2__primary__FWD__246	0.0260999	-0.0267878		-0.145862	-0.0212043	-0.139032	-0.0633679	0.499965	0.400468	0.166477	-0.273174	-0.0342433	-0.319176	-0.10108
AEN	AEN__P1P2__primary__FWD__247	0.0485221	-0.0953629		0.00183478	-0.0346053	-0.0332068	0.242551	0.0660368	0.269432	-0.528305	0.0742239	-0.207778	-0.0139825	-0.165768
AEN	AEN__P1P2__primary__FWD__248	-0.278867	-0.468051		-0.835559	-0.178062	-0.0231838	-0.183185	-0.174344	-0.117104	0.298642	0.0969633	-1.43573	-0.803993	-0.847086
AES	AES__P1P2__secondary__FWD__98	0.198393	0.104348		0.196598	0.458574	-0.411751	0.266974	0.481571	-0.136655	-0.307877	0.432424	0.594468	-0.269977	0.313706
AES	AES__P1P2__secondary__FWD__84	0.22648	0.34071		0.467621	0.292663	-0.159406	0.222579	0.308942	0.407866	-0.33279	0.238798	0.247537	1.23732	0.245525
AES	AES__P1P2__secondary__FWD__90	0.171165	0.135783		0.0894763	0.183083	0.323405	-0.0183119	0.278174	0.296931	0.0438849	0.23745	0.112432	0.307766	-0.183768
AES	AES__P1P2__primary__FWD__18	-0.19296	0.131432		-0.626293	-0.31155	0.410102	-0.463386	0.0263275	0.156484	-0.408066	0.441328	-0.00216006	0.55964	0.0413649
AES	AES_+_3061863.23-P1P2	0.000910379	0.0803127	-0.146957	-0.438597	0.0851087	0.117882	-0.280868	0.521026	0.0237957	-0.0545024	-0.0581991	0.109815	0.449801	0.0111659
AES	AES_-_3061802.23-P1P2	0.144752	0.295008	0.220761	0.240836	-0.0470704	0.182931	0.159452	0.187608	0.086673	0.476996	0.594322	0.496732	-0.0584693	0.173797
AES	AES_-_3062083.23-P1P2	0.106338	0.336229	0.131097	0.220631	0.0297048	-0.0437901	0.182348	0.142795	0.373715	0.182369	0.567805	0.676727	-0.0872456	0.304006
AES	AES__P1P2__primary__RVS__6	-1.01542	-1.01936		-2.21403	-0.640369	-0.200898	-1.74419	-0.277629	-0.817983	-0.967055	-1.47351	-0.850776	-0.613809	-1.39305
AGO1	AGO1__36348590__RVS__53	0.0846678	-0.032279		-0.148699	0.0396991	-0.0308544	0.245501	0.317693	0.121141	-0.0348123	0.00966963	0.164397	-0.0404125	-0.413657
AGO1	AGO1__36348590__FWD__49	-0.0140565	-0.186378		-0.0347569	0.247597	-0.239951	-0.0242559	-0.0189152	-0.123216	-0.310284	-0.372355	-0.10272	0.259658	-0.469352
AGO1	AGO1__36348590__FWD__48	-0.002963	-0.0146		-0.0994428	-0.0413621	-0.252734	0.238071	0.140653	0.161564	-0.319612	0.0906045	0.163667	0.0971575	-0.280981
AGO1	AGO1__36348590__FWD__72	-0.117598	-0.0467358		-0.200177	-0.0327523	-0.754911	0.0513374	0.348513	0.112027	-0.436272	0.55014	-0.308799	0.198372	-0.395882
AGO1	AGO1__36348590__FWD__31	0.189555	0.143131		0.226872	0.303465	0.141677	-0.0156018	0.291361	0.103333	0.0623653	0.593034	0.291873	-0.220869	0.0290525
AGO1	AGO1__36348590__RVS__22	0.169887	0.224776		0.0837325	0.0933716	0.0695423	0.460882	0.141905	0.426946	-0.112097	0.400786	0.153979	0.218372	0.260667
AGO1	AGO1__36348590__FWD__7	-0.0479757	0.130945		-0.0312763	0.0112761	-0.124937	0.094676	-0.189618	0.176565	-0.00636332	0.329618	0.068022	0.398583	-0.180757
AGO1	AGO1__36348590__RVS__34	-0.0520292	-0.0440404		0.132083	0.0483249	-0.331691	0.0960935	-0.204957	-0.465173	0.129156	-0.104259	-0.00413034	0.213857	-0.0336935
AGO2	AGO2__141644983__RVS__53	0.136316	0.142336		-0.0562889	0.270162	0.46614	-0.0834113	0.0849777	0.295463	-0.0473856	0.70457	-0.00095173	0.21356	-0.31124
AGO2	AGO2__141644983__FWD__45	0.0586408	0.167598		-0.0961637	0.0360061	0.189248	-0.125681	0.289794	0.653323	0.464012	0.26174	0.574867	-1.29715	0.348798
AGO2	AGO2__141644983__RVS__49	-1.03588	-0.442254		-1.4758	-1.28114	-0.297397	-2.08366	-0.0414218	-0.438865	-0.309402	-0.280848	0.6404	-1.86568	-0.399129
AGO2	AGO2__141644983__RVS__52	0.0391129	0.185938		0.26307	-0.174385	0.111769	0.0324683	-0.0373577	0.46084	0.0463932	0.607598	-0.049722	0.4713	-0.420782
AGO2	AGO2__141644983__RVS__54	0.319832	-0.0463653		0.571409	0.241148	0.280497	0.129215	0.376893	0.151267	-0.334832	0.208151	-0.0207921	-0.208682	-0.0733036
AGO2	AGO2__141644983__RVS__58	-0.194349	0.048444		-0.316894	-0.340512	-0.13671	-0.20603	0.0284021	0.308005	-0.268741	0.0387011	0.229703	-0.118914	0.10191
AGO2	AGO2__141644983__FWD__64	0.0541947	0.144715		-0.0144213	0.135154	0.0395542	-0.208738	0.319425	0.826805	0.585589	-0.745598	0.363794	-0.357597	0.1953
AGO2	AGO2__141644983__FWD__67	0.0577751	-0.0924958		-0.0558382	0.0994764	0.0679931	0.21599	-0.0387462	0.290094	-0.0630463	-0.445686	0.112326	-0.376591	-0.0720713
AGPS	AGPS__P1P2__primarysecondary__FWD__64	-1.78051	-1.54672		-2.37729	-2.04447	-1.70992	-1.99512	-0.775737	-2.58212	-2.12257	-1.12695	-0.610056	-1.65747	-1.18115
AGPS	AGPS_-_178257644.23-P1P2	-0.481794	-0.643609	-0.00883269	-0.503363	-0.624032	-1.03332	-0.0561152	-0.192137	-0.527136	-0.135713	-0.367856	-0.616722	-1.41332	-0.800902
AGPS	AGPS_-_178257511.23-P1P2	-0.703973	-1.06366	0.0485656	-0.368804	-0.382029	-2.24495	-0.132184	-0.391897	-0.461302	-1.08672	-1.34757	-0.423708	-1.71565	-1.34702
AGPS	AGPS_-_178257520.23-P1P2	-0.611931	-0.925252	-0.0766287	-0.760607	-0.491283	-1.48972	-0.0648862	-0.25316	-0.283653	-0.844727	-0.77892	-0.547712	-2.00246	-1.09404
AGPS	AGPS_-_178257877.23-P1P2	-0.676411	-1.13628	-0.0437529	-0.686679	-0.656893	-1.54717	-0.127595	-0.363713	-0.613923	-0.727887	-0.668228	-1.00064	-2.24361	-1.56338
AGPS	AGPS_-_178257523.23-P1P2	-0.666783	-0.906512	0.167054	-0.528191	-0.379831	-1.95206	0.339857	-0.813693	-0.81714	-0.727168	-0.902118	-0.270713	-1.90365	-0.818279
AGPS	AGPS__P1P2__primarysecondary__FWD__36	-0.841329	-1.03739		-0.747149	-0.661513	-1.4704	-0.258488	-1.06909	-0.72834	-1.27527	-0.647625	-0.786	-1.94571	-0.841409
AGPS	AGPS__P1P2__primarysecondary__FWD__46	-0.756602	-1.05834		-1.07045	-0.731822	-1.55691	-0.211644	-0.212183	-0.665377	-1.52654	-1.2268	-0.391123	-1.17562	-1.36456
AHR	AHR_+_17338738.23-P1P2	0.220118	0.294274	0.100895	0.281131	0.513506	0.126968	0.253289	-0.0743036	0.245589	0.277748	0.705904	0.83366	-0.108215	-0.189043
AHR	AHR_+_17338717.23-P1P2	0.289044	0.433244	0.127273	0.390697	0.373371	-0.0672696	0.219225	0.529196	0.641776	0.424197	0.779064	0.161555	0.305376	0.287495
AHR	AHR__P1P2__secondary__FWD__497	0.366574	0.490895		0.545487	0.490058	-0.0490241	0.451881	0.394471	0.413426	0.217639	0.897569	0.499312	0.357719	0.559702
AHR	AHR__P1P2__primary__FWD__457	0.232787	0.449632		0.367133	0.461339	-0.126222	0.273673	0.188011	0.454539	0.579195	1.17072	0.354937	-0.0338512	0.172255
AHR	AHR__P1P2__primary__FWD__1	0.183222	0.327076		0.222371	0.190817	0.0386833	0.226722	0.237517	0.187133	0.258636	0.840471	0.216518	0.114404	0.345292
AHR	AHR__P1P2__secondary__FWD__492	0.241932	0.341627		0.530466	0.437634	0.0416573	0.062577	0.137325	0.633277	0.251082	0.684955	0.350512	0.0846391	0.0452979
AHR	AHR__P1P2__primary__FWD__57	0.0295348	0.421861		-0.105481	0.455329	-0.0199663	-0.230992	0.048784	0.681744	0.413016	0.653706	0.203009	0.052052	0.527637
AHR	AHR__P1P2__primary__FWD__97	0.157414	0.562343		0.261123	0.515734	-0.431781	0.337227	0.104765	0.372765	0.897007	0.937579	0.567086	0.24774	0.351882
AHR	AHR__P1P2__primary__RVS__62	0.320213	0.620141		0.366892	0.517025	0.0581181	0.286136	0.372895	0.520337	0.995983	0.81144	0.593371	0.36973	0.429984
AHR	AHR_+_17338744.23-P1P2	0.157516	0.321677	0.0497045	0.255811	0.155019	-0.364525	0.33077	0.410507	0.729102	0.271128	0.650049	0.210919	0.131674	-0.0628093
AHR	AHR__P1P2__primary__RVS__46	0.0275941	-0.0490308		0.136947	0.298577	-0.515463	0.260397	-0.0424881	-0.0329896	-0.0580323	0.44643	0.00194509	-0.947674	0.296135
AJUBA	AJUBA_-_23451680.23-P1P2	0.0844315	0.0336359	0.0887187	0.0494326	0.308414	0.000741354	0.111608	-0.0480388	0.0752529	0.0212382	0.759211	-0.197881	-0.0212695	-0.434736
AJUBA	AJUBA_+_23451722.23-P1P2	0.233804	0.739237	0.220496	0.245077	0.350719	-0.145215	0.363207	0.35523	0.612331	0.921014	0.630062	0.82552	0.72252	0.723973
AJUBA	AJUBA__P1P2__primary__FWD__100	0.295143	0.846709		0.268992	0.282712	-0.0236937	0.515153	0.432551	0.765055	0.705059	1.04072	1.07762	0.688941	0.802862
AJUBA	AJUBA_+_23451717.23-P1P2	0.352182	0.847169	0.145076	0.538275	0.337538	0.327027	0.289854	0.268214	0.639159	0.63853	0.565422	1.05071	1.13912	1.05007
AJUBA	AJUBA__P1P2__primary__RVS__75	0.262329	0.427361		0.327246	0.0281542	0.0121062	0.416514	0.527625	0.58095	0.672569	0.634156	0.330469	-0.0354229	0.381444
AJUBA	AJUBA_-_23451297.23-P1P2	0.394465	0.984487	0.167454	0.462751	0.684417	0.0620033	0.595593	0.16756	-0.0378327	1.13129	0.922336	1.0967	1.20955	1.58488
AJUBA	AJUBA__P1P2__primary__FWD__79	0.108706	-0.00910489		0.289022	0.143656	-0.251528	0.250429	0.111949	-0.0359831	0.0459751	0.456677	-0.0212603	-0.307209	-0.192829
AJUBA	AJUBA_+_23451466.23-P1P2	-1.36778	-1.47776	-2.04621	-2.01507	-1.63753	-0.912202	-1.72844	-0.545635	-2.21177	-1.59556	-4.13323	-1.15505	0.66696	-0.437929
AK2	AK2__P1P2__primarysecondary__FWD__35	-0.566677	-0.532141		-0.394086	-0.73154	-0.704876	-0.375647	-0.627235	0.19004	-0.612029	0.132737	-0.587103	-1.37744	-0.939047
AK2	AK2__P1P2__primarysecondary__RVS__32	-0.505396	-0.46129		-0.793154	-0.859055	-0.280912	-0.382214	-0.211646	-0.248883	-1.01301	0.121824	-0.439558	-0.140873	-1.04724
AK2	AK2__P1P2__primarysecondary__FWD__16	-0.465325	-0.477727		-0.439993	-0.272552	-0.354685	-0.232247	-1.02715	-0.396155	-0.451275	0.370624	-0.570662	-0.214467	-1.60442
AK2	AK2__P1P2__primarysecondary__FWD__15	-0.407242	-0.148629		-0.305567	-0.235161	-0.548059	-0.455294	-0.492129	-0.0793349	-0.401618	0.32547	-0.106704	-0.226523	-0.403061
AK2	AK2_+_33502194.23-P1P2	-0.665127	-0.551724	-0.175485	-0.734352	-0.721903	-0.927359	-0.379195	-0.562826	-0.182559	-1.12804	0.21134	-0.546362	-0.461866	-1.20285
AK2	AK2_+_33502042.23-P1P2	-0.586951	-0.681177	-0.117633	-0.710351	-0.635572	-0.67574	-0.208655	-0.704435	-0.277187	-1.05161	0.20116	-0.597724	-1.07356	-1.28814
AK2	AK2_+_33502056.23-P1P2	-0.586858	-0.212084	-0.148707	-0.463274	-0.504619	-0.899573	-0.381781	-0.685042	-0.0516281	-0.0620165	0.268389	-0.359369	-0.837496	-0.23038
AK2	AK2_+_33502475.23-P1P2	-0.439711	-0.364978	-0.180509	-0.604304	-0.060689	-0.572607	-0.452512	-0.508441	-0.29015	-1.04837	0.341145	-0.423844	-0.271813	-0.496837
AKAP10	AKAP10__P1P2__primarysecondary__FWD__75	0.152332	0.101637		0.207435	0.199848	-0.0914241	0.286221	0.159581	0.390193	0.0853843	0.0743816	0.312857	0.0380911	-0.291086
AKAP10	AKAP10__P1P2__primarysecondary__FWD__54	0.215925	0.175899		0.316489	0.364731	0.19933	0.104253	0.0948233	0.241933	-0.0687399	0.175198	-0.0309541	0.571009	0.166951
AKAP10	AKAP10_+_19881129.23-P1P2	0.048001	0.0513815	-0.025314	0.02916	-0.0807081	0.0200306	0.203932	0.0675906	-0.124926	-0.108807	0.657568	-0.053062	-0.0758149	0.0133307
AKAP10	AKAP10_+_19881078.23-P1P2	0.0277505	0.0396779	-0.622314	0.112093	0.115941	-0.03334	-0.527896	0.471955	-0.136183	-0.32512	-0.508073	0.434523	0.3186	0.454321
AKAP10	AKAP10_+_19881070.23-P1P2	-0.660214	-0.504478	-0.411758	-1.20791	-1.29595	-0.0950208	-0.577119	-0.125074	-0.481218	-0.841616	-0.00876105	-0.20119	-0.38605	-1.10803
AKAP10	AKAP10_+_19881109.23-P1P2	0.100438	0.262876	0.0924048	-0.0442077	0.455863	-0.122133	0.259356	-0.0466888	-0.344271	0.259714	0.164053	0.156282	0.992958	0.348519
AKAP10	AKAP10_+_19881106.23-P1P2	0.176671	0.0192871	0.0332828	0.269177	0.258517	-0.0818721	0.325389	0.112142	-0.0298834	0.105211	0.193051	0.034175	-0.00735616	-0.179474
AKAP10	AKAP10__P1P2__primarysecondary__FWD__28	0.024513	0.00849405		0.0163829	0.0498161	-0.268463	0.31261	0.0122186	0.174173	0.159461	-0.380625	0.112776	-0.00902492	-0.005796
AKAP3	AKAP3__P1__primarysecondary__RVS__-25	-1.76822	-2.28114		-2.27347	-1.64192	-1.05071	-2.19455	-1.68047	-1.85103	-1.50345	-2.61278	-2.15825	-2.89235	-2.66901
AKAP3	AKAP3_+_4757792.23-P1	0.143914	-0.0513978	0.101871	0.31316	0.218731	0.0395579	0.0778144	0.0703075	-0.326747	-0.097066	0.65743	-0.171088	0.0547521	-0.425668
AKAP3	AKAP3__P1__primarysecondary__RVS__-22	-0.480388	-1.03772		-0.931465	-0.216634	-0.195038	-1.10715	0.0483425	-1.00463	-1.1814	-0.997562	-1.13987	-0.454246	-1.44863
AKAP3	AKAP3_-_4758224.23-P1	-2.06445	-2.65405	-0.84584	-2.61527	-2.78381	-1.30598	-1.70701	-1.91019	-2.19344	-2.48043	-2.48189	-2.94582	-2.36221	-3.4605
AKAP3	AKAP3__P1__primarysecondary__FWD__68	-0.334794	-0.594605		0.203388	-0.231927	-0.605704	-0.139633	-0.900096	-0.0566487	-0.0918873	-0.761507	-0.290968	-1.23791	-1.12871
AKAP3	AKAP3__P1__primarysecondary__RVS__-24	-0.790777	-0.919535		-1.27608	-0.613841	-0.729681	-0.997895	-0.336391	-1.25133	-0.754816	-1.08261	-1.58915	0.0872157	-0.926524
AKAP3	AKAP3__P1__primarysecondary__RVS__38	0.185497	-0.160143		0.240792	0.203006	0.30679	0.240405	-0.0635105	-0.0063794	-0.566214	0.198261	-0.280935	-0.253923	-0.0516692
AKAP3	AKAP3_-_4758021.23-P1	-0.353913	-0.428609	-0.441841	-0.362189	-0.342396	-0.560678	-0.57671	0.0724095	-0.535351	-0.818486	-0.018064	-0.563337	0.33258	-0.968998
AMOTL1	AMOTL1_-_94501540.23-P1P2	0.303667	0.437002	0.132526	0.147919	0.527978	0.156005	0.338062	0.34837	0.601473	0.631412	0.802056	0.341652	0.286676	-0.041258
AMOTL1	AMOTL1_+_94502016.23-P1P2	-0.487228	0.121724	-0.47058	-0.407131	-0.711283	-0.103649	-1.53607	0.321998	-0.0415581	-0.315705	0.89121	0.346905	-0.495901	0.345395
AMOTL1	AMOTL1_-_94501560.23-P1P2	0.251961	0.507563	0.210638	0.120864	0.736718	-0.0194996	0.215733	0.205987	0.117182	0.811928	1.11196	0.172922	-0.0848137	0.916198
AMOTL1	AMOTL1_-_94501700.23-P1P2	0.0915373	0.0981366	-0.00551774	0.0341355	0.222366	-0.0506868	0.218261	0.0336111	-0.0828927	-0.083574	0.110535	0.197349	0.737728	-0.290326
AMOTL1	AMOTL1__P1P2__primarysecondary__RVS__67	0.423067	0.387963		0.457127	0.732522	0.224061	0.297302	0.404321	0.162467	0.474041	1.01292	0.565722	-0.190673	0.303299
AMOTL1	AMOTL1__P1P2__primarysecondary__RVS__68	0.248065	0.193872		0.414489	0.37317	-0.144035	0.311575	0.285127	0.281751	0.0673435	0.184865	0.176263	0.163998	0.289011
AMOTL1	AMOTL1__P1P2__primarysecondary__FWD__69	0.336145	0.489244		0.275245	0.417432	-0.00783509	0.479581	0.516301	0.21631	0.600435	1.12737	0.647992	-0.0876493	0.431002
AMOTL1	AMOTL1__P1P2__primarysecondary__FWD__75	0.388048	0.318842		0.423412	0.569855	0.184863	0.435166	0.326946	0.0204704	0.520414	0.0253926	0.378842	0.346804	0.62113
ANAPC13	ANAPC13__P1P2__primary__RVS__49	-4.80927	-5.34614		-2.24848	-6.14787	-5.12787	-3.11652	-7.40559	-0.69195	-1.53131	-9.59757	-5.86497	-9.00087	-5.39019
ANAPC13	ANAPC13_-_134204795.23-P1P2	-4.26415	-4.88348	-3.12922	-2.23473	-6.21743	-3.34466	-3.58363	-5.9403	-0.500405	-0.725686	-7.58211	-5.83803	-8.61751	-6.03715
ANAPC13	ANAPC13_-_134204776.23-P1P2	-1.94316	-1.97232	-1.9958	-2.42429	-1.89177	-1.35609	-2.89169	-1.15195	-0.424338	-1.19422	-3.99468	-2.69141	-0.642024	-2.88725
ANAPC13	ANAPC13_+_134204787.23-P1P2	-4.95289	-4.69173	-3.73281	-2.34002	-7.59136	-4.9707	-3.1089	-6.7535	-0.385685	0.0786505	-8.87361	-6.94782	-8.32318	-3.69874
ANAPC13	ANAPC13__P1P2__secondary__FWD__73	-2.49949	-2.88763		-2.3699	-2.38143	-1.87764	-2.80099	-3.06748	-0.324438	-0.995905	-5.14081	-4.99785	-2.51416	-3.35261
ANAPC13	ANAPC13__P1P2__secondary__FWD__61	-2.43059	-3.2217		-2.44423	-2.8065	-2.03606	-2.51243	-2.35371	-0.301415	-0.74944	-6.66532	-4.54259	-3.57406	-3.49736
ANAPC13	ANAPC13__P1P2__secondary__FWD__64	-2.91893	-3.30666		-2.4615	-2.6073	-2.99186	-4.1531	-2.38089	-0.309494	-0.0594711	-7.05168	-5.18882	-4.0108	-3.21968
ANAPC13	ANAPC13__P1P2__primary__FWD__69	-3.37811	-3.83706		-2.04572	-4.82493	-3.65655	-2.23394	-4.12942	-0.822014	-0.995727	-7.77226	-3.94176	-5.13588	-4.3547
ANAPC7	ANAPC7__P1P2__secondary__FWD__54	-1.14694	-1.02352		-2.28516	-0.772959	-0.688037	-1.73046	-0.258104	-1.3662	-1.42134	-0.217046	-1.14308	-0.156506	-1.83695
ANAPC7	ANAPC7__P1P2__secondary__FWD__51	0.141874	0.010538		0.418597	0.349096	0.0203553	0.134796	-0.213474	0.291782	-0.0118865	0.463836	-0.0514746	-0.540092	-0.0889365
ANAPC7	ANAPC7__P1P2__secondary__FWD__45	0.268178	0.0598036		0.473488	0.3321	-0.0413534	0.249138	0.327516	-0.18392	-0.373564	0.111851	0.509392	0.30946	-0.0143978
ANAPC7	ANAPC7__P1P2__secondary__RVS__56	0.144273	0.205939		0.176668	-0.0155499	-0.0689387	0.394858	0.234326	-0.116032	-0.257372	0.4263	0.537364	0.387682	0.257693
ANAPC7	ANAPC7_+_110841088.23-P1P2	0.114675	0.20675	-0.0947545	0.350928	0.257706	-0.414893	0.154216	0.225416	0.320235	0.206643	0.579836	0.217021	-0.121222	0.0379894
ANAPC7	ANAPC7_+_110841070.23-P1P2	0.151151	0.193673	0.00596581	0.208941	0.311956	0.260643	-0.0595759	0.033792	0.0592259	-0.147727	0.648134	0.0359811	0.87503	-0.308603
ANAPC7	ANAPC7_-_110841548.23-P1P2	-0.0580533	-0.0604042	-0.240695	0.0327334	-0.0196507	0.262109	-0.461216	-0.104242	-0.520367	0.116951	0.604452	-0.172971	-0.461763	0.0712729
ANAPC7	ANAPC7__P1P2__secondary__FWD__44	0.24651	-0.0235304		0.280431	0.281125	0.354165	0.327924	-0.0110934	0.0187631	0.0518907	0.0645957	0.171887	-0.103354	-0.344966
ANKRA2	ANKRA2__P1P2__secondary__FWD__74	-1.32402	-1.92865		-0.607814	-0.859892	-1.53688	-1.18808	-2.42743	0.0122006	-0.284496	-3.91579	-2.96083	-1.5793	-2.84366
ANKRA2	ANKRA2__P1P2__secondary__FWD__59	-0.248643	-0.199569		-0.409781	-0.159886	-0.352208	-0.327285	0.00594441	-0.050743	-0.701036	0.158773	-0.210687	0.132915	-0.526639
ANKRA2	ANKRA2_+_72861375.23-P1P2	-1.5639	-2.97573	-1.14482	-0.930553	-1.12113	-1.88292	-1.84954	-2.03535	-0.464912	-0.51458	-7.54216	-3.75883	-2.40787	-3.16602
ANKRA2	ANKRA2__P1P2__primary__FWD__30	-1.352	-2.71745		-1.12354	-1.72388	-3.37999	-0.805664	0.273069	-0.265642	-0.590061	-5.20417	-1.92485	-3.80815	-4.51186
ANKRA2	ANKRA2_-_72861077.23-P1P2	-0.0362604	0.188611	-0.189513	0.00709715	0.126164	-0.0993221	-0.158821	-0.0564199	-0.158703	-0.133305	0.699524	-0.0719914	0.723354	0.0727855
ANKRA2	ANKRA2_-_72861421.23-P1P2	-2.60884	-3.71495	-1.65233	-2.08556	-2.40453	-3.06374	-2.60143	-2.88896	-0.276807	-1.12768	-8.67364	-4.28395	-3.3639	-4.56372
ANKRA2	ANKRA2_-_72860844.23-P1P2	-1.20511	-1.6226	-0.48199	-0.60161	-0.650904	-1.24562	-1.13132	-2.39611	0.480023	-0.511986	-3.54583	-2.52631	-0.918985	-2.71253
ANKRA2	ANKRA2__P1P2__secondary__FWD__35	-0.288678	-0.406101		-0.240709	-0.278505	0.192666	-0.604194	-0.512649	0.136477	0.250879	-1.10688	-0.858469	-0.0173706	-0.841238
ANKRD17	ANKRD17_+_74124498.23-P1P2	-0.366698	-1.08049	-0.5585	-1.25509	-0.17455	-0.13378	-0.370195	0.100131	0.8743	0.390254	-2.39176	-2.69715	-0.417935	-2.24068
ANKRD17	ANKRD17_+_74124492.23-P1P2	-0.374382	-0.8717	-0.552301	-0.919205	-0.0676174	-0.131011	-0.0531326	-0.700941	0.595057	0.738066	-1.70027	-2.38584	0.217386	-2.6946
ANKRD17	ANKRD17__P1P2__primary__FWD__61	-0.0286798	-0.157022		-0.298741	-0.0357698	0.16859	-0.0314008	0.0539227	0.761292	0.444635	-0.764212	-0.951158	0.624747	-1.05744
ANKRD17	ANKRD17_-_74124477.23-P1P2	-0.0178242	-0.102271	-0.309734	-0.465994	0.157647	0.125435	-0.0938193	0.18761	0.81921	0.514633	-0.51795	-0.759533	0.250702	-0.920689
ANKRD17	ANKRD17__P1P2__primary__FWD__72	0.0205288	-0.0198681		-0.368279	-0.0390734	0.613584	-0.121093	0.0175063	1.10325	0.648516	-0.31307	-0.54701	-0.205148	-0.805746
ANKRD17	ANKRD17_+_74124315.23-P1P2	-1.0314	-0.941087	-1.05729	-1.83626	-1.12663	-0.183857	-1.45074	-0.559509	-0.982292	-0.254232	-1.82893	-1.24304	0.628593	-1.96663
ANKRD17	ANKRD17__P1P2__primary__FWD__28	-0.220486	-0.84684		-1.24367	0.103532	0.0647679	-0.253691	0.226626	1.18058	0.479711	-2.28409	-2.0975	0.27364	-2.63338
ANKRD17	ANKRD17_+_74124318.23-P1P2	0.0220254	0.0707067	-0.399182	-0.526255	-0.0499329	0.397772	-0.2525	0.541043	0.75766	0.514966	0.103124	-0.592924	0.510237	-0.868823
ANKRD49	ANKRD49_-_94226994.23-P1P2	-1.80579	-3.60135	-1.92011	-1.83507	-1.57969	-1.83582	-2.38378	-1.3946	-1.87365	-1.28224	-7.2357	-3.7902	-3.63325	-3.79304
ANKRD49	ANKRD49_-_94227181.23-P1P2	0.0193122	0.131796	-0.0660931	0.00962297	-0.028918	0.253084	-0.156124	0.0188953	0.21632	-0.0576277	0.365265	0.427847	-0.195768	0.0347374
ANKRD49	ANKRD49_+_94227214.23-P1P2	-2.39934	-3.39371	-2.1527	-2.19544	-2.09412	-2.20238	-3.07356	-2.43119	-1.41045	-1.78201	-6.36464	-4.44054	-2.73965	-3.62496
ANKRD49	ANKRD49_+_94226755.23-P1P2	-3.01898	-2.87737	-2.36051	-2.3814	-2.9636	-3.72528	-3.13709	-2.88753	-2.5694	-2.28523	-3.09294	-4.82143	-1.96265	-2.53257
ANKRD49	ANKRD49_-_94227163.23-P1P2	-0.0038391	-0.417044	-0.0911056	0.27935	-0.0198775	-0.262126	-0.0156246	-0.000917951	0.189226	0.187268	-0.796503	-1.0265	-0.284114	-0.771646
ANKRD49	ANKRD49__P1P2__secondary__RVS__28	-1.55487	-0.731411		-2.72036	-1.00855	-1.22064	-1.94088	-0.883915	-1.15958	-1.57525	0.542126	-2.21776	0.561796	-0.539805
ANKRD49	ANKRD49__P1P2__secondary__FWD__30	-2.53746	-1.72999		-2.80817	-3.44514	-2.45067	-2.33648	-1.64686	-2.82971	-1.69642	-0.0784776	-5.25499	-0.083954	-0.436411
ANKRD49	ANKRD49__P1P2__primary__FWD__50	-0.523231	-1.93851		-0.145531	-0.412101	-1.24295	-0.0804056	-0.735172	-0.489685	-0.0355913	-4.09581	-3.0536	-0.768539	-3.18784
ANLN	ANLN_-_36429499.23-P1P2	-1.80094	-0.148372	-1.64603	-1.57447	-1.92057	-1.89306	-1.68875	-1.92784	0.196694	-0.377902	-0.516541	0.87604	-0.669705	-0.398816
ANLN	ANLN_+_36429920.23-P1P2	-1.9147	-0.499113	-1.1008	-1.6364	-2.61348	-1.34477	-1.28304	-2.69579	0.0725137	-0.725496	-0.00462798	-0.333041	-1.1841	-0.819926
ANLN	ANLN__P1P2__primary__RVS__83	-0.826028	-0.269428		-1.07734	-0.943529	-0.491523	-0.639425	-0.978325	-0.470712	-0.340882	-0.574314	0.154305	0.0246744	-0.409638
ANLN	ANLN_+_36429709.23-P1P2	-1.6705	-0.396169	-1.50464	-1.70679	-2.28496	-0.948548	-1.81727	-1.59491	-0.308766	-1.37237	-0.443264	-0.125296	0.379655	-0.506967
ANLN	ANLN__P1P2__primary__FWD__7	0.156781	0.136034		-0.113594	0.0306946	0.282661	0.117733	0.466412	0.0457784	-0.150682	0.103369	0.389785	0.602647	-0.174692
ANLN	ANLN__P1P2__primary__RVS__97	0.0512299	0.0451011		0.192847	-0.0245928	0.0403654	0.0852876	-0.0377579	0.264817	-0.177365	-0.289494	0.281086	0.488123	-0.296559
ANLN	ANLN_-_36429514.23-P1P2	-1.25685	-0.550012	-1.18921	-1.45401	-1.14832	-0.827611	-1.08223	-1.77206	-0.144563	-0.717791	-1.06319	-0.238125	-0.663787	-0.47261
ANLN	ANLN__P1P2__primary__FWD__53	-1.21163	-0.639217		-1.5249	-1.14187	-1.00447	-1.03517	-1.35173	-0.46126	-1.00195	-0.720334	-0.367649	-0.823292	-0.460821
ANP32B	ANP32B__P1P2__primary__RVS__34	-0.0964825	0.380825		0.227348	-0.126202	-0.0328952	-0.235612	-0.315051	0.248833	1.1136	-0.112682	0.559397	0.0939523	0.381852
ANP32B	ANP32B__P1P2__primary__FWD__56	-0.0791755	0.306665		-0.0537158	0.0706973	-0.0622662	-0.0340752	-0.316518	0.451822	0.955976	-0.284926	0.260255	-0.0710799	0.527943
ANP32B	ANP32B__P1P2__primary__RVS__35	-0.0411703	0.147103		0.240733	-0.0508613	0.114402	0.00153956	-0.511664	0.250528	0.71297	-0.849981	0.406914	-0.045294	0.407481
ANP32B	ANP32B_-_100746021.23-P1P2	0.0401571	0.272389	-0.191403	0.197145	-0.0658741	0.0386324	0.0307236	0.000158859	0.676961	0.588177	-0.142174	0.29052	0.137516	0.0833361
ANP32B	ANP32B_-_100746092.23-P1P2	-1.59135	-1.37653	-0.813975	-2.29849	-1.45588	-0.267073	-2.60497	-1.33032	-1.02983	-0.295913	-2.5807	-1.47336	-1.13514	-1.74423
ANP32B	ANP32B_+_100745631.23-P1P2	-2.12219	-2.04882	-2.37621	-2.96057	-2.52016	-1.08592	-2.85846	-1.18582	-2.51857	-0.971488	-4.05622	-1.42394	-1.52561	-1.79708
ANP32B	ANP32B_-_100745885.23-P1P2	-0.0755507	-0.025782	-0.124149	0.17846	-0.0283933	-0.15045	0.0288281	-0.406199	0.527553	0.315853	-0.648465	0.201335	-0.750182	0.199214
ANP32B	ANP32B_-_100746010.23-P1P2	0.0248958	0.304629	-0.0674806	0.0847132	0.177922	-0.304032	0.0961214	0.0697541	0.528824	0.358959	-0.0831406	0.46739	0.0892037	0.466536
AP1B1	AP1B1__P1P2__secondary__FWD__75	0.0991259	-0.240542		0.00773323	0.259014	0.0485528	0.0631268	0.117202	-0.589944	-0.327784	0.560895	-0.3724	-0.360791	-0.353227
AP1B1	AP1B1__P1P2__secondary__RVS__61	0.0186757	-0.43056		-0.135831	-0.200459	0.109245	-0.00893299	0.329357	-0.425386	-1.04836	-0.0235929	-0.316085	-0.239499	-0.53044
AP1B1	AP1B1_+_29784475.23-P1P2	-0.43307	-1.09795	-0.372972	-1.03175	-0.146846	-0.28971	-0.000204636	-0.696839	-1.17993	-1.1705	-0.291605	-1.21047	-0.649873	-2.08534
AP1B1	AP1B1__P1P2__secondary__RVS__29	0.0417527	-0.0762798		0.17552	-0.2193	-0.0122366	-0.00260429	0.267384	-0.522216	-0.739296	0.114211	0.279981	0.34758	0.06206
AP1B1	AP1B1_+_29784481.23-P1P2	-0.213468	-1.1724	-0.161519	0.181829	-0.116639	-0.423919	-0.363854	-0.344756	-0.947873	-2.55663	-0.338017	-0.892216	-0.952996	-1.34667
AP1B1	AP1B1_-_29784085.23-P1P2	-0.0577382	-0.491062	-0.170615	0.0562786	0.0171072	-0.4566	0.0291848	0.065338	-0.292983	-0.8684	-0.103397	-0.272751	-0.383573	-1.02527
AP1B1	AP1B1_+_29784369.23-P1P2	-0.174305	-0.418226	0.000381303	-0.144936	-0.309302	-0.230431	0.0651008	-0.251958	-0.0814949	-0.0620762	0.00297564	0.0875426	-1.00388	-1.45242
AP1B1	AP1B1__P1P2__secondary__FWD__36	-1.33816	-1.16423		-2.16904	-1.21136	-0.471719	-2.1338	-0.704897	-1.33323	-1.72336	0.233589	-1.01232	-1.83014	-1.31992
AP1G1	AP1G1_-_71842296.23-P1P2	0.16751	-0.318387	-0.0580264	0.0837719	0.114708	-0.170429	0.0550508	0.754451	-0.654435	-0.339934	0.0681143	-0.405937	0.211006	-0.789133
AP1G1	AP1G1_-_71842317.23-P1P2	0.0694648	-0.179568	0.0113914	0.111994	0.0960488	-0.3195	0.0862964	0.372486	-0.0212341	-0.361672	0.290847	-0.165784	-0.734689	-0.0848735
AP1G1	AP1G1__P1P2__primary__RVS__70	-0.0973585	-0.242078		-0.30265	-0.0189526	-0.0708655	-0.212057	0.117733	-0.567995	-0.703817	0.243272	-0.0417936	-0.173857	-0.208278
AP1G1	AP1G1_-_71842491.23-P1P2	0.0589144	-0.774848	0.0451196	-0.193962	0.248737	-0.0494239	0.174348	0.114873	-0.66596	-0.716773	-0.559514	-0.955057	-0.794737	-0.957046
AP1G1	AP1G1__P1P2__primary__FWD__75	-0.335868	-0.859272		-0.436537	-0.452232	-0.31479	-0.332914	-0.142866	-1.32462	-1.04713	-0.369916	-0.708116	-0.430743	-1.2751
AP1G1	AP1G1__P1P2__secondary__RVS__44	0.0544851	0.0828979		0.244149	-0.046415	-0.188188	0.0651597	0.19772	-0.419768	-0.223519	0.697441	0.0203453	0.361641	0.0612463
AP1G1	AP1G1__P1P2__primary__RVS__25	0.153442	-0.113696		0.3697	0.0594599	-0.0999424	0.146214	0.29178	-0.348622	-0.360249	0.0806626	-0.233997	0.267626	-0.0875973
AP1G1	AP1G1_-_71842702.23-P1P2	-0.350518	-0.931993	-0.226909	-0.683563	-0.406837	-0.474504	-0.334629	0.146945	-1.39681	-1.28905	-0.31211	-0.932619	-0.227934	-1.43343
AP3B1	AP3B1_+_77590122.23-P1P2	-0.735549	-0.551448	-0.769055	-1.34689	-0.333255	-0.363799	-1.59473	-0.0390792	-0.436504	-0.67424	-0.113568	-0.385493	-0.556391	-1.14249
AP3B1	AP3B1_+_77590437.23-P1P2	0.119536	0.277812	-0.282562	0.223512	0.0610888	0.154862	0.0534026	0.104817	0.708197	0.518175	1.04344	0.181746	-0.35993	-0.424758
AP3B1	AP3B1_-_77590427.23-P1P2	0.184247	-0.168504	-0.289495	0.117537	0.277178	0.211966	-0.000211458	0.314767	-0.14147	0.145731	0.235768	-0.300894	-0.494983	-0.455174
AP3B1	AP3B1_-_77590472.23-P1P2	-0.0604753	-0.0480963	-0.122447	-0.284755	-0.107023	0.0228071	-0.108113	0.174708	0.263784	0.137489	0.135157	-0.188558	-0.312286	-0.324165
AP3B1	AP3B1_+_77590520.23-P1P2	0.143471	-0.113477	-0.109542	-0.200398	0.051926	0.449144	0.00410654	0.412575	-0.262541	0.387637	0.421685	0.0160404	-0.354581	-0.889101
AP3B1	AP3B1__P1P2__secondary__FWD__57	-0.00404529	-0.0651727		-0.270867	0.136382	0.082539	-0.0278156	0.0595357	-0.417199	-0.0566607	0.298872	-0.0158842	0.29586	-0.496025
AP3B1	AP3B1__P1P2__secondary__RVS__64	0.131796	0.019926		0.294211	0.214937	-0.0565821	0.052837	0.153576	0.065098	-0.00813966	-0.065338	0.0659726	-0.0878814	0.149844
AP3B1	AP3B1__P1P2__secondary__RVS__73	0.191885	-0.0293684		0.134273	0.256679	0.200386	0.0711321	0.296954	0.155468	0.184339	0.436384	-0.055293	-0.52641	-0.370699
APEX2	APEX2_-_55026823.23-P1P2	-0.0637449	-0.0279843	-0.285594	-0.0614234	0.282087	-0.231981	-0.245904	-0.0615029	-0.263379	-0.098697	0.235524	0.185702	-0.205086	-0.0219708
APEX2	APEX2_-_55026828.23-P1P2	0.208754	0.104813	-0.0982647	0.164954	0.371131	0.173998	0.156709	0.176979	-0.205772	0.0953098	0.385619	0.0190569	0.439653	-0.104991
APEX2	APEX2__P1P2__secondary__FWD__68	-0.425483	-0.404898		-0.56227	-0.413697	-0.128835	-0.622921	-0.399691	-0.381379	-0.273836	-0.412723	-0.712936	0.209428	-0.857942
APEX2	APEX2_-_55026797.23-P1P2	-1.31574	-0.550668	-0.429976	-0.773807	-1.54023	-1.86484	-0.661998	-1.73781	-0.24979	-0.112381	-0.445724	-0.647284	-0.678977	-1.16985
APEX2	APEX2__P1P2__secondary__FWD__70	-1.07247	-0.462478		-0.93265	-0.942272	-1.36006	-0.956554	-1.17082	-0.0650654	-0.105512	0.157445	-0.758846	-0.856185	-1.1467
APEX2	APEX2__P1P2__secondary__FWD__69	-1.12854	-0.361194		-1.23661	-0.874182	-1.5042	-0.895685	-1.13205	0.132722	-0.0540582	-0.323919	-0.330678	-0.307738	-1.2835
APEX2	APEX2__P1P2__secondary__FWD__47	-0.296793	-0.213786		-0.639894	-0.35338	-0.164891	-0.536386	0.210587	-0.210427	-0.191752	0.216051	-0.786165	0.300464	-0.610887
APEX2	APEX2_+_55026814.23-P1P2	-1.0793	-0.25535	-0.345382	-0.698289	-1.41741	-1.26045	-0.89961	-1.12074	0.110269	0.136197	-0.118206	-0.617368	-0.0711604	-0.971833
ARAP3	ARAP3__P1P2__secondary__FWD__38	-0.055701	0.661383		-0.024882	-0.128994	0.0442946	0.201791	-0.370715	0.670119	1.00692	0.476946	0.579208	0.629993	0.60511
ARAP3	ARAP3__P1P2__secondary__RVS__30	0.0806888	0.720089		0.304281	-0.0111649	0.0659095	0.172563	-0.128144	0.842498	0.387109	0.51833	0.982832	1.02879	0.560974
ARAP3	ARAP3_+_141061775.23-P1P2	-0.140994	0.771823	-0.063017	0.0620776	-0.0802713	-0.141809	0.144144	-0.689113	0.851301	0.760361	0.507922	0.746452	1.06449	0.700418
ARAP3	ARAP3__P1P2__secondary__RVS__74	-0.764664	0.396673		-1.22032	-0.584884	-0.0822102	-1.1965	-0.739411	1.25519	0.352865	0.239752	0.42406	-0.0667103	0.174883
ARAP3	ARAP3_+_141061751.23-P1P2	0.172097	0.604701	-0.0833177	0.193897	0.131702	0.0899435	0.489747	-0.044805	0.708585	0.462265	0.484713	0.416607	0.704844	0.851189
ARAP3	ARAP3_-_141061722.23-P1P2	-1.14734	0.309394	-0.986524	-1.82711	-1.14156	-0.268094	-2.04948	-0.450449	0.117643	0.387025	-0.200415	0.161747	0.898167	0.492199
ARAP3	ARAP3_+_141061783.23-P1P2	-0.0909818	0.728596	-0.177442	-0.303366	-0.269587	0.427305	-0.51862	0.209359	0.450005	0.360486	0.656812	0.816211	1.2873	0.800761
ARAP3	ARAP3_+_141061733.23-P1P2	0.0571579	0.679811	-0.154853	0.132197	0.0912732	0.0260516	0.185007	-0.148739	0.649739	0.771549	0.709535	0.551523	0.787057	0.609464
ARF1	ARF1__P1P2__secondary__FWD__64	0.144231	0.247105		0.0340959	0.163633	0.287689	0.2457	-0.00995988	0.432934	-0.0779091	0.534261	0.196741	0.396726	-0.000125022
ARF1	ARF1__P1P2__secondary__RVS__55	-0.159497	-0.625582		-0.370619	-0.0377163	-0.0444784	-0.304193	-0.0404797	-0.715496	-1.17595	-0.0492766	-0.683293	-0.518724	-0.610754
ARF1	ARF1__P1P2__primary__FWD__34	0.245429	0.050604		0.257355	0.144625	0.124181	0.235782	0.465202	0.134926	-0.209646	0.382121	0.147603	0.0537124	-0.205094
ARF1	ARF1_+_228270829.23-P1P2	-0.105565	-0.787913	-0.160822	-0.309612	-0.0202414	0.0138924	-0.231825	0.0199608	-1.03775	-0.797203	-0.356183	-1.32961	-0.230778	-0.975958
ARF1	ARF1_-_228270444.23-P1P2	-0.206853	-0.968216	-0.451565	-0.507301	-0.249438	0.160911	-0.165052	-0.273383	-1.19784	-1.37013	-0.367988	-1.13311	-1.16746	-0.572769
ARF1	ARF1_-_228270479.23-P1P2	0.422918	-1.04314	-0.521164	0.830382	0.518709	0.15521	0.239335	0.370952	-0.947393	-1.87607	-0.464955	-0.850566	-0.918028	-1.20183
ARF1	ARF1_-_228270510.23-P1P2	-0.126848	-0.788381	-0.289245	-0.643878	-0.0767711	-0.0748165	0.0229815	0.138246	-0.848516	-0.964407	-0.97109	-1.02194	-0.283701	-0.64063
ARF1	ARF1__P1P2__primary__RVS__30	0.0760437	0.0485516		0.387732	-0.0320427	-0.18994	0.0877663	0.126703	-0.237751	-0.036373	0.28203	-0.0589717	0.142138	0.200238
ARHGAP11A	ARHGAP11A__32907502__RVS__231	0.0963499	0.298158		0.176531	0.459088	-0.176883	0.0976421	-0.0746292	0.0848326	0.625327	0.67373	0.374983	-0.0292451	0.0593221
ARHGAP11A	ARHGAP11A__32907502__RVS__240	0.297278	0.0697297		0.565341	0.29053	0.103519	0.122156	0.404843	0.22685	0.0367946	0.361605	0.130011	-0.522335	0.185452
ARHGAP11A	ARHGAP11A__32907502__FWD__213	0.217695	0.145585		0.46778	0.356146	0.133344	0.192479	-0.0612752	0.194745	0.42696	0.268471	0.0563179	0.158675	-0.231659
ARHGAP11A	ARHGAP11A__32907502__FWD__225	0.137718	0.321904		0.286027	0.134541	-0.0879719	0.0978063	0.258189	0.0692507	0.365264	0.763967	0.299297	0.480744	-0.0470976
ARHGAP11A	ARHGAP11A__32907502__FWD__89	0.257745	-0.16037		0.638727	-0.0304474	-0.00925531	0.234689	0.455009	-0.277395	-0.168122	0.155505	-0.0221645	-0.400744	-0.249298
ARHGAP11A	ARHGAP11A__32907502__FWD__-2	0.11372	0.178433		-0.097679	0.546053	0.0649711	0.116686	-0.0614338	0.136503	0.142114	0.489085	0.283225	0.0577635	-0.0380919
ARHGAP11A	ARHGAP11A__32907502__FWD__192	0.103336	0.0990221		0.249623	0.137414	0.031263	0.259049	-0.160668	0.168138	0.511449	0.0517472	0.207242	0.161184	-0.505628
ARHGAP11A	ARHGAP11A__32907502__FWD__44	0.24012	0.237464		0.379537	0.607172	-0.321179	0.128511	0.40656	-0.1904	0.296504	0.358711	0.219067	0.569487	0.171416
ARHGAP11B	ARHGAP11B__30918117__FWD__90	0.313484	0.0164854		0.340986	0.370867	0.188917	0.183764	0.482886	-0.565656	-0.597362	0.956813	0.335523	0.119557	-0.149961
ARHGAP11B	ARHGAP11B__30918117__FWD__71	0.156307	0.436447		-0.0555145	0.559625	-0.0940748	0.248004	0.123494	0.181036	0.263535	0.690654	0.480525	0.837179	0.165752
ARHGAP11B	ARHGAP11B__30918117__RVS__28	-2.1378	-4.32758		-2.41059	-2.13966	-1.10272	-2.96307	-2.07298	-3.13956	-2.83851	-8.25133	-3.81048	-4.59703	-3.3286
ARHGAP11B	ARHGAP11B__30918117__RVS__31	0.313548	0.332502		0.433755	0.533147	0.0933875	0.383559	0.12389	0.396583	-0.0366707	0.458304	0.294759	0.510786	0.371248
ARHGAP11B	ARHGAP11B__30918117__RVS__29	-0.00844876	0.00495423		-0.124996	0.327249	-0.269838	-0.116747	0.142089	-0.554078	-0.0696475	0.345557	0.333942	-0.212355	0.186306
ARHGAP11B	ARHGAP11B__30918117__RVS__27	0.215377	0.124297		0.242865	0.608508	0.0212536	0.0899006	0.114358	0.120347	0.147752	0.397218	0.516119	-0.340493	-0.0951641
ARHGAP11B	ARHGAP11B__30918117__FWD__66	0.0793999	0.217096		0.254213	0.614892	-0.641396	0.148438	0.0208525	0.326806	0.185703	0.671027	0.324224	-0.243401	0.0382162
ARHGAP11B	ARHGAP11B__30918117__RVS__30	0.155952	0.331879		0.162333	0.15632	0.209061	0.21317	0.038875	0.361501	0.184132	0.418777	0.367949	0.243144	0.415769
ARHGAP12	ARHGAP12__P1P2__secondary__FWD__57	-0.0316099	0.150516		-0.0833112	0.129645	-0.275986	0.0178176	0.0537848	0.11458	0.280149	0.748538	0.231186	-0.464653	-0.00670684
ARHGAP12	ARHGAP12__P1P2__secondary__FWD__56	0.0359817	0.168513		-0.0614159	-0.0839484	-0.0838065	0.266041	0.143038	0.367639	0.387185	-0.0152258	0.0343856	0.172794	0.0643008
ARHGAP12	ARHGAP12_-_32217708.23-P1P2	0.24612	1.04788	0.16822	0.462304	0.271299	-0.138211	0.15135	0.483856	0.421668	1.00678	1.30998	0.956151	1.59595	0.996733
ARHGAP12	ARHGAP12_+_32217575.23-P1P2	0.153249	0.63169	0.219259	0.411441	0.0839431	-0.243475	0.110127	0.404209	0.657972	0.263922	0.681239	0.598512	0.529388	1.05911
ARHGAP12	ARHGAP12_-_32217702.23-P1P2	0.32477	1.02469	0.163359	0.31037	0.55873	0.118894	0.15261	0.483245	0.488781	1.1078	0.692042	1.03113	1.93012	0.898298
ARHGAP12	ARHGAP12_-_32217314.23-P1P2	0.227815	1.00358	0.0734058	0.33475	0.323232	-0.0282761	0.425993	0.0833772	0.419351	1.02367	1.03222	0.832966	1.86788	0.845393
ARHGAP12	ARHGAP12__P1P2__secondary__RVS__72	0.135179	0.492512		0.440971	0.125389	0.035479	0.173151	-0.0990953	0.296023	0.558196	0.865506	0.36555	0.661031	0.20877
ARHGAP12	ARHGAP12__P1P2__secondary__FWD__58	0.279656	0.583588		0.450425	0.124824	0.231542	0.247523	0.343966	0.721237	0.410171	0.610999	0.413402	0.715777	0.629943
ARHGAP21	ARHGAP21_+_25012355.23-P1P2	0.519894	1.0226	-0.14441	0.381066	1.04404	0.445436	0.337585	0.391346	0.874118	0.847412	1.44484	0.46656	1.76161	0.741078
ARHGAP21	ARHGAP21_+_25012738.23-P1P2	0.302344	0.576454	-0.0966985	0.277242	0.593864	0.491435	0.146874	0.00230601	0.00638564	-0.0958317	1.20984	0.681006	0.771034	0.88629
ARHGAP21	ARHGAP21_-_25012404.23-P1P2	0.376492	1.10715	-0.119192	0.134714	0.628447	0.419754	0.363238	0.336307	0.901747	1.0779	1.09553	0.827807	2.03263	0.70728
ARHGAP21	ARHGAP21_+_25012741.23-P1P2	-0.59632	0.401344	-0.377374	-0.912274	-0.651812	0.0778549	-1.17289	-0.322478	0.39475	0.111613	0.743663	0.576795	0.70321	-0.12197
ARHGAP21	ARHGAP21__P1P2__primary__FWD__71	0.408583	0.86227		0.224438	0.703398	0.408167	0.174302	0.532609	0.877196	0.568078	0.753869	0.411201	1.87386	0.689409
ARHGAP21	ARHGAP21__P1P2__primary__FWD__72	0.255699	0.865755		-0.025574	0.371501	0.513185	0.26717	0.152211	0.627326	0.505153	1.12468	0.594626	1.32416	1.01858
ARHGAP21	ARHGAP21__P1P2__primary__FWD__43	-0.698533	-0.141666		-1.39496	-0.48094	-0.668735	-1.12239	0.174363	0.176852	-0.206179	0.0980012	-0.567566	-0.065569	-0.285538
ARHGAP21	ARHGAP21_+_25012583.23-P1P2	0.477494	0.906969	-0.115824	0.178742	0.842333	0.525833	0.497894	0.342667	0.282733	0.2866	0.828896	0.73488	1.97979	1.32891
ARHGAP4	ARHGAP4__P1__primarysecondary__RVS__41	-1.23293	-1.8623		-2.57972	-1.20219	0.0941696	-2.26966	-0.207247	-1.68115	-1.71063	-3.93468	-1.93986	-0.0328077	-1.87468
ARHGAP4	ARHGAP4__P1__primarysecondary__RVS__36	-0.515824	-0.419859		-1.08716	-0.741061	0.600655	-1.22879	-0.122758	-0.868078	-0.740023	-1.08916	0.31267	-0.204394	0.0698294
ARHGAP4	ARHGAP4_-_153200217.23-P1	-1.23821	-2.25006	-2.01425	-2.09736	-0.644008	-0.366955	-2.46583	-0.616886	-1.41472	-1.21996	-5.14537	-2.69124	-1.13195	-1.89715
ARHGAP4	ARHGAP4_-_153199970.23-P1	-0.699759	-0.560367	-1.12704	-0.69124	-0.119667	0.113943	-1.54557	-1.25627	-0.102103	0.613578	-2.23115	-0.549733	-0.296686	-0.796104
ARHGAP4	ARHGAP4_-_153200396.23-P1	0.237366	0.405048	-0.307292	0.416881	0.441127	0.0989737	-0.0510985	0.280949	0.436751	0.457472	0.811449	0.643888	0.0646869	0.0160433
ARHGAP4	ARHGAP4_+_153200409.23-P1	-1.13042	-1.22341	-2.07131	-1.95332	-1.10655	0.279289	-2.48051	-0.391016	-1.9388	-1.44385	-2.27677	-0.897807	0.333611	-1.11682
ARHGAP4	ARHGAP4__P1__primarysecondary__RVS__44	-1.69368	-2.80909		-1.90142	-1.79676	-0.65221	-2.66431	-1.45368	-2.23316	-1.09368	-6.46036	-3.31138	-1.32259	-2.43334
ARHGAP4	ARHGAP4_-_153200438.23-P1	-2.94377	-4.89105	-3.20857	-1.39918	-4.11571	-2.07078	-3.57584	-3.55737	-3.76471	-2.21647	-9.05793	-4.33391	-5.57424	-4.39904
ARHGEF18	ARHGEF18__P1P2__secondary__FWD__91	0.0266922	-0.147609		0.304378	-0.145	0.00337714	-0.124306	0.0950117	-0.619475	-0.437188	-0.0757481	-0.100419	0.707668	-0.36049
ARHGEF18	ARHGEF18__P1P2__secondary__FWD__87	-1.22285	-0.0936674		-1.51707	-1.58219	-0.358437	-1.87726	-0.779319	-0.224747	-0.599468	0.184748	0.248307	-0.209127	0.0382834
ARHGEF18	ARHGEF18__P1P2__secondary__FWD__94	-0.282937	-0.142262		-0.617243	-0.339628	-0.274761	-0.228169	0.0451171	0.00849586	0.289012	-0.0251209	-0.159325	-0.63883	-0.327804
ARHGEF18	ARHGEF18__P1P2__secondary__FWD__76	-0.0926233	-0.56775		0.170455	-0.432991	0.0889452	-0.102569	-0.186957	-0.571293	-0.908585	-0.520862	0.0502824	-0.962297	-0.493743
ARHGEF18	ARHGEF18_-_7460089.23-P1P2	-0.149866	-0.271334	0.175016	0.314304	-0.418935	-0.131472	0.028639	-0.541865	-0.135224	-0.577604	-0.0835451	-0.29977	-0.341276	-0.190586
ARHGEF18	ARHGEF18__P1P2__secondary__FWD__68	-0.0408162	-0.180367		0.159173	-0.51797	0.0418511	-0.00163556	0.114501	-0.245344	-0.289688	0.275245	-0.108705	-0.442275	-0.271433
ARHGEF18	ARHGEF18_-_7460095.23-P1P2	-0.126517	-0.456994	0.203657	0.0406551	-0.395229	0.236381	0.0308569	-0.545248	-0.592101	-0.463306	0.328391	-0.805382	-0.697362	-0.512202
ARHGEF18	ARHGEF18__P1P2__secondary__FWD__75	0.0167716	-0.0606737		-0.175341	0.237168	0.0261289	0.00266489	-0.00676207	0.0734751	-0.57038	0.438453	-0.262558	-0.104135	0.0611034
ARHGEF2	ARHGEF2__P1P2__secondary__RVS__65	-0.0031199	-0.0301193		-0.141416	0.322097	-0.442223	0.158379	0.087564	-0.138987	-0.0297226	0.374687	0.105249	-0.343622	-0.14832
ARHGEF2	ARHGEF2__P1P2__primary__RVS__54	-0.0155292	-0.162037		0.154275	-0.151452	-0.314241	0.0195484	0.214223	0.0839963	0.147658	-0.0242947	-0.49117	0.0669095	-0.75532
ARHGEF2	ARHGEF2_-_155948093.23-P1P2	-0.238413	-0.957027	-0.0074486	-0.0493148	-0.345535	-0.763154	-0.0251921	-0.00886886	-0.31088	-1.02372	-1.15884	-0.96379	-1.1073	-1.17764
ARHGEF2	ARHGEF2__P1P2__primary__FWD__45	-0.0790331	-0.806441		-0.0862547	-0.010193	0.0124454	-0.228313	-0.0828501	-0.734294	-0.559866	-0.28983	-0.7455	-1.59604	-0.913117
ARHGEF2	ARHGEF2_-_155948140.23-P1P2	-0.117665	-0.803293	0.0510329	0.0168298	-0.248202	-0.121164	-0.0171134	-0.218673	-0.474889	-0.57689	-0.64093	-1.15249	-1.26637	-0.708191
ARHGEF2	ARHGEF2__P1P2__secondary__RVS__50	0.00589323	-0.429845		0.325884	0.185566	-0.399544	0.0652726	-0.147712	-0.556936	-0.807475	-0.324171	-0.233793	-0.408962	-0.247731
ARHGEF2	ARHGEF2_+_155948688.23-P1P2	-0.0598271	-0.166979	-0.0341802	0.202706	0.064485	-0.446543	0.0267118	-0.146496	0.0809496	0.395627	0.20305	-0.461151	-0.880274	-0.340078
ARHGEF2	ARHGEF2_-_155948223.23-P1P2	-0.103046	-0.451239	0.061798	0.040601	-0.192209	-0.369005	-0.0393673	0.0447487	-0.795071	-0.447723	-0.244494	-0.278907	-0.688116	-0.253121
ARHGEF5	ARHGEF5__144052240__RVS__41	0.0149953	-0.247418		-0.108316	-0.0105979	-0.257385	0.192183	0.259092	-0.0431296	-0.47446	0.489628	-0.331455	-0.349099	-0.775995
ARHGEF5	ARHGEF5__144052240__RVS__38	-0.242625	0.494207		-0.319642	-0.42002	0.378167	-0.883496	0.0318634	1.28802	0.5757	0.938589	0.267095	-0.593721	0.489564
ARHGEF5	ARHGEF5__144052240__RVS__37	-1.11395	-0.458231		-2.34835	-1.86698	-0.450454	-0.537853	-0.366128	0.149445	-1.10741	-0.568312	-0.485774	0.218245	-0.955579
ARHGEF5	ARHGEF5__144052240__FWD__32	0.110203	-0.134756		0.313917	-0.179301	0.174341	0.108382	0.133678	-0.103862	0.066272	-0.0620617	-0.303701	-0.460964	0.0557783
ARHGEF5	ARHGEF5__144052240__FWD__31	0.135381	-0.247224		0.304095	-0.257929	0.250504	0.0523759	0.32786	-0.06582	-0.204132	-0.164136	-0.146732	-0.434863	-0.467662
ARHGEF5	ARHGEF5__144052240__FWD__35	0.0500577	-0.232823		0.14714	-0.159382	-0.0290061	0.311021	-0.0194841	0.00515261	-0.274138	-0.0893572	-0.0580791	-0.623991	-0.356523
ARHGEF5	ARHGEF5__144052240__RVS__42	-0.0192992	-0.182679		0.0851058	-0.224951	0.0214774	-0.00932747	0.0311991	-0.222232	-0.0753139	0.437988	-0.326799	-0.488581	-0.421139
ARHGEF5	ARHGEF5__144052240__RVS__46	0.0545773	-0.0748278		0.263484	-0.311173	-0.0801272	0.206972	0.19373	-0.205125	-0.0373033	-0.0185819	-0.102613	0.332875	-0.418218
ARID1A	ARID1A__P1P2__primarysecondary__RVS__51	0.0890454	0.069292		0.138059	0.185525	-0.0211281	0.14314	-0.00036948	-0.089894	-0.122999	0.392086	0.123163	0.116288	-0.00289254
ARID1A	ARID1A__P1P2__primarysecondary__FWD__60	-0.317641	-1.56157		-1.0578	-0.0525592	-0.225716	-0.0367834	-0.215345	-1.75317	-1.18255	-0.991766	-1.51736	-1.70183	-2.22272
ARID1A	ARID1A_-_27022545.23-P1P2	-0.258646	-2.09124	-0.082379	-0.626537	-0.278751	-0.265888	-0.221831	0.0997756	-1.50781	-2.88691	-0.909875	-1.48668	-3.48799	-2.26816
ARID1A	ARID1A_+_27022504.23-P1P2	-0.251325	-0.931698	-0.167966	-0.923448	-0.418117	0.0645632	-0.0449645	0.065341	-0.592488	-0.882099	-0.248178	-0.868278	-1.64332	-1.35582
ARID1A	ARID1A_-_27022530.23-P1P2	-0.147836	-1.22282	-0.073619	-0.559212	-0.394988	0.197624	0.118135	-0.10074	-1.06382	-1.99513	-0.270338	-0.67906	-1.5009	-1.82766
ARID1A	ARID1A_+_27022576.23-P1P2	0.00255163	-0.65457	0.0442025	-0.146192	0.0519825	-0.146133	-0.0402444	0.293345	-0.591903	-1.11371	-0.206049	-0.492851	-0.512074	-1.01083
ARID1A	ARID1A_-_27022888.23-P1P2	-0.00255676	-0.294589	0.0485784	-0.0532322	0.107142	-0.0591536	-0.0663533	0.0588131	-0.653013	-0.818836	0.2186	-0.505822	0.189032	-0.197491
ARID1A	ARID1A__P1P2__primarysecondary__RVS__44	0.197503	-0.242143		0.169455	0.171603	0.164471	0.30982	0.172168	-0.408146	-0.376119	-0.0922656	0.0884642	-0.221462	-0.443332
ARL14EP	ARL14EP__P1P2__secondary__FWD__-2	-0.356812	0.277855		-0.73519	-0.0597749	-0.81436	-0.0989594	-0.0757751	0.285498	0.103999	0.208098	-0.341645	1.22609	0.18509
ARL14EP	ARL14EP__P1P2__secondary__FWD__40	-0.210639	0.282747		-0.341718	-0.182896	-0.721087	0.0632074	0.129301	0.444499	0.192099	0.328856	-0.104403	0.74558	0.0898497
ARL14EP	ARL14EP__P1P2__secondary__RVS__-21	-0.150438	0.334366		-0.603082	0.0766165	-0.331334	-0.00811146	0.11372	0.241949	0.183448	0.204376	0.0861631	0.98402	0.306239
ARL14EP	ARL14EP__P1P2__secondary__FWD__44	0.101552	0.0829464		-0.0103447	0.260957	-0.0818519	-0.158748	0.497748	0.100004	-0.0108779	0.0686442	0.313045	0.021619	0.00524377
ARL14EP	ARL14EP_-_30344694.23-P1P2	-0.382923	0.480735	-0.205819	-0.444482	-0.251804	-0.828566	-0.00233726	-0.387423	0.590102	0.201615	0.69533	-0.112091	1.22338	0.286068
ARL14EP	ARL14EP_+_30344695.23-P1P2	-0.250585	0.415017	-0.177955	-0.245872	-0.0202441	-0.978225	-0.0152021	0.00662028	0.221174	0.5878	0.592342	-0.202696	1.15135	0.140133
ARL14EP	ARL14EP_-_30344654.23-P1P2	-0.274891	0.247514	-0.268044	-0.672484	-0.275141	-0.176526	-0.180401	-0.0699046	0.462069	0.299535	0.556643	-0.0442712	0.413311	-0.202205
ARL14EP	ARL14EP_-_30344703.23-P1P2	-0.312394	0.388657	-0.283179	-0.538454	-0.0925206	-0.612599	-0.0743807	-0.244016	0.340039	0.387176	-0.0580818	-0.339909	1.59096	0.411759
ARRDC4	ARRDC4_+_98503988.23-P1P2	-2.57768	-1.13421	-2.50076	-2.57355	-4.55247	-1.4448	-2.68255	-1.63501	-1.30938	-1.37791	0.0406821	-1.66703	-0.537313	-1.95433
ARRDC4	ARRDC4__P1P2__primary__RVS__58	-0.0416425	-0.356616		0.0412849	-0.0588044	-0.580123	0.0541748	0.335255	-0.01806	-0.888449	0.236566	-0.166019	-1.11513	-0.188605
ARRDC4	ARRDC4__P1P2__primary__FWD__16	0.0223421	0.0293575		-0.282474	0.033339	-0.245269	0.227443	0.378672	0.226172	-0.395057	0.142444	-0.0627524	0.445168	-0.17983
ARRDC4	ARRDC4__P1P2__primary__RVS__93	0.107006	0.0255174		0.0583939	0.396254	-0.147288	0.114887	0.112783	-0.333613	-0.217009	0.577706	0.0160112	0.434212	-0.324204
ARRDC4	ARRDC4__P1P2__primary__RVS__94	0.2798	-0.0317138		0.391592	0.22928	0.173259	0.356873	0.247995	-0.0208462	-0.141026	-0.0612984	0.0280146	-0.243995	0.248868
ARRDC4	ARRDC4__P1P2__primary__FWD__98	0.0340526	-0.175338		-0.12848	0.356772	-0.205055	0.0582985	0.0887265	-0.450634	-0.19707	0.137814	0.106651	-0.460119	-0.188671
ARRDC4	ARRDC4__P1P2__primary__RVS__12	0.307529	0.177865		0.382608	0.206763	0.312023	0.199623	0.436628	-0.112596	-0.270247	0.541451	0.0505563	0.95178	-0.0937525
ARRDC4	ARRDC4__P1P2__primary__RVS__98	0.185302	0.0779316		0.420566	0.178162	0.166788	0.213039	-0.0520428	-0.136962	0.0462941	0.502859	0.187891	0.146517	-0.279009
ASPM	ASPM_+_197115633.23-P1P2	-0.860759	-0.292364	-0.168025	-0.776469	-1.16312	-1.06977	-0.834056	-0.460377	-0.17511	-0.187562	-0.507139	-0.425735	-0.252628	-0.206007
ASPM	ASPM_-_197115684.23-P1P2	-0.712623	-0.127284	-0.0833958	-0.579655	-0.797249	-0.743198	-0.871076	-0.57194	-0.130421	-0.297285	0.500739	-0.647031	-0.0423846	-0.147319
ASPM	ASPM_-_197115568.23-P1P2	-0.395885	0.0586389	-0.183844	-0.443028	-0.697464	-0.160794	-0.705207	0.0270695	0.361023	-0.205859	0.137066	-0.120862	0.33922	-0.158755
ASPM	ASPM_+_197115347.23-P1P2	-0.595685	-0.116888	0.0122869	-0.434617	-0.930573	-0.285141	-0.87283	-0.455261	-0.452114	-0.161183	-0.0212728	0.248114	-0.165841	-0.149032
ASPM	ASPM_+_197115344.23-P1P2	-1.19982	-0.426425	-0.506262	-1.14656	-1.69885	-1.21382	-1.20677	-0.73309	-0.779228	-0.539587	-0.298258	-0.495723	-0.133475	-0.312281
ASPM	ASPM__P1P2__secondary__RVS__78	-0.174548	-0.0351827		-0.070459	-0.149511	0.0335625	-0.586484	-0.0998477	-0.0214889	-0.0460508	0.282919	-0.253353	0.0664392	-0.239562
ASPM	ASPM__P1P2__secondary__RVS__93	0.0878368	0.00950738		0.0847655	-0.00912095	0.101538	-0.142219	0.404221	-0.0192	0.0648169	0.0616265	0.079121	-0.106562	-0.022758
ASPM	ASPM__P1P2__secondary__RVS__96	0.151134	0.033493		0.0687693	0.129358	0.0301367	0.128961	0.398446	-0.0962648	0.20366	0.337011	0.189133	-0.329406	-0.103175
ASUN	ASUN_-_27091288.23-P1P2	-0.510849	-1.39147	-0.171764	0.0685513	0.175713	-1.14923	-0.322266	-1.32701	0.294537	0.764393	-2.90378	-2.80585	-1.50236	-2.19578
ASUN	ASUN_-_27090913.23-P1P2	0.133448	0.147832	0.0524502	0.0287446	0.316749	0.0587498	0.00640891	0.256587	0.464831	-0.0376753	0.327438	0.161794	0.205087	-0.234486
ASUN	ASUN__P1P2__primary__FWD__73	0.168234	0.100344		0.595492	0.131785	-0.185441	0.23175	0.0675848	0.256418	0.0228794	0.0431964	-0.0804908	0.216783	0.143277
ASUN	ASUN_-_27090898.23-P1P2	-3.97793	-4.60956	-2.19707	-2.56655	-4.94133	-5.30296	-2.37289	-4.70593	-1.67283	-0.96263	-7.22338	-4.74125	-7.44972	-5.60757
ASUN	ASUN__P1P2__secondary__FWD__45	0.0618537	0.062621		0.0702715	0.0532135	-0.0171121	0.0884558	0.11444	0.527443	-0.166287	0.627846	0.055707	-0.460394	-0.20859
ASUN	ASUN__P1P2__secondary__RVS__47	0.259347	-0.283169		0.266094	0.321426	0.569117	-0.0367959	0.176896	0.0532878	-0.4999	-0.440098	-0.423454	0.0360234	-0.424874
ASUN	ASUN__P1P2__secondary__FWD__75	-0.534815	-1.28323		0.189547	-0.113018	-0.986295	-0.847935	-0.916372	-0.246959	-0.145978	-1.07131	-1.98004	-1.69586	-2.55923
ASUN	ASUN_+_27090863.23-P1P2	-2.6478	-3.5611	-0.958589	-1.80922	-1.97121	-3.73153	-1.86156	-3.86546	-0.567314	0.426359	-3.60714	-5.21441	-8.15216	-4.25193
ASXL2	ASXL2_+_26101289.23-P1P2	-1.18653	-0.017563	-0.400484	-0.821677	-1.17519	-1.61343	-0.62952	-1.69281	0.546516	-0.875987	-0.200289	0.512251	-0.0770013	-0.0108674
ASXL2	ASXL2_-_26100758.23-P1P2	-0.090093	0.154109	-0.134844	0.279766	-0.319087	0.038281	-0.207758	-0.241667	0.561127	-0.078111	-0.352092	0.443799	0.282959	0.0669709
ASXL2	ASXL2__P1P2__secondary__FWD__45	-0.0387979	0.131878		-0.125866	-0.0927567	0.125114	0.111154	-0.211635	0.246801	-0.566649	0.493657	0.182539	0.106722	0.328196
ASXL2	ASXL2_+_26100928.23-P1P2	-0.23823	0.165875	-0.271845	0.0222457	-0.699954	0.00351713	-0.475889	-0.0410709	0.351261	-0.107489	0.0518507	0.0705123	0.388501	0.240615
ASXL2	ASXL2_+_26101341.23-P1P2	-0.16713	0.125495	-0.199239	-0.276504	-0.452264	-0.340502	-0.238058	0.471678	0.446372	0.0193667	0.0698064	0.158051	-0.171236	0.230612
ASXL2	ASXL2__P1P2__secondary__RVS__29	-0.595215	0.0638808		-1.07721	-0.712896	0.119141	-1.60169	0.296589	-0.640394	-0.168305	0.318742	0.144682	0.585521	0.143039
ASXL2	ASXL2__P1P2__secondary__FWD__29	0.182211	-0.0590303		0.537055	0.0940265	0.0353643	0.252781	-0.00817089	0.196117	-0.44368	-0.403782	0.258086	0.226267	-0.18719
ASXL2	ASXL2_+_26101313.23-P1P2	-0.743274	-0.139713	-0.358825	-0.624005	-1.13028	-0.623431	-0.761191	-0.577464	0.594331	-0.227362	-0.98706	0.298297	-0.443076	-0.0734058
ATF6	ATF6_-_161736133.23-P1P2	-0.719234	-0.215295	-0.0228692	-0.664995	-0.681214	-0.963069	-0.436414	-0.850477	-0.209572	-0.161226	0.25893	-0.453122	-0.212984	-0.513793
ATF6	ATF6_+_161736096.23-P1P2	-0.783351	0.259709	-0.361111	-0.809642	-0.892478	-0.588125	-0.859948	-0.766563	0.598946	0.144516	-0.373929	-0.137013	1.68796	-0.36222
ATF6	ATF6_+_161736292.23-P1P2	-1.40822	-0.867671	-0.984032	-1.86134	-1.19131	-1.13614	-2.54531	-0.306999	-0.320924	-0.102224	-2.36419	-1.06196	-0.710834	-0.645892
ATF6	ATF6_+_161736178.23-P1P2	-0.522437	-0.270188	-0.0926735	-0.279055	-0.660368	-0.724954	-0.300877	-0.646934	-0.263106	-0.209372	-0.273458	-0.398867	-0.213188	-0.263139
ATF6	ATF6__P1P2__primary__RVS__27	-0.439772	-0.323015		-0.432483	-0.380479	-0.38692	-0.226656	-0.772323	-0.429546	-0.578573	0.215913	-0.275229	-0.451103	-0.419552
ATF6	ATF6__P1P2__primary__FWD__65	-1.21506	-0.73649		-2.26449	-1.01134	-8.65561e-05	-2.3013	-0.498101	-1.77891	-1.76117	-0.373724	0.130199	-0.125596	-0.509741
ATF6	ATF6__P1P2__primary__FWD__66	-1.30051	-0.624689		-2.2021	-1.53299	-0.508322	-1.8294	-0.429727	-1.02967	-2.02214	-0.217739	-0.464788	0.0420981	-0.0558953
ATF6	ATF6__P1P2__primary__FWD__67	-0.452623	0.171695		-0.363983	-0.636279	-0.439467	-0.755616	-0.06777	0.306387	0.0235221	0.697257	0.185062	-0.344996	0.16294
ATF7IP	ATF7IP_-_14518682.23-P1	0.118477	-1.01493	-0.118421	0.446575	0.74351	-1.3555	0.40375	0.35405	-1.54799	-0.145251	0.830195	-1.54988	-4.27066	0.594024
ATF7IP	ATF7IP_-_14518719.23-P1	0.199316	-0.984947	-0.0733915	0.516248	0.949762	-1.25265	0.331708	0.451511	-0.807843	-0.24092	0.779109	-1.76366	-4.54166	0.665296
ATF7IP	ATF7IP__P1__primarysecondary__FWD__94	0.180852	-0.761314		0.436173	0.785485	-1.17797	0.29851	0.562062	-1.33171	-0.393102	0.764312	-1.82161	-2.46013	0.674361
ATF7IP	ATF7IP_-_14518605.23-P1	0.140055	-1.06646	-0.0252636	0.828453	1.21753	-2.23149	0.426347	0.45943	-1.60226	-0.432488	0.880169	-1.65306	-4.21	0.61885
ATF7IP	ATF7IP_-_14518693.23-P1	0.122729	-1.12032	-0.0870185	0.381149	0.65096	-1.36126	0.443427	0.49937	-1.33999	-0.130019	0.499074	-2.29561	-4.27312	0.817775
ATF7IP	ATF7IP__P1__primarysecondary__RVS__3	0.18919	-0.0104958		0.141803	-0.154958	0.428794	0.222311	0.308002	-0.443493	0.0643065	0.483098	-0.333366	0.502912	-0.336432
ATF7IP	ATF7IP__P1__primarysecondary__FWD__7	-0.10463	-1.46858		0.384823	0.917645	-2.69068	0.449468	0.415597	-1.37488	0.224266	0.201903	-2.27655	-6.4448	0.858608
ATF7IP	ATF7IP_-_14518679.23-P1	0.324274	-0.20766	0.0937816	0.723288	0.0220988	0.285747	0.27782	0.312416	-0.255906	-0.102439	-0.0588099	-0.148265	-0.414777	-0.265762
ATG16L1	ATG16L1_+_234160366.23-P1P2	-0.0494255	-0.018116	-0.0539346	-0.258794	0.225808	-0.0922453	0.0544205	-0.176316	0.0216688	-0.531933	0.0327179	0.31388	0.0507124	0.00425853
ATG16L1	ATG16L1_+_234160703.23-P1P2	0.175893	0.203295	0.0394333	0.340199	0.168693	-0.146813	0.253071	0.264314	0.357579	0.0986174	0.219511	0.135584	0.508765	-0.100288
ATG16L1	ATG16L1_+_234160346.23-P1P2	0.588641	-0.16506	0.247201	0.905442	1.43745	-0.331189	0.595063	0.336441	-0.208408	-0.329838	-0.262774	0.436151	-0.276996	-0.348493
ATG16L1	ATG16L1__P1P2__secondary__FWD__-10	-0.319422	-0.484886		-0.428886	-0.106522	-0.530265	-0.400084	-0.131355	-0.620435	-0.495487	-0.96518	0.266462	-0.540473	-0.554205
ATG16L1	ATG16L1__P1P2__secondary__FWD__31	-0.185015	-0.106745		-0.148359	-0.0236693	-0.619984	0.0321506	-0.165214	-0.417702	0.210784	-0.187158	0.597226	-0.187308	-0.656314
ATG16L1	ATG16L1__P1P2__secondary__FWD__39	-0.0564488	-0.225068		0.18813	0.181759	-0.0483815	0.0550174	-0.658769	-0.446341	-0.181544	-0.281134	0.308604	-0.112661	-0.637331
ATG16L1	ATG16L1__P1P2__secondary__RVS__57	-0.149446	-0.143562		-0.00921718	0.0389672	-0.588563	-0.0571446	-0.131271	-0.332287	-0.618801	0.160465	0.0864921	0.221751	-0.378992
ATG16L1	ATG16L1__P1P2__secondary__FWD__57	0.0968687	-0.0309191		-0.0262899	0.222822	-0.0378426	0.189818	0.135836	0.333224	0.0777448	0.172175	0.0126563	-0.5815	-0.199815
ATL3	ATL3__P1P2__primary__RVS__51	-0.0208905	0.0653404		-0.104076	0.0971821	-0.0842245	-0.160609	0.147275	0.189032	0.135874	-0.183133	0.0812346	0.218819	-0.0497829
ATL3	ATL3_-_63438864.23-P1P2	-0.565804	-1.3424	-0.572576	0.0960827	-0.947651	-0.201235	-1.32655	-0.449669	-2.75591	-2.33493	-2.59084	-0.106448	0.57939	-0.84564
ATL3	ATL3__P1P2__primary__RVS__48	-0.0175833	0.0792416		-0.0602107	-0.0151911	-0.0798243	0.172569	-0.105259	-0.166197	-0.336375	0.15051	0.0391721	0.752971	0.0353671
ATL3	ATL3__P1P2__primary__RVS__52	-0.0647117	-0.00229603		0.115174	-0.383599	-0.129504	-0.0278231	0.102194	0.237864	-0.107924	-0.0415846	-0.0270318	0.421707	-0.496808
ATL3	ATL3__P1P2__primary__FWD__54	0.155485	0.0819007		0.184499	0.0544715	0.296219	0.340926	-0.098688	0.0724788	0.0258628	0.0898037	-0.178639	0.378728	0.10317
ATL3	ATL3__P1P2__primary__RVS__58	0.288606	-0.132737		0.286881	0.305061	0.206465	0.1923	0.452322	-0.101238	-0.0369159	0.183487	-0.193899	-0.138462	-0.509394
ATL3	ATL3__P1P2__primary__RVS__59	0.571533	-0.0947597		0.599727	0.834374	0.291038	0.560597	0.571931	-0.109497	-0.669922	0.678281	-0.0188741	-0.155668	-0.292877
ATL3	ATL3__P1P2__primary__FWD__49	0.0400207	-0.0897784		0.0527987	-0.0591313	-0.0258885	0.125626	0.106699	0.19078	-0.356416	-0.115364	-0.214885	0.26246	-0.305246
ATM	ATM_-_108093839.23-P1P2	0.544286	0.168937	-0.120853	0.554564	0.121343	1.12674	0.247669	0.671114	-0.348585	0.202007	0.0857298	0.399881	0.382179	0.292411
ATM	ATM_+_108094013.23-P1P2	0.539264	-0.245306	0.138152	0.341563	0.0922399	0.967743	0.487888	0.806884	-0.761972	-1.07206	-0.421862	0.208886	0.595983	-0.0208084
ATM	ATM__P1P2__primarysecondary__RVS__6	-0.12093	0.0985886		-0.586036	-0.583618	0.792582	-0.884369	0.656793	-0.341864	-0.779738	0.239279	0.719327	0.108068	0.646459
ATM	ATM__P1P2__primarysecondary__FWD__28	0.496413	0.16416		0.412018	0.307221	0.858812	0.279166	0.624848	-0.363711	-0.406315	0.416895	0.276775	0.503128	0.558187
ATM	ATM__P1P2__primarysecondary__FWD__34	0.381245	0.161115		0.619378	0.433266	0.0548952	0.406028	0.39266	-0.0459953	-0.163132	0.367671	0.0925596	0.292578	0.423007
ATM	ATM__P1P2__primarysecondary__FWD__35	0.402056	0.277466		0.341114	0.171199	0.627173	0.488839	0.381955	0.305597	0.0786304	0.30527	0.37363	-0.0382671	0.639938
ATM	ATM__P1P2__primarysecondary__FWD__41	0.423268	0.193954		0.219516	0.151796	1.15567	0.347043	0.242314	-0.0660833	-0.606762	0.39586	0.704912	0.191442	0.544353
ATM	ATM__P1P2__primarysecondary__FWD__75	0.290157	0.188471		0.165649	-0.0493559	0.898927	0.118946	0.31662	-0.00999382	-0.327072	0.242227	0.248512	0.674316	0.302839
ATP12A	ATP12A__25254345__FWD__35	0.1959	0.0484968		0.175538	0.362521	0.11658	0.200728	0.124132	-0.242452	-0.0440559	0.58434	-0.132044	0.354751	-0.229558
ATP12A	ATP12A_-_25255017.23-P1P2	-1.24494	-2.78321	-1.23738	-2.46559	-1.16772	0.00641926	-2.52441	-0.0734094	-0.0406605	-0.0237253	-6.84482	-3.78107	-2.31013	-3.69886
ATP12A	ATP12A__25254345__RVS__44	0.202205	-0.00217619		0.299985	0.412747	-0.00120702	0.216779	0.0827195	0.234182	-0.653625	0.293968	0.123333	0.298624	-0.309539
ATP12A	ATP12A__25254345__RVS__38	0.126658	-0.0738676		0.30623	0.313556	0.0439825	-0.00873312	-0.0217444	-0.471106	0.0654773	0.120443	0.215702	-0.143803	-0.229919
ATP12A	ATP12A__25254345__RVS__43	0.0439303	0.389265		0.0926818	-0.0817858	-0.0494172	0.122039	0.136134	0.153266	0.662476	1.16759	-0.0772539	0.389409	0.0401012
ATP12A	ATP12A__25254345__RVS__39	0.183666	0.0328525		0.334842	0.287943	0.152699	-0.0860554	0.228903	-0.286704	-0.420306	0.800611	-0.114907	0.393944	-0.175522
ATP12A	ATP12A_-_25255007.23-P1P2	-0.78984	0.476161	-1.62633	-1.77152	-0.978451	0.37917	-1.7416	0.163207	0.531141	0.00823397	0.178682	0.364261	1.40638	0.368267
ATP12A	ATP12A__25254345__RVS__59	-0.0867418	0.0525682		0.166485	-0.159238	-0.073211	-0.383649	0.0159042	0.0528682	0.188166	0.180173	0.13334	-0.0260447	-0.213092
ATP1A1	ATP1A1_-_116916334.23-P1P2	0.114836	0.304523	-0.0861488	0.163552	0.21833	-0.0435039	0.154561	0.0812387	0.226009	-0.0446072	1.23251	-0.334564	0.585667	0.162123
ATP1A1	ATP1A1_-_116915944.23-P1P2	-0.143259	0.134298	-0.103478	-0.0323652	-0.0549071	-0.238614	-0.146733	-0.243674	0.132864	0.275613	0.246817	0.129569	-0.314	0.334922
ATP1A1	ATP1A1__P1P2__primary__RVS__-155	0.294542	0.26579		0.371522	0.193003	0.121858	0.374042	0.412284	0.0978914	0.224371	0.154304	0.105009	0.969965	0.0431978
ATP1A1	ATP1A1__P1P2__primary__RVS__-130	0.141305	0.191532		0.109774	0.207354	0.0182858	0.267743	0.103369	0.132786	-0.132218	0.47612	-0.133402	0.57564	0.230262
ATP1A1	ATP1A1__P1P2__secondary__FWD__35	0.148272	0.141547		0.136623	0.268731	0.020692	0.0894726	0.225841	0.416995	-0.237571	0.338142	0.230077	-0.0369763	0.138614
ATP1A1	ATP1A1__P1P2__secondary__FWD__36	-0.107185	0.190539		-0.23932	-0.11318	-0.0784611	0.102902	-0.207865	0.0392912	0.728119	0.407558	0.302559	-0.359981	0.0256859
ATP1A1	ATP1A1_-_116915929.23-P1P2	0.0491637	0.391222	-0.0406511	-0.219782	0.190596	0.100589	0.0864434	0.087973	0.501474	0.784365	0.409514	0.249002	0.601665	-0.198687
ATP1A1	ATP1A1_+_116916694.23-P1P2	0.0565334	0.0976558	0.00178255	0.211205	-0.0421559	0.135641	0.00923622	-0.0312593	0.15138	0.0172896	0.242553	0.309575	-0.398396	0.263534
ATP2C1	ATP2C1__P1P2__primary__FWD__54	0.196365	-0.0126047		0.169112	0.223661	0.160501	0.160172	0.26838	-0.331654	0.0495233	0.101624	-0.0526656	0.632849	-0.475306
ATP2C1	ATP2C1_-_130613451.23-P1P2	0.396015	0.0824411	0.118757	0.38402	0.584327	0.214308	0.497682	0.299739	0.529047	0.339534	0.169004	0.177799	-0.457843	-0.262895
ATP2C1	ATP2C1__P1P2__primary__RVS__86	0.310041	0.298693		0.230506	0.216137	0.191025	0.60796	0.30458	-0.0699124	0.314019	0.33449	0.466795	0.159155	0.587612
ATP2C1	ATP2C1__P1P2__primary__RVS__52	0.196179	0.0557211		0.01165	0.452551	-0.136308	0.418531	0.234471	-0.0148734	-0.0569003	0.16479	0.0192817	0.278208	-0.0561801
ATP2C1	ATP2C1__P1P2__primary__FWD__55	0.162747	0.0462533		0.271485	0.308058	0.0414137	0.267849	-0.0750691	-0.0809022	0.0066083	0.347277	-0.00954497	0.0700685	-0.0559871
ATP2C1	ATP2C1__P1P2__primary__FWD__61	0.141023	0.021993		0.0525013	0.237826	-0.121592	0.0384999	0.497879	-0.322366	-0.0412951	0.0523152	-0.0136993	0.0485458	0.408457
ATP2C1	ATP2C1__P1P2__primary__RVS__72	0.51807	0.418861		0.382347	0.746173	0.430117	0.457458	0.574255	-0.0832532	-0.0818711	0.282945	1.25653	0.469462	0.669356
ATP2C1	ATP2C1_+_130613032.23-P1P2	0.339195	0.53428	0.0931105	0.226243	0.280894	0.396472	0.681463	0.110904	0.298691	0.232716	0.790958	0.772922	0.549506	0.560889
ATP6AP1	ATP6AP1_-_153657256.23-P1P2	-3.34833	0.0648589	-0.751546	-2.33582	-5.50551	-3.35585	-2.15855	-3.3859	0.0664192	0.21068	0.0637621	0.148243	-0.134502	0.0345511
ATP6AP1	ATP6AP1_-_153657075.23-P1P2	-2.26136	0.215431	-0.715069	-2.46762	-3.75324	-1.4698	-1.95496	-1.66117	0.55918	0.223476	0.153903	0.403469	0.158617	-0.206059
ATP6AP1	ATP6AP1__P1P2__primary__FWD__68	-2.25487	0.0300419		-2.56456	-3.19414	-1.57956	-2.52292	-1.41318	-0.138197	-0.145554	0.182837	0.0516923	0.279877	-0.0504047
ATP6AP1	ATP6AP1_-_153657070.23-P1P2	-2.86536	0.0411252	-0.982965	-2.68012	-4.27273	-2.53347	-2.27964	-2.56082	0.189253	-0.0970286	-0.00857282	0.0147571	0.464276	-0.315933
ATP6AP1	ATP6AP1_-_153657002.23-P1P2	-3.01063	0.0942574	-0.789941	-2.40715	-4.00801	-3.38795	-2.04447	-3.20555	0.183727	0.0187632	0.163373	0.321891	0.154448	-0.276658
ATP6AP1	ATP6AP1__P1P2__primary__RVS__61	-0.603327	0.197336		-1.3961	-0.698907	0.117836	-0.974455	-0.0650034	0.180494	0.267147	0.477619	-0.0809693	0.519366	-0.17964
ATP6AP1	ATP6AP1__P1P2__primary__FWD__66	-1.83619	0.13948		-2.61547	-2.75291	-0.872863	-2.03077	-0.908938	-0.100551	0.00415537	0.676467	0.119726	0.212725	-0.0756433
ATP6AP1	ATP6AP1_+_153657458.23-P1P2	-3.24819	-0.00232903	-0.498176	-2.59449	-5.00358	-3.13434	-1.95503	-3.55352	0.275723	-0.355918	-0.061108	0.105254	0.094872	-0.0727981
ATP6AP2	ATP6AP2_+_40440214.23-P1P2	-0.446552	0.0212224	-0.462818	-0.972569	-0.570895	-0.0560855	-0.902494	0.269281	-0.149043	0.11336	0.47517	-0.101993	-0.00847841	-0.201682
ATP6AP2	ATP6AP2_+_40440259.23-P1P2	-1.48639	0.170465	-0.828004	-1.36967	-2.11344	-1.23459	-1.55953	-1.15472	0.195167	-0.18505	0.425518	0.321627	0.223	0.0425274
ATP6AP2	ATP6AP2_+_40440598.23-P1P2	-0.161824	0.0115624	-0.244204	-0.0378009	-0.120203	-0.175972	-0.250376	-0.224771	-0.238802	0.0233064	-0.010656	-0.0828883	0.583625	-0.205211
ATP6AP2	ATP6AP2_+_40440237.23-P1P2	-1.11418	-0.0477818	-0.504848	-0.95985	-1.39501	-1.0908	-1.25539	-0.86984	0.206878	-0.412229	0.329521	0.0145613	0.0584075	-0.48383
ATP6AP2	ATP6AP2__P1P2__secondary__FWD__34	0.117662	0.340136		-0.0190441	-0.000862854	0.432097	0.0827798	0.0933416	0.167355	0.775503	0.575642	0.0392645	0.186334	0.296719
ATP6AP2	ATP6AP2__P1P2__secondary__RVS__39	0.0469859	0.0283253		-0.348981	0.450443	-0.201722	-0.0539539	0.389144	-0.0371938	-0.0875797	0.401455	-0.00783232	-0.171902	0.0730046
ATP6AP2	ATP6AP2__P1P2__secondary__RVS__42	0.115828	-0.109596		0.27449	0.0571776	-0.105418	0.127464	0.225426	-0.126336	-0.309431	0.225721	0.0930188	-0.608679	0.0681301
ATP6AP2	ATP6AP2__P1P2__secondary__FWD__68	0.142366	0.00321356		0.172466	0.0450361	-0.00621009	0.309249	0.191286	-0.0895545	-0.386388	0.266018	-0.2567	0.323988	0.161918
ATP6V0E1	ATP6V0E1_-_172410828.23-P1P2	-0.0171335	0.286901	0.141838	0.161979	-0.525542	0.343479	0.0768411	-0.142424	0.145351	0.266286	0.484235	0.521101	0.161041	0.143391
ATP6V0E1	ATP6V0E1_+_172410861.23-P1P2	0.122743	0.205624	0.060898	0.11583	0.237588	-0.137428	0.269053	0.12867	0.420097	0.0946424	0.188111	0.0674288	0.463725	-0.000263168
ATP6V0E1	ATP6V0E1__P1P2__secondary__FWD__51	-0.000135264	0.322503		-0.134125	0.282845	0.0830979	-0.00260839	-0.229885	0.0324233	0.159978	0.692585	0.343855	0.695779	0.0103968
ATP6V0E1	ATP6V0E1_-_172410836.23-P1P2	0.139019	0.131447	0.0958633	0.0642691	0.0351086	0.181015	0.266303	0.148397	-0.192668	-0.065061	0.770621	0.300873	0.158436	-0.18352
ATP6V0E1	ATP6V0E1__P1P2__secondary__FWD__0	0.200029	0.253349		0.401457	0.0990675	0.012473	0.268164	0.218982	0.29461	-0.299394	0.437905	0.449913	0.812875	-0.175815
ATP6V0E1	ATP6V0E1__P1P2__secondary__FWD__52	0.188204	0.0924055		0.259171	0.183552	0.0344364	0.324164	0.139695	-0.268965	-0.181983	0.156651	-0.07557	1.0664	-0.142096
ATP6V0E1	ATP6V0E1__P1P2__secondary__RVS__91	0.0245266	0.0131833		0.0529106	-0.14696	0.258701	-0.189832	0.147813	-0.0816018	-0.329078	0.169389	0.165309	0.281819	-0.126738
ATP6V0E1	ATP6V0E1_-_172411000.23-P1P2	0.109212	0.135878	-0.0656672	0.187899	-0.019193	0.0329033	0.261775	0.0826731	-0.0941002	-0.358255	0.261026	0.060958	0.98658	-0.0409376
ATPAF2	ATPAF2_+_17942453.23-P1P2	-0.457946	-1.48699	-0.29804	-0.684731	-0.528374	-0.0806659	-0.807149	-0.188812	-1.76571	-1.57942	-1.90732	-1.86986	0.013704	-1.8133
ATPAF2	ATPAF2_+_17942446.23-P1P2	-1.07195	-2.34643	-0.914672	-1.74073	-0.868082	-0.817221	-1.26097	-0.672773	-1.94432	-1.9698	-2.71657	-3.4065	-1.3391	-2.70229
ATPAF2	ATPAF2_+_17942466.23-P1P2	-0.561688	-1.08005	-0.646134	-0.927548	-0.375946	-0.19798	-1.03265	-0.274314	-1.56544	-1.46456	-1.05961	-1.71975	0.280769	-0.951705
ATPAF2	ATPAF2_+_17942456.23-P1P2	0.0173397	-0.0173553	0.00332896	-0.224463	0.0568837	0.123878	-0.205787	0.336188	-0.55304	-0.165671	0.374152	0.212979	0.245902	-0.218452
ATPAF2	ATPAF2__P1P2__primarysecondary__FWD__2	-0.184659	-1.26212		-0.311853	-0.285508	0.252133	-0.497365	-0.0807017	-0.949816	-1.22086	-1.2714	-1.30868	-0.406684	-2.41527
ATPAF2	ATPAF2__P1P2__primarysecondary__FWD__29	0.1808	0.137986		0.0605467	-0.0513151	0.337299	0.266969	0.290499	0.0769754	0.0217319	0.196645	-0.00938286	0.433917	0.108028
ATPAF2	ATPAF2__P1P2__primarysecondary__FWD__58	0.179997	-0.0616309		0.269615	0.0361556	0.408192	0.0936202	0.0924037	-0.0700921	-0.5034	0.322687	0.402469	-0.234631	-0.286818
ATPAF2	ATPAF2__P1P2__primarysecondary__FWD__68	-2.479	-4.44044		-0.52542	-3.63239	-2.18145	-3.63938	-2.41636	-2.45457	-3.72626	-6.79354	-4.97966	-4.6669	-4.02169
ATRIP	ATRIP__P1P2__primary__FWD__74	-0.479473	-0.535795		-1.4458	-0.262518	0.208512	-1.13811	0.240559	-1.49075	-1.79238	-1.04132	0.257018	-0.0212091	0.873877
ATRIP	ATRIP_+_48488418.23-P1P2	-0.156984	0.281406	-0.378149	-0.187349	-0.195452	0.0192143	-0.631856	0.210522	0.148924	-0.160801	0.483325	0.468933	-0.347355	1.09541
ATRIP	ATRIP__P1P2__primary__FWD__12	-2.77489	-4.99829		-2.44979	-2.93577	-2.93384	-2.04506	-3.50999	-2.53266	-2.37329	-9.5061	-5.54449	-5.85237	-4.18083
ATRIP	ATRIP__P1P2__primary__FWD__93	0.12014	-0.6904		0.0799329	0.176398	0.153621	-0.0930355	0.283782	-0.400108	-0.904133	-1.94412	-0.133422	-1.24637	0.485753
ATRIP	ATRIP__P1P2__primary__FWD__81	-0.0808645	0.099848		-0.258971	-0.470806	0.227963	-0.431197	0.528688	-0.931955	-1.59611	0.885598	0.691836	0.4624	1.08732
ATRIP	ATRIP__P1P2__primary__FWD__90	-0.0822076	-0.698229		-0.119379	-0.401134	0.213015	-0.208501	0.104961	-0.549386	-0.295983	-2.15669	-0.172379	-1.01722	0.0022879
ATRIP	ATRIP__P1P2__primary__FWD__95	0.0210294	-0.785572		0.152961	-0.0259391	0.536282	-0.406879	-0.151278	-0.495878	-0.579022	-2.80954	-0.274257	-0.814409	0.259677
ATRIP	ATRIP_-_48488235.23-P1P2	0.220928	0.453439	-0.401199	0.30495	0.192831	0.114582	0.134961	0.357318	0.485979	-0.0249423	0.499986	0.661047	0.115026	0.983541
ATRN	ATRN__P1P2__primary__RVS__70	0.0919579	-0.201716		0.0585362	0.0498511	-0.40433	0.215882	0.539849	-0.150217	-0.57366	0.0921065	0.0458602	-0.454183	-0.170201
ATRN	ATRN__P1P2__primary__RVS__47	0.0891464	0.147048		-0.0902107	0.307137	0.0727109	0.214013	-0.0579176	0.0302695	0.142941	0.29787	0.131122	0.251952	0.0281312
ATRN	ATRN__P1P2__primary__RVS__45	0.0843886	0.141148		0.0948189	0.12403	-0.19404	0.332604	0.0645306	0.0834384	-0.273249	0.687606	-0.166461	0.48679	0.0287652
ATRN	ATRN__P1P2__primary__FWD__52	-0.0341491	-0.0877031		0.0692296	0.0245668	-0.349739	0.141136	-0.0559395	-0.251205	0.00142684	0.453613	0.138189	-0.602059	-0.266184
ATRN	ATRN_-_3452100.23-P1P2	-0.0513247	-0.114132	-0.0155449	0.330533	-0.337609	-0.402787	0.225915	-0.0726762	-0.205376	-0.44072	-0.13383	0.214435	-0.153703	0.0343997
ATRN	ATRN_-_3451695.23-P1P2	-0.36698	-0.26349	-0.0978334	-0.502338	-0.261979	-0.869961	0.0281	-0.228723	-0.0165028	-0.547292	0.104841	0.181458	-0.802263	-0.501184
ATRN	ATRN_-_3452079.23-P1P2	0.0247684	-0.0488651	-0.0601094	0.160265	-0.208568	-0.215464	0.113165	0.274444	-0.470048	0.0159177	0.359813	-0.0567264	0.07993	-0.222077
ATRN	ATRN__P1P2__primary__RVS__42	0.0868098	0.0274148		-0.0406781	-0.0667472	0.280017	-0.00946345	0.270921	-0.153443	-0.29275	0.298535	0.0392362	0.350195	-0.0772844
ATXN2L	ATXN2L__P1P2__primarysecondary__RVS__29	-0.05078	0.0918635		0.0696922	-0.270148	-0.149598	-0.0125145	0.108668	0.386422	0.524259	0.282906	-0.537315	-0.157501	0.0524095
ATXN2L	ATXN2L__P1P2__primarysecondary__RVS__60	0.15866	0.583175		0.437028	0.147692	0.0322012	0.0023004	0.174079	0.647572	0.340313	0.358019	0.645361	0.898627	0.609158
ATXN2L	ATXN2L__P1P2__primarysecondary__RVS__10	0.322311	0.408279		0.255277	0.296966	0.546312	0.241666	0.271334	0.466372	0.711844	-0.160108	0.260407	0.331068	0.84009
ATXN2L	ATXN2L_-_28834892.23-P1P2	0.189869	0.741076	0.124206	0.336375	0.613933	-0.333641	0.0830628	0.249613	0.700438	0.404726	0.889275	0.364676	1.24356	0.84378
ATXN2L	ATXN2L_+_28834351.23-P1P2	0.160917	0.778045	-0.0661763	0.169657	0.523857	0.235346	-0.300076	0.175801	0.704518	0.97395	-0.0315434	0.494792	1.26211	1.26444
ATXN2L	ATXN2L_+_28834385.23-P1P2	-0.217329	0.210364	-0.0468962	-0.539286	-0.0994961	-0.408381	-0.470608	0.431128	-0.15771	-0.067156	0.876611	0.316167	-0.110049	0.404318
ATXN2L	ATXN2L__P1P2__primarysecondary__RVS__71	0.110353	0.481987		0.492174	0.359089	0.126652	-0.223123	-0.203029	0.309568	0.214266	0.0351493	-0.000605368	1.36356	0.96999
ATXN2L	ATXN2L_+_28834488.23-P1P2	0.105414	0.361724	-0.332561	0.396853	0.118936	0.15276	0.0153836	-0.156861	0.00498074	0.363223	0.337033	0.11007	0.690272	0.664765
AUNIP	AUNIP__P1P2__primarysecondary__FWD__39	0.26969	0.135752		0.430541	0.259452	0.242486	0.353242	0.0627273	-0.134524	0.0264499	0.630169	0.195673	0.266625	-0.169879
AUNIP	AUNIP__P1P2__primarysecondary__FWD__33	-2.60564	-1.6714		-1.29319	-2.47474	-4.39428	-1.51954	-3.34645	-0.056764	-0.526362	-1.79174	-2.1158	-1.95084	-3.58688
AUNIP	AUNIP__P1P2__primarysecondary__RVS__55	-2.98319	-1.69965		-1.22087	-2.78998	-5.20728	-2.22136	-3.47646	-0.207307	-0.359601	-1.95323	-3.67873	-1.46065	-2.53838
AUNIP	AUNIP_-_26185449.23-P1P2	-1.56664	-1.15542	-0.300392	-0.601522	-1.33784	-2.79385	-1.30888	-1.79112	-0.0574139	0.876924	-1.06743	-2.74755	-1.02713	-2.90994
AUNIP	AUNIP_-_26185881.23-P1P2	-2.74996	-1.85409	-0.246967	-1.2014	-2.91091	-4.10982	-2.01213	-3.51555	-0.121311	0.0182872	-1.36961	-3.58388	-2.51119	-3.55682
AUNIP	AUNIP_+_26185897.23-P1P2	-2.1147	-1.5285	-0.375097	-1.44217	-2.80742	-2.80795	-1.53249	-1.98345	0.226652	-0.164808	-1.76168	-3.08017	-1.0286	-3.36237
AUNIP	AUNIP_-_26185870.23-P1P2	-2.73059	-1.64784	-0.339605	-1.70696	-2.0889	-4.82013	-1.49733	-3.53965	0.21604	-0.0523969	-2.01006	-2.71606	-1.62233	-3.70222
AUNIP	AUNIP_+_26185924.23-P1P2	-2.87697	-1.59197	-0.361787	-1.12995	-1.90963	-5.81095	-1.70801	-3.82628	-0.317109	-0.373172	-1.29618	-2.53515	-2.32477	-2.70542
B3GAT3	B3GAT3__P1P2__primary__RVS__36	0.596973	0.588261		0.598785	1.1108	0.324081	0.557978	0.393221	0.867471	0.728336	0.660563	0.720489	-0.224494	0.7772
B3GAT3	B3GAT3__P1P2__primary__RVS__34	0.30357	0.152341		0.48965	0.639815	0.153945	0.5267	-0.292262	0.5201	0.433526	-0.155558	-0.239902	0.580501	-0.224622
B3GAT3	B3GAT3_-_62389362.23-P1P2	0.71763	1.02304	0.0806103	0.298229	0.877567	0.885276	0.585326	0.941751	0.984164	0.495776	1.14728	1.36455	0.595359	1.55108
B3GAT3	B3GAT3_-_62389070.23-P1P2	0.787638	0.823089	0.0194627	0.901713	1.01985	0.902309	0.558689	0.555626	1.1094	0.639366	0.780467	0.905141	0.589812	0.914347
B3GAT3	B3GAT3_-_62389359.23-P1P2	0.30907	0.208471	0.111023	0.190635	0.879194	-0.320795	0.506993	0.289321	0.533404	0.173752	0.47316	0.133546	-0.264093	0.201059
B3GAT3	B3GAT3_-_62389197.23-P1P2	0.794046	0.948431	0.0826969	0.463506	1.02974	1.06788	0.533563	0.875541	1.15884	0.391842	0.764605	1.11386	1.05377	1.20767
B3GAT3	B3GAT3_-_62389247.23-P1P2	0.72287	0.93393	0.170462	0.580821	1.01202	0.557531	0.541899	0.922083	0.872415	0.760998	0.830544	1.12401	0.837064	1.17855
B3GAT3	B3GAT3__P1P2__primary__FWD__32	0.194989	0.150333		0.0296812	-0.0397535	0.399734	0.316869	0.268412	0.0987166	0.0951884	0.525844	0.202899	0.0871664	-0.107814
B4GALT7	B4GALT7_+_177027555.23-P1P2	0.197603	0.207972	0.0676501	0.250474	0.233238	0.0906876	0.199547	0.214067	0.265893	0.45763	0.35371	-0.0489998	0.156966	0.0626297
B4GALT7	B4GALT7_+_177027196.23-P1P2	0.8106	0.968524	0.138971	0.571681	1.08628	0.677792	0.652507	1.06474	0.798719	0.827982	0.904171	1.17022	0.819805	1.29024
B4GALT7	B4GALT7__P1P2__primarysecondary__FWD__52	0.535377	0.574729		0.470576	0.940582	0.389742	0.225176	0.650807	0.916516	0.441849	1.11739	0.447479	0.0542559	0.470886
B4GALT7	B4GALT7_+_177027613.23-P1P2	0.205723	0.290799	0.0707119	0.340788	0.18901	0.267343	-0.0214568	0.252934	0.193781	0.664795	0.410345	0.00816882	0.683059	-0.215358
B4GALT7	B4GALT7_+_177027199.23-P1P2	0.844059	0.973806	0.207162	0.39244	1.35619	1.01635	0.661045	0.794271	0.862777	0.588923	1.18371	1.29527	0.796184	1.11598
B4GALT7	B4GALT7__P1P2__primarysecondary__FWD__43	0.332733	0.550327		-0.00748772	0.424585	0.396719	0.308538	0.541308	0.631355	-0.0193187	0.40502	0.441491	1.31773	0.525687
B4GALT7	B4GALT7__P1P2__primarysecondary__FWD__49	0.889309	1.0255		0.727919	1.21276	0.928646	0.703024	0.874198	0.976606	1.17518	1.35372	0.925147	0.165245	1.55707
B4GALT7	B4GALT7_+_177027204.23-P1P2	0.770217	0.929136	0.0952401	0.249303	1.07438	0.847201	0.631535	1.04866	0.99291	0.726241	0.780599	0.981284	0.599439	1.49434
BAD	BAD__P1P2__secondary__FWD__56	0.4327	1.1718		0.413297	0.202285	0.784992	0.189488	0.573441	0.760601	1.11712	0.997872	1.4493	2.04158	0.664304
BAD	BAD__P1P2__secondary__RVS__69	0.209167	1.05613		-0.0465398	0.277329	0.785832	-0.22435	0.253563	0.939226	0.986151	0.550406	1.39608	1.79278	0.672122
BAD	BAD__P1P2__secondary__RVS__62	0.172693	0.673422		0.169949	0.203348	0.507535	-0.0849308	0.0675622	0.681068	0.755593	0.301226	0.967526	0.851783	0.483337
BAD	BAD__P1P2__secondary__FWD__29	0.201819	1.17093		0.299792	0.239767	0.55095	-0.0270794	-0.0543359	0.857618	1.06181	0.474247	1.50113	2.53181	0.598986
BAD	BAD_+_64052039.23-P1P2	0.103923	1.06083	0.0337005	-0.0137682	-0.0405014	0.397066	-0.0695581	0.246376	0.633356	0.775923	0.352289	1.40141	2.29144	0.910549
BAD	BAD_+_64052144.23-P1P2	0.27698	1.03187	0.0540537	0.501055	0.0632523	0.79084	-0.0966229	0.126377	0.895548	0.97939	-0.0169465	1.72163	1.54807	1.06354
BAD	BAD_+_64052075.23-P1P2	0.35805	1.06498	0.0427585	0.241167	0.326938	0.677463	0.158495	0.386188	0.923256	1.17211	-0.0181749	1.43795	2.18851	0.686263
BAD	BAD_+_64052108.23-P1P2	0.337561	1.18853	0.0289801	0.181072	0.480457	0.679821	0.285165	0.0612888	1.21779	0.882683	-0.0428488	1.40172	2.37412	1.29772
BAK1	BAK1__33547269__RVS__73	1.56519	2.83386		1.56873	1.55267	2.72267	0.712251	1.26964	2.08676	3.68421	0.40712	2.81989	5.22227	2.78291
BAK1	BAK1__33547269__FWD__65	1.58359	2.7532		1.83138	1.63144	2.57516	0.87208	1.00791	1.99981	3.63066	0.468101	2.89663	4.52157	3.0024
BAK1	BAK1__33547269__RVS__14	1.59446	2.88091		1.40176	1.51794	2.79959	0.739917	1.51312	2.34089	3.62985	0.359201	2.81957	5.26302	2.87295
BAK1	BAK1__33547269__RVS__50	1.51344	2.70351		1.56485	1.404	2.42457	0.764961	1.40883	2.41135	3.45023	0.350719	2.8741	4.44378	2.69086
BAK1	BAK1__33547269__FWD__38	1.54541	2.74237		1.61331	1.54582	2.60862	0.826999	1.13232	2.2451	3.44785	0.1744	2.67396	5.13134	2.78156
BAK1	BAK1__33547269__FWD__14	1.60351	2.84067		1.53581	1.77999	2.62047	0.764855	1.31642	2.26726	3.59867	0.542148	2.8092	5.06398	2.76274
BAK1	BAK1__33547269__RVS__36	1.65655	2.78676		1.69657	1.67807	2.80794	0.814825	1.28537	2.39694	3.56454	0.303937	2.72682	4.80663	2.9217
BAK1	BAK1__33547269__FWD__55	1.39851	2.87027		1.56151	1.45745	2.33677	0.922333	0.714494	2.25535	3.65313	0.378954	2.81308	5.1116	3.00952
BBC3	BBC3__P1P2__secondary__RVS__26	1.47882	0.489076		2.08377	1.54218	1.34535	1.32824	1.09454	0.0810349	-0.157451	0.616438	1.21326	0.0190883	1.16209
BBC3	BBC3__P1P2__secondary__RVS__74	0.383623	-0.082905		0.419016	0.418968	0.207277	0.531814	0.341041	-0.128839	-0.844404	0.193422	0.0731641	0.212114	-0.00288668
BBC3	BBC3__P1P2__secondary__FWD__29	1.67078	0.743623		1.93806	1.97778	1.7298	1.35558	1.35269	0.371401	-0.0962012	0.136451	1.37392	0.891851	1.78432
BBC3	BBC3_+_47734372.23-P1P2	1.19731	0.448384	0.441839	1.69042	1.60328	0.573451	1.44185	0.677538	-0.218145	-0.221326	0.184647	0.820939	0.814927	1.30926
BBC3	BBC3_+_47734011.23-P1P2	-0.284536	-0.360957	-1.72957	0.247733	-0.661796	0.544608	-1.82842	0.27519	-2.05609	-2.35838	0.346428	1.09905	-0.525581	1.32883
BBC3	BBC3_-_47734401.23-P1P2	1.29406	0.687156	0.406778	1.59001	1.43427	1.32705	1.24721	0.87176	0.416393	-0.360514	0.157503	1.40834	0.929232	1.57198
BBC3	BBC3_+_47734383.23-P1P2	1.67196	0.813012	0.499453	1.82156	1.66181	2.07534	1.20761	1.59346	0.0277923	-0.0040345	0.178746	1.55778	1.54003	1.57775
BBC3	BBC3_-_47734192.23-P1P2	1.04889	0.588988	0.379722	1.51744	1.32032	0.612736	1.22849	0.565483	-0.0728996	0.108634	-0.179899	1.34923	0.817536	1.51133
BCKDHA	BCKDHA__P1__primarysecondary__FWD__70	-1.91234	-1.90992		-0.410218	-0.756787	-3.30012	-0.782478	-4.31212	0.0901191	-0.301827	-4.96545	-1.97271	-1.40636	-2.90332
BCKDHA	BCKDHA__P1__primarysecondary__FWD__51	-0.0039838	0.292133		-0.0461603	-0.162016	0.144486	-0.037173	0.0809445	0.0210828	0.541028	0.928405	-0.0609947	0.261973	0.0613017
BCKDHA	BCKDHA__P1__primarysecondary__FWD__50	0.237055	0.106705		0.261274	0.337373	0.336952	0.0386391	0.211035	-0.118382	0.257842	0.280078	-0.0887963	0.47919	-0.169704
BCKDHA	BCKDHA_-_41904137.23-P1	-0.608363	-0.152668	-0.951389	-1.00357	-0.701707	-0.0695487	-1.0346	-0.232389	-0.0179143	-0.304734	-0.37321	-0.0275739	0.082124	-0.274698
BCKDHA	BCKDHA_-_41903764.23-P1	-2.8282	-1.86945	-1.68041	-2.56928	-3.56702	-1.61807	-3.888	-2.4986	-2.27339	-1.69443	-3.03187	-1.73067	-0.422666	-2.06365
BCKDHA	BCKDHA_-_41903738.23-P1	-2.61038	-3.02196	-1.92859	-2.24872	-2.33803	-2.14871	-2.74268	-3.57374	-1.61497	-1.76394	-5.77596	-3.0134	-2.8711	-3.09239
BCKDHA	BCKDHA_-_41903767.23-P1	-3.12438	-3.80649	-2.04814	-2.45795	-3.44691	-3.76057	-2.29462	-3.66185	-1.02279	-1.29482	-7.09524	-5.33319	-3.90832	-4.18457
BCKDHA	BCKDHA__P1__primarysecondary__FWD__27	-1.67617	-1.56356		-2.609	-1.90348	-0.533726	-2.48865	-0.846002	-2.01873	-1.70384	-2.11865	-1.53309	-0.224014	-1.78301
BCL2L13	BCL2L13__P1P2__primarysecondary__RVS__53	0.101775	0.317879		0.0971382	-0.0289462	0.139381	0.186785	0.114516	0.0807763	-0.197688	0.658152	0.23786	1.04577	0.0824068
BCL2L13	BCL2L13__P1P2__primarysecondary__RVS__52	0.248894	0.0649491		0.0675395	0.279778	0.287948	0.198715	0.410491	0.443342	0.0314408	-0.157933	0.209582	-0.310507	0.17377
BCL2L13	BCL2L13__P1P2__primarysecondary__RVS__47	0.0326118	-0.303141		-0.0870811	0.0831326	-0.122679	-0.109263	0.39895	-0.405221	-0.555236	-0.382547	-0.115438	-0.135809	-0.224593
BCL2L13	BCL2L13__P1P2__primarysecondary__FWD__43	-1.06781	-0.163841		-1.63467	-1.35315	-0.124261	-1.8748	-0.352154	0.249231	-0.95686	0.0451393	-0.253354	-0.025833	-0.0413685
BCL2L13	BCL2L13_+_18121577.23-P1P2	0.740794	-1.33012	-1.595	1.79218	-0.40445	1.1967	0.645675	0.473864	-1.96587	-2.4391	-1.51868	-1.67488	0.433257	-0.815433
BCL2L13	BCL2L13_-_18121565.23-P1P2	0.0414759	-0.397086	-0.145874	0.240263	-0.0783991	-0.150555	0.139137	0.0569331	-0.943614	-1.46101	0.797949	0.112771	-0.454831	-0.43378
BCL2L13	BCL2L13_-_18121541.23-P1P2	0.192909	0.095506	0.164932	0.22912	0.0454419	-0.0736688	0.417773	0.345879	-0.184735	-0.224543	0.321546	0.0213737	0.711963	-0.0725683
BCL2L13	BCL2L13_-_18121554.23-P1P2	0.159419	-0.197685	0.124267	0.1036	0.2344	0.203301	0.237049	0.0187457	-0.0166939	-0.480326	0.487809	-0.422326	-0.342684	-0.411888
BCLAF1	BCLAF1__P1P2__primarysecondary__RVS__81	0.125199	-0.0682378		0.249726	0.252817	-0.211473	0.064909	0.270016	-0.215893	-0.354754	0.431226	-0.394958	0.0613997	0.0635526
BCLAF1	BCLAF1__P1P2__primarysecondary__RVS__26	0.207178	-0.0177687		0.241714	0.0248663	0.141329	0.468062	0.159919	0.265409	-0.366269	0.45639	0.0510119	-0.448665	-0.0644881
BCLAF1	BCLAF1__P1P2__primarysecondary__RVS__25	0.288134	0.185504		0.266576	0.526783	0.178409	0.273598	0.195305	-0.0908694	-0.150623	0.323262	-0.0698519	0.698728	0.40238
BCLAF1	BCLAF1__P1P2__primarysecondary__FWD__22	0.250883	-0.00635029		0.449575	0.263628	-0.184217	0.31965	0.405778	-0.037463	-0.694731	0.239452	0.10336	0.294211	0.0570703
BCLAF1	BCLAF1_-_136610528.23-P1P2	0.153081	-0.140222	0.125002	0.213956	0.0865321	-0.154923	0.24184	0.377999	-0.827077	-0.991935	0.363256	-0.594945	1.08812	0.121253
BCLAF1	BCLAF1_-_136610904.23-P1P2	0.4027	0.132498	0.115257	0.658339	0.35275	0.147293	0.493702	0.361416	-0.521989	-0.366784	0.717351	0.0578542	0.733501	0.175056
BCLAF1	BCLAF1__P1P2__primarysecondary__RVS__24	0.168118	0.0873591		0.385425	0.107329	-0.0355893	0.251803	0.131624	0.361554	-0.367813	0.427061	-0.0918163	0.231324	-0.0361557
BCLAF1	BCLAF1_+_136610894.23-P1P2	0.125453	-0.156992	0.102433	0.165626	0.309009	-0.311901	0.322096	0.142436	-0.387284	-1.1951	0.113601	-0.481156	1.0137	-0.00571056
BCR	BCR__P1P2__primary__FWD__29	0.365082	0.468849		0.290284	0.116268	0.430397	0.21349	0.774972	0.23865	0.638653	0.443885	0.642074	0.700406	0.149426
BCR	BCR_-_23523163.23-P1P2	0.190083	0.810011	0.282422	-0.0435507	0.113218	0.30855	0.273476	0.298722	0.232745	1.28498	0.936788	0.532916	1.04839	0.824251
BCR	BCR_+_23523092.23-P1P2	0.392493	1.02747	-0.151776	0.329438	0.463941	0.376068	0.417491	0.375526	0.481931	1.06561	0.501958	1.64553	1.46564	1.00418
BCR	BCR_+_23523145.23-P1P2	0.373646	0.773727	0.159983	0.564107	0.555951	0.0959837	0.449053	0.203137	0.397303	0.799699	0.76746	0.753663	0.973673	0.950566
BCR	BCR_-_23522662.23-P1P2	0.0811165	0.231173	0.105554	0.00527804	-0.0205511	-0.242228	0.497299	0.165785	0.29346	-0.276502	0.551264	0.141534	0.472578	0.204707
BCR	BCR_+_23522602.23-P1P2	0.134468	0.127934	0.0589921	0.293599	0.0803495	0.0846023	0.168731	0.04506	0.37412	0.105571	0.338818	0.296383	-0.38269	0.0353998
BCR	BCR__P1P2__primary__RVS__27	0.148091	0.43554		0.426913	0.100982	0.00870216	0.0976773	0.106178	0.893045	0.116813	0.458132	0.264578	0.537557	0.343116
BCR	BCR__P1P2__primary__FWD__30	0.185583	0.552188		0.42905	0.168393	-0.197568	0.169321	0.358721	0.191898	0.089124	1.24153	0.546421	0.556744	0.687408
BEND2	BEND2__P1P2__primary__RVS__62	0.162406	0.0546271		0.197825	0.034165	0.0345156	0.175532	0.36999	-0.135723	0.312933	0.492124	0.00496873	-0.254361	-0.0921804
BEND2	BEND2__P1P2__primary__FWD__58	0.151147	0.133092		0.0121443	0.264765	-0.129414	0.362246	0.245995	0.25079	0.0173463	0.00351497	0.364364	0.170594	-0.00805878
BEND2	BEND2__P1P2__primary__RVS__43	0.149079	-0.102316		-0.153738	0.14617	0.223479	0.331128	0.198354	-0.258911	-0.194738	0.384746	-0.0789841	-0.448309	-0.0176995
BEND2	BEND2__P1P2__primary__FWD__46	0.109095	0.0333261		-0.00243333	0.169274	0.243262	0.226413	-0.0910394	0.278196	0.0529622	-0.172032	0.305228	-0.0177933	-0.246605
BEND2	BEND2__P1P2__primary__RVS__32	0.0568247	-0.0850498		0.176672	0.0307608	-0.161784	0.0955961	0.142878	0.211049	0.13994	0.406015	-0.0168364	-1.11227	-0.138193
BEND2	BEND2_+_18238912.23-P1P2	-0.119652	-1.1564	-0.0586555	-0.0983106	-0.103597	-0.068636	-0.368819	0.0411028	-0.667205	-1.16367	-1.39769	-0.693603	-1.19041	-1.82584
BEND2	BEND2_+_18238535.23-P1P2	-0.171678	-0.50581	-0.248549	-0.0875812	-0.444465	-0.183702	-0.258357	0.115712	-1.10418	-0.441288	-0.294155	-0.588326	0.325502	-0.932411
BEND2	BEND2__P1P2__primary__RVS__54	0.259709	-0.0762803		0.486397	0.238787	0.154649	0.217522	0.201192	-0.187214	-0.0222045	-0.154601	-0.00576645	-0.13634	0.0484434
BIVM	BIVM__P1__primarysecondary__RVS__24	0.207288	0.0266987		0.690588	-0.0581406	0.246078	0.264053	-0.106137	0.267841	-0.0279543	0.496002	-0.270227	-0.539598	0.234129
BIVM	BIVM__P1__primarysecondary__RVS__14	0.0230139	0.0313942		-0.269083	0.0115833	-0.013567	-0.0343326	0.420469	-0.267008	0.0916047	0.542635	-0.0353202	0.120487	-0.264033
BIVM	BIVM__P1__primarysecondary__FWD__27	-0.00893589	0.0606178		0.391056	0.108892	-0.190001	0.0342117	-0.388838	0.256554	0.823477	-0.397336	-0.196251	0.127458	-0.250195
BIVM	BIVM_-_103451881.23-P1	0.145656	-2.10737	0.0312283	0.0597895	0.0956179	0.0755541	0.206912	0.290404	-3.23372	-2.49049	-2.30812	-1.26065	-1.64699	-1.70421
BIVM	BIVM__P1__primarysecondary__FWD__35	0.201168	-0.0439638		0.346363	0.346267	-0.0989769	0.239491	0.172698	0.279183	-0.133974	0.0507328	-0.0159614	-0.563539	0.119776
BIVM	BIVM__P1__primarysecondary__FWD__48	0.0773132	-0.0474972		0.0107632	0.376257	-0.208451	0.315904	-0.107906	0.408149	0.207264	0.189647	-0.0547904	-0.552213	-0.48304
BIVM	BIVM__P1__primarysecondary__RVS__76	0.094439	0.0635864		0.0446977	0.219745	-0.179102	0.154807	0.232048	0.135525	-0.500111	0.361801	0.483081	-0.179074	0.0802982
BIVM	BIVM__P1__primarysecondary__RVS__23	0.181677	0.140382		0.23349	0.118747	0.213537	0.334147	0.00846383	-0.249646	-0.184553	0.331554	0.149119	0.398101	0.397717
BMS1	BMS1__P1P2__secondary__RVS__67	0.168774	0.198036		0.248644	0.175552	0.0390001	0.0776215	0.303051	-0.176374	0.159761	0.767091	0.371051	0.223296	-0.156611
BMS1	BMS1__P1P2__primary__FWD__75	-1.44031	-2.16717		-0.699827	-2.16685	-1.11576	-2.09538	-1.12372	-1.7445	-2.35729	-4.158	-2.23021	-0.551024	-1.96198
BMS1	BMS1__P1P2__secondary__FWD__73	-1.28721	-0.619687		-2.42094	-1.2815	-0.187229	-2.1753	-0.371095	-1.02703	-0.860457	-0.237717	-0.267748	-0.200435	-1.12473
BMS1	BMS1__P1P2__primary__RVS__39	-1.49819	-1.86255		-1.67833	-1.5199	-0.916578	-1.97884	-1.39729	-1.73118	-2.08318	-3.44165	-2.74093	0.0534962	-1.23186
BMS1	BMS1_-_43278283.23-P1P2	-3.20662	-3.82864	-0.6327	-0.95104	-3.84037	-2.79168	-2.25747	-6.19256	-3.26299	-5.47679	-7.34844	-4.18073	0.210204	-2.91306
BMS1	BMS1_-_43278259.23-P1P2	-3.78289	-5.46871	-0.341575	-0.393091	-5.19774	-6.73773	-3.01973	-3.56616	-3.76545	-3.80561	-8.72816	-7.35167	-6.92974	-2.23163
BMS1	BMS1_-_43278267.23-P1P2	-1.69203	-2.9433	-0.702137	-0.280918	-2.78877	-1.61977	-2.25544	-1.51522	-2.97933	-2.03382	-5.45693	-2.8569	-3.01818	-1.31464
BMS1	BMS1__P1P2__secondary__RVS__26	-1.54252	-1.56077		-1.11275	-0.660562	-1.08651	-2.62023	-2.23254	-0.85065	-0.664705	-2.78463	-2.02819	-0.917349	-2.1191
BOLA2	BOLA2__29465484__RVS__67	0.220157	0.193859		0.0632697	0.318813	-0.0497987	0.351572	0.416928	0.0478224	-0.00818002	0.288254	0.0497673	0.670924	0.114566
BOLA2	BOLA2__29465484__RVS__66	0.166435	0.152139		0.203714	0.249835	0.121303	-0.00145745	0.25878	0.013858	0.179966	0.662056	0.122914	-0.346462	0.2805
BOLA2	BOLA2__29465484__RVS__60	0.154973	-0.0181009		0.0348887	0.431875	-0.159738	0.276361	0.19148	-0.312715	0.366624	0.385549	0.142603	-0.323833	-0.366833
BOLA2	BOLA2__29465484__RVS__61	0.15457	-0.157856		0.00211788	0.457291	0.103388	0.156466	0.0535895	-0.0553692	0.324122	-0.00875677	-0.234591	-0.457711	-0.514832
BOLA2	BOLA2__29465484__RVS__28	0.107567	0.0805973		0.216037	0.0921182	0.143863	0.0901205	-0.00430579	0.42865	0.1533	-0.237975	-0.0711753	0.241622	-0.0308376
BOLA2	BOLA2__29465484__FWD__61	0.242567	0.242606		0.334989	0.0720682	0.28032	0.230128	0.295326	-0.0602914	0.395987	0.561045	0.0868416	0.423283	0.048769
BOLA2	BOLA2__29465484__FWD__37	0.127527	0.0419835		0.138526	0.254011	-0.0114587	0.162177	0.0943776	0.0729972	0.0160174	0.148327	-0.0786841	0.305737	-0.212493
BOLA2	BOLA2__29465484__FWD__38	0.0835115	-0.193638		0.0366334	0.0830669	-0.0267062	0.300355	0.0242082	-0.00615909	-0.373031	-0.136283	0.0134781	-0.324986	-0.334848
BPTF	BPTF__P1P2__secondary__RVS__61	0.149312	0.0248655		0.431626	0.247811	-0.346968	0.38947	0.0246206	0.408237	-0.0759791	-0.228223	0.0207215	0.0450996	-0.0206633
BPTF	BPTF__P1P2__secondary__FWD__38	-0.170489	0.06904		0.762105	0.22878	-0.743401	-0.13838	-0.961547	0.22026	0.19003	-0.371296	-0.194026	0.357652	0.21162
BPTF	BPTF_+_65821705.23-P1P2	-0.116797	0.168899	0.0270553	0.435172	-0.0802103	-0.299728	-0.163971	-0.475246	0.421735	0.30022	0.387128	0.0507019	-0.431759	0.285369
BPTF	BPTF_-_65821667.23-P1P2	0.138243	0.150655	0.0584408	0.575588	0.00920954	0.0967206	-0.0117551	0.0214526	0.396492	0.35073	-0.0517869	0.354352	-0.376872	0.231011
BPTF	BPTF_-_65821672.23-P1P2	-0.189094	0.140911	0.0238429	0.601691	0.17871	-1.05173	-0.215332	-0.458813	0.357149	0.290747	-0.308616	0.282104	0.124097	0.0999847
BPTF	BPTF_-_65821635.23-P1P2	0.0647542	0.120241	-0.0305481	0.524342	0.416444	-0.515727	-0.00815807	-0.0931297	-0.214222	0.349827	-0.209477	0.431826	0.319126	0.0443678
BPTF	BPTF__P1P2__secondary__RVS__62	0.0150404	0.155121		0.352407	0.0299267	-0.334899	0.0475635	-0.0197959	-0.101414	0.516567	0.315874	0.171408	0.00519521	0.0230942
BPTF	BPTF__P1P2__secondary__FWD__39	-0.221571	-0.0611728		0.885809	-0.146155	-0.809563	-0.408037	-0.629908	0.0875654	0.526831	-0.749768	0.0833513	-0.147065	-0.167952
BRAP	BRAP__P1P2__secondary__RVS__69	-0.16508	0.127335		-0.342011	-0.193368	0.191894	-0.654888	0.172972	0.245858	0.172367	0.432804	-0.0502072	0.172713	-0.209525
BRAP	BRAP__P1P2__secondary__RVS__70	0.0630185	-0.0250823		0.171919	0.0899326	-0.183099	0.0999997	0.136341	-0.499893	0.0460926	0.441286	0.0234915	-0.0256409	-0.13583
BRAP	BRAP_-_112123361.23-P1P2	-0.579112	-1.03369	-0.0810264	-0.289329	-0.577067	-0.231665	-0.880581	-0.916916	0.16812	0.695432	-3.16222	-1.88143	-0.278132	-1.74391
BRAP	BRAP_-_112123319.23-P1P2	-0.325929	-0.940111	-0.0858257	-0.32028	-0.191115	-0.17506	-0.815372	-0.127817	0.517793	0.968598	-3.54212	-1.98946	-0.31385	-1.28163
BRAP	BRAP_+_112123731.23-P1P2	-1.33614	-2.74361	-0.141879	-0.850245	-1.09734	-1.30308	-0.935085	-2.49495	0.987242	0.819737	-6.60458	-6.96359	-0.47422	-4.22623
BRAP	BRAP_+_112123741.23-P1P2	-0.972867	-1.28004	-0.221889	-0.602243	-0.965807	-0.577177	-1.55227	-1.16684	1.14133	0.668835	-4.96327	-3.07838	0.800384	-2.24911
BRAP	BRAP__P1P2__secondary__FWD__29	-0.361105	-1.61211		-0.0655675	-0.39287	-0.0367023	-0.597931	-0.712455	0.614758	0.741803	-4.17217	-2.9233	-1.31675	-2.61702
BRAP	BRAP__P1P2__secondary__FWD__32	-1.03772	-0.935921		-1.24907	-1.41089	-0.406975	-2.04824	-0.0734091	0.936485	1.1889	-3.17568	-2.23049	-0.622131	-1.71262
BRD1	BRD1__P1P2__primarysecondary__FWD__51	-0.805692	-0.798311		-0.833514	-0.293436	-1.16254	-0.863732	-0.87524	0.392952	0.263448	-1.30561	-1.20636	-1.96304	-0.971264
BRD1	BRD1__P1P2__primarysecondary__FWD__45	-0.869584	-0.654169		-0.926339	-0.520705	-1.1987	-0.524921	-1.17726	0.0617885	0.613049	-0.670776	-0.756466	-1.97905	-1.19356
BRD1	BRD1__P1P2__primarysecondary__FWD__27	0.0863538	-0.0988076		0.0138808	0.100928	0.0251138	0.100213	0.191633	-0.00266598	-0.015693	0.135698	-0.555193	-0.0568316	-0.09816
BRD1	BRD1__P1P2__primarysecondary__RVS__10	-0.451915	-0.201041		-0.657954	0.0103512	-0.69303	-0.425089	-0.493852	0.327686	0.195424	0.108673	-0.253704	-0.884629	-0.699694
BRD1	BRD1__P1P2__primarysecondary__FWD__-8	0.232941	-0.0090515		0.254451	0.166828	0.255571	0.194329	0.293528	-0.210677	-0.0886265	-0.0972451	0.0873573	0.291607	-0.0367247
BRD1	BRD1_-_50221522.23-P1P2	-0.265011	0.0993269	-0.326178	-0.435602	-0.135717	-0.304097	-0.491839	0.0421974	0.463508	0.210119	0.256392	0.0501217	-0.104234	-0.279944
BRD1	BRD1_-_50221063.23-P1P2	-0.792137	-0.467585	-0.783855	-1.11586	-0.395059	-0.961399	-0.671609	-0.816761	0.542509	-0.30611	-1.16599	-0.455112	-0.966056	-0.454754
BRD1	BRD1__P1P2__primarysecondary__FWD__-4	0.11809	0.0443892		-0.347321	0.200685	0.310451	0.291487	0.135147	0.00462237	-0.0327171	0.164555	-0.151905	0.200502	0.081278
BRD2	BRD2__P1__primarysecondary__FWD__52	0.184674	-0.307587		0.222292	0.140532	0.08406	0.226762	0.249724	-0.477427	-0.544174	0.0650217	-0.197644	-0.462486	-0.228813
BRD2	BRD2__P1__primarysecondary__FWD__55	0.0592799	0.211432		0.0471014	-0.226941	-0.230679	0.306701	0.400217	0.149843	-0.00663547	0.47353	0.344066	0.219141	0.0886508
BRD2	BRD2__P1__primarysecondary__FWD__30	0.135734	0.00748812		0.0304217	0.148781	0.0788505	0.34266	0.0779571	-0.12878	0.099069	0.537722	-0.110294	-0.1307	-0.222089
BRD2	BRD2_+_32940409.23-P1	-0.969476	-1.88741	-0.445365	-1.0392	-1.3177	-1.90673	-0.322747	-0.260999	-1.61267	-2.66908	0.433968	-1.62	-4.15192	-1.70474
BRD2	BRD2_+_32940025.23-P1	0.289995	0.0126338	0.154086	0.425582	0.365114	0.112497	0.334817	0.211969	-0.272905	-0.104153	0.228259	0.246465	0.0413977	-0.0632614
BRD2	BRD2_+_32940029.23-P1	0.0261861	-0.487925	0.0615494	-0.0334051	0.0746803	-0.441958	0.114841	0.416773	-0.845121	-0.708231	0.702101	0.120206	-1.83805	-0.358457
BRD2	BRD2_+_32940040.23-P1	0.0432527	-0.0354418	0.0224625	0.31643	0.155866	-0.216816	0.243492	-0.282709	-0.392527	0.230823	0.209761	0.276629	-0.232401	-0.304936
BRD2	BRD2_+_32940413.23-P1	-0.758904	-1.9905	-0.437178	-1.15466	-0.915271	-1.62444	-0.0202189	-0.0799266	-1.80648	-1.49766	0.329497	-2.07712	-5.11634	-1.7749
BRMS1	BRMS1__P1P2__secondary__RVS__45	-0.45951	-1.28171		-0.255717	-0.682382	-0.603033	-0.326662	-0.429756	-1.65411	-0.631451	0.342266	-2.35109	-1.70934	-1.68654
BRMS1	BRMS1__P1P2__secondary__FWD__71	-0.0607597	-0.0898318		0.203302	-0.0641581	-0.158925	0.0143065	-0.298325	-0.0990916	-0.101118	0.0551621	0.0345933	-0.38832	-0.040217
BRMS1	BRMS1__P1P2__secondary__RVS__58	-0.598435	-1.32222		-0.524596	-1.12713	-0.703189	-0.166131	-0.471133	-1.30917	-1.14067	-0.336533	-2.05348	-1.63131	-1.46218
BRMS1	BRMS1__P1P2__secondary__FWD__42	-0.027949	-0.527538		-0.299849	-0.0197241	0.0294847	-0.00209568	0.152439	-1.25714	-0.440029	0.479555	-1.14177	-0.0513718	-0.75447
BRMS1	BRMS1_+_66112527.23-P1P2	-0.775362	-2.01502	-0.512236	-0.840206	-0.906888	-1.21229	-0.330841	-0.586585	-1.70165	-1.63888	0.526886	-2.96803	-4.15565	-2.15281
BRMS1	BRMS1_+_66112520.23-P1P2	-0.443823	-0.972658	-0.619705	-0.881717	-0.642184	-0.651061	-0.219542	0.175387	-1.53	-0.970372	0.429915	-1.88095	-0.757729	-1.1268
BRMS1	BRMS1_+_66112491.23-P1P2	-0.507337	-1.35869	-0.536025	-0.58364	-0.970906	-0.56373	-0.262414	-0.155992	-1.70406	-0.707397	0.44505	-2.46183	-1.77398	-1.94992
BRMS1	BRMS1_-_66112193.23-P1P2	-0.288343	-0.491746	-0.434977	-0.345482	-0.445018	-0.366241	-0.160407	-0.124567	-0.912985	-0.581011	0.334347	-1.08088	0.388982	-1.09894
BRPF1	BRPF1__P1P2__primary__FWD__74	0.186654	0.132828		0.169631	0.1622	0.292137	0.22088	0.0884225	-0.0730849	0.103419	0.413174	0.0747077	0.0948838	0.183868
BRPF1	BRPF1__P1P2__primary__RVS__33	0.25507	0.118945		0.302425	0.340234	0.343531	0.287304	0.00185501	-0.0207536	0.047661	-0.0555161	0.365804	0.436415	-0.0599396
BRPF1	BRPF1_+_9773477.23-P1P2	-1.36848	-0.036846	-0.99558	-1.20992	-1.37365	-2.50873	-0.474654	-1.27545	-0.101778	1.43877	0.708706	0.381057	-3.2867	0.638873
BRPF1	BRPF1_+_9773489.23-P1P2	-1.70181	0.351981	-1.8379	-1.44166	-2.04019	-1.60058	-2.18729	-1.23934	0.570283	1.60834	1.45487	0.0975105	-2.54615	0.927033
BRPF1	BRPF1_+_9773474.23-P1P2	-1.46201	-0.11638	-1.03984	-0.841788	-1.29343	-3.28941	-0.49327	-1.39214	0.221055	1.4454	1.1579	0.359094	-4.70814	0.826405
BRPF1	BRPF1_+_9773522.23-P1P2	-0.0683009	0.818355	-0.453809	0.105281	-0.528541	0.190207	-0.0792959	-0.0291566	0.369563	0.88746	1.14057	0.710568	0.747507	1.05446
BRPF1	BRPF1_+_9773468.23-P1P2	-0.713557	0.723383	-0.693942	-0.780915	-0.461606	-1.33072	-0.488162	-0.506385	0.809065	1.7646	1.3091	0.46104	-1.17534	1.17184
BRPF1	BRPF1__P1P2__primary__RVS__32	0.0596922	0.508793		0.0170832	-0.0369169	0.0985944	0.0734253	0.146275	0.0512218	0.666521	1.07052	0.522503	0.386631	0.355367
BTAF1	BTAF1_+_93683628.23-P1P2	-2.09233	-2.53869	-1.74608	-3.08509	-2.25581	-0.910974	-2.22649	-1.98331	1.24513	-0.618431	-5.34309	-5.43145	-1.57013	-3.51416
BTAF1	BTAF1_+_93683606.23-P1P2	-2.16881	-2.61022	-1.42166	-1.55057	-2.5031	-1.53251	-2.20583	-3.05202	1.20948	-0.337658	-4.17347	-3.75811	-3.92651	-4.67506
BTAF1	BTAF1__P1P2__secondary__RVS__45	-1.67707	-2.56574		-1.74159	-1.44781	-1.22377	-1.91616	-2.056	0.429719	-0.0458129	-4.18454	-4.70321	-3.08219	-3.80842
BTAF1	BTAF1_-_93683578.23-P1P2	-0.688785	-1.86859	-0.151075	0.430185	0.0512512	-1.13041	0.338091	-3.13304	1.42269	0.33097	-2.97136	-3.53191	-2.10623	-4.35571
BTAF1	BTAF1_+_93683575.23-P1P2	-1.37301	-1.57163	-1.46633	-2.2367	-1.38542	-0.356411	-1.89494	-0.991586	1.09357	-0.447509	-3.66709	-3.81719	-0.630238	-1.96132
BTAF1	BTAF1__P1P2__secondary__RVS__36	-1.64542	-2.72961		-1.25053	-1.98166	-1.17278	-1.03213	-2.78999	1.20181	-0.34661	-4.01456	-6.01601	-2.65396	-4.54834
BTAF1	BTAF1__P1P2__secondary__FWD__56	0.178422	0.227141		0.0984107	0.0866766	0.338269	0.30965	0.0591063	-0.18461	-0.144972	0.636303	0.327488	0.676272	0.0523652
BTAF1	BTAF1_+_93683612.23-P1P2	-1.63601	-2.40935	-1.16482	-1.46908	-1.75402	-0.887597	-1.79029	-2.27905	0.584448	-0.0883647	-4.42885	-3.90015	-2.75754	-3.86561
BTBD9	BTBD9_-_38607281.23-P1P2	0.261254	0.572826	-0.0716308	0.229295	0.123372	0.594703	0.0875211	0.271376	0.803837	0.651432	0.335834	0.437584	0.585656	0.622617
BTBD9	BTBD9_+_38607692.23-P1P2	0.190845	0.858017	-0.0722184	-0.028593	0.229405	0.373904	0.173237	0.20627	0.524085	0.681124	0.943367	0.736755	1.56012	0.702648
BTBD9	BTBD9_+_38607352.23-P1P2	0.0657587	0.366819	-0.00665542	0.150605	0.044733	-0.230024	0.186697	0.176782	0.131075	-0.157147	0.647145	0.491084	0.431593	0.657166
BTBD9	BTBD9_+_38607285.23-P1P2	0.193783	0.715446	-0.073462	0.332276	0.187125	0.198582	0.103665	0.147269	0.436832	0.34849	1.12829	0.584528	1.41176	0.382776
BTBD9	BTBD9__P1P2__secondary__FWD__74	0.158887	0.373967		0.115511	0.101128	0.188855	0.188807	0.200136	0.24394	0.00103779	0.898605	0.793279	-0.162739	0.469681
BTBD9	BTBD9__P1P2__secondary__FWD__75	0.209694	0.614388		0.268284	0.389356	0.125829	0.0377226	0.227275	0.80903	0.861611	0.439961	0.326831	0.514292	0.7346
BTBD9	BTBD9__P1P2__secondary__FWD__76	0.170312	0.754149		0.00515976	0.456376	0.276785	0.118647	-0.00540956	0.748855	0.655925	0.673412	0.527981	1.0499	0.86882
BTBD9	BTBD9__P1P2__secondary__RVS__81	0.331499	0.601379		0.141317	0.500752	0.418854	0.339215	0.257358	0.222771	0.493134	0.956112	0.423933	0.959589	0.552739
BUB1	BUB1_-_111435255.23-P1P2	-1.71433	-2.19444	-2.14027	-2.4475	-2.45724	-0.496597	-2.1536	-1.01673	-1.64159	-1.69702	-3.06541	-2.94434	-1.42759	-2.39067
BUB1	BUB1_-_111435363.23-P1P2	-4.25745	-3.61778	-3.14347	-2.04513	-4.52576	-4.08107	-4.98155	-5.65375	-2.35582	-3.05981	-4.53529	-3.07043	-5.69625	-2.9891
BUB1	BUB1__P1P2__primarysecondary__RVS__9	-2.19431	-2.70607		-2.26452	-2.79735	-0.682812	-3.25517	-1.97169	-2.58147	-2.0007	-2.86892	-3.32428	-2.67821	-2.78282
BUB1	BUB1_+_111435626.23-P1P2	-3.05462	-3.17163	-2.28988	-1.29501	-3.39234	-2.56555	-3.65873	-4.36147	-1.95341	-2.7724	-4.31812	-4.47013	-2.93389	-2.58185
BUB1	BUB1__P1P2__primarysecondary__FWD__39	-4.38543	-3.52128		-1.93611	-6.38683	-5.1931	-3.28668	-5.12441	-2.71572	-2.71764	-3.98462	-3.73569	-5.69556	-2.27844
BUB1	BUB1__P1P2__primarysecondary__FWD__25	-0.895141	-1.09024		-1.61923	-1.47467	-0.0190342	-1.32679	-0.0359853	-0.865784	-1.66209	-1.33182	-1.21538	-0.416303	-1.05005
BUB1	BUB1_+_111435629.23-P1P2	-3.53997	-3.58675	-2.17467	-1.7186	-4.2255	-4.28329	-2.45834	-5.01412	-1.8274	-2.10633	-3.39303	-5.18377	-5.21292	-3.79703
BUB1	BUB1_+_111435409.23-P1P2	-2.56951	-2.94854	-2.85104	-1.87781	-2.70444	-2.16138	-3.30131	-2.80262	-1.63634	-2.32574	-3.36878	-4.24016	-3.28913	-2.83109
C11orf58	C11orf58_-_16760208.23-P1P2	0.277139	0.170197	0.0719865	0.360378	0.252208	0.469635	0.266312	0.0371644	0.27386	0.396	-0.331717	0.327717	0.294642	0.0606816
C11orf58	C11orf58_-_16760191.23-P1P2	0.139412	-0.00271207	-0.00971907	0.361542	0.327627	-0.0154448	0.211922	-0.188588	0.28177	0.288156	0.0368247	-0.248841	-0.203126	-0.171056
C11orf58	C11orf58_-_16760610.23-P1P2	0.38207	0.149791	0.0329491	0.51535	0.518051	0.438741	0.196997	0.241211	0.381589	0.598186	0.325805	0.099572	-0.11196	-0.394447
C11orf58	C11orf58__P1P2__primarysecondary__RVS__32	0.127361	0.0685168		-0.0517218	0.143292	0.178749	0.227204	0.139279	0.316779	-0.257074	0.706043	-0.126871	0.203417	-0.431194
C11orf58	C11orf58__P1P2__primarysecondary__FWD__49	0.200845	-0.297984		0.267659	0.494388	0.14316	0.224292	-0.125272	-0.474514	-0.851248	0.0723772	-0.0512249	0.0233	-0.506593
C11orf58	C11orf58__P1P2__primarysecondary__FWD__50	-1.88642	-3.903		-1.40351	-2.51599	-0.489784	-2.97413	-2.04867	-2.67804	-2.71292	-6.87686	-3.95672	-3.49208	-3.7014
C11orf58	C11orf58__P1P2__primarysecondary__RVS__63	0.246175	0.0851562		0.603492	0.330735	0.159756	0.126002	0.0108878	0.183449	0.225344	-0.0200094	0.0554527	0.516811	-0.45011
C11orf58	C11orf58__P1P2__primarysecondary__FWD__68	0.0995665	0.117713		0.316727	-0.103572	-0.0836896	0.177092	0.191275	0.0878785	0.415673	-0.0290965	0.0546996	0.457883	-0.280762
C11orf71	C11orf71_+_114271131.23-P1P2	0.147032	0.217097	-0.029714	0.252343	0.330482	0.0416834	0.107218	0.00343178	0.160726	0.434122	0.0612649	0.0290679	0.124345	0.493057
C11orf71	C11orf71_-_114270766.23-P1P2	0.149215	0.252619	-0.0234875	0.305496	0.338936	-0.0327007	0.1604	-0.0260571	0.204684	0.584273	-0.467463	-0.138019	0.766154	0.566084
C11orf71	C11orf71_-_114270782.23-P1P2	-0.0550993	0.43694	-0.126987	0.0955287	0.187691	-0.126557	-0.145266	-0.286893	0.444997	0.575044	0.0312229	-0.0445284	0.790062	0.82484
C11orf71	C11orf71__P1P2__secondary__RVS__93	0.100917	0.186722		0.0655999	0.0749488	0.084644	0.132455	0.146937	-0.0162778	0.341657	0.448924	-0.0342601	0.529357	-0.149068
C11orf71	C11orf71__P1P2__secondary__FWD__50	0.206235	0.158049		0.160663	0.264277	-0.0252284	0.130422	0.501041	0.458328	0.0578193	0.406103	0.303008	0.332601	-0.609564
C11orf71	C11orf71__P1P2__secondary__RVS__72	0.0865304	0.0645779		0.184383	0.204931	-0.0129932	-0.0162447	0.0725759	0.141038	-0.0199845	-0.000535619	-0.223624	0.0685286	0.422045
C11orf71	C11orf71__P1P2__secondary__RVS__73	0.172188	0.213325		0.221463	0.308311	0.15846	0.0489097	0.123795	0.327561	0.00602586	0.725166	-0.14857	-0.219574	0.589341
C11orf71	C11orf71_+_114271011.23-P1P2	0.0851185	0.0801822	-0.0280186	0.142821	0.060839	0.103462	-0.0552219	0.173692	-0.0195246	0.059184	0.111022	0.134718	0.145134	0.0505597
C11orf73	C11orf73__P1P2__primary__FWD__39	-0.183051	0.26395		-0.00347063	-0.156474	-0.0906637	-0.752706	0.0880612	0.763181	0.0522358	-0.0326997	-0.0965152	0.782978	0.114517
C11orf73	C11orf73__P1P2__primary__FWD__32	0.151877	0.433067		0.142158	0.181866	0.133421	0.291026	0.0109166	0.350502	0.613577	0.489844	0.461451	0.392064	0.290964
C11orf73	C11orf73__P1P2__primary__FWD__30	0.103671	0.0939522		0.190562	0.205333	-0.00717492	0.0324273	0.0972084	0.388431	0.437783	0.142217	-0.0647319	-0.52684	0.186853
C11orf73	C11orf73__P1P2__primary__RVS__69	0.0352666	0.457004		0.15646	0.0843519	-0.217222	0.258231	-0.105488	0.576538	0.424529	0.343928	0.427947	0.297744	0.671339
C11orf73	C11orf73_-_86013331.23-P1P2	0.0989847	0.468589	0.0370878	0.312222	0.153459	0.0262915	0.28315	-0.2802	0.72184	0.826709	-0.172249	0.186903	0.359207	0.889127
C11orf73	C11orf73_-_86013552.23-P1P2	0.206026	0.511113	0.0495821	0.186894	0.290668	0.194137	0.21382	0.144613	0.563007	0.856681	0.168651	0.151776	0.688213	0.638349
C11orf73	C11orf73_-_86013371.23-P1P2	0.111819	0.570154	0.0501576	0.536779	0.306476	-0.183989	0.102464	-0.202637	0.793427	0.750646	0.611858	0.410804	0.536486	0.317701
C11orf73	C11orf73_+_86013431.23-P1P2	0.200906	0.328477	-0.0884576	0.3572	-0.0490959	0.376122	0.399592	-0.0792898	-0.0018256	0.117538	0.700232	0.119168	0.857696	0.178052
C14orf119	C14orf119__P1P2__secondary__RVS__73	0.095886	0.269809		0.0589782	-0.0856622	-0.255242	0.372221	0.389135	-0.0821739	-0.151754	0.499185	0.142869	1.0086	0.20213
C14orf119	C14orf119__P1P2__secondary__FWD__49	0.193401	0.145481		0.271854	0.383069	-0.0531621	0.165532	0.199711	0.104767	0.0800731	0.356605	-0.16204	0.520627	-0.0271466
C14orf119	C14orf119__P1P2__primary__RVS__52	0.198204	-0.0203235		0.382817	0.055235	0.0760719	0.231682	0.245214	0.241709	-0.470765	-0.15834	-0.0631178	0.420449	-0.0918764
C14orf119	C14orf119_-_23564062.23-P1P2	0.0736582	-0.0720675	-0.110751	0.380066	-0.00829608	0.080017	-0.108025	0.0245292	-0.290907	0.0964215	0.14013	0.0333206	-0.079693	-0.331677
C14orf119	C14orf119_+_23564030.23-P1P2	0.0692561	-0.144981	-0.0699679	0.190081	-0.314507	0.0359384	0.193481	0.241287	-0.27295	0.444961	-0.650438	-0.316436	-0.0688476	-0.00617559
C14orf119	C14orf119_+_23564097.23-P1P2	0.253341	-0.00624772	-0.141605	0.131486	0.173199	0.27929	0.184562	0.498167	0.00409455	0.0685458	0.354878	0.278249	-0.461343	-0.28191
C14orf119	C14orf119__P1P2__secondary__RVS__33	-0.0312855	-0.0933434		0.147351	0.212964	-0.170995	0.0412943	-0.387041	0.00965871	-0.464331	0.00687137	0.214119	-0.207641	-0.118739
C14orf119	C14orf119_+_23563962.23-P1P2	0.0292719	0.0598986	-0.151688	0.0860984	0.00388458	0.0508781	-0.124116	0.129615	-0.227074	0.112533	0.295963	-0.0789784	0.566053	-0.309105
C14orf169	C14orf169__P1P2__secondary__FWD__50	-0.0962036	-0.609707		0.082283	-0.190127	-0.452417	0.188697	-0.109454	-1.16161	-0.981839	0.273761	-0.968713	-0.600397	-0.21945
C14orf169	C14orf169__P1P2__secondary__RVS__64	0.100291	-0.341362		0.168866	0.0149282	0.0793821	0.207529	0.0307514	-0.183095	-0.428948	0.197482	-0.905016	-0.382059	-0.346536
C14orf169	C14orf169_-_73957963.23-P1P2	0.00966395	-0.585857	-0.202382	-0.141425	-0.161371	0.238262	0.0772536	0.0356002	-0.547033	-0.879132	0.976962	-0.696949	-1.65691	-0.712077
C14orf169	C14orf169_-_73957967.23-P1P2	-0.0100225	-0.482777	-0.331343	0.123035	0.0331288	-0.254554	0.0278651	0.0204128	-0.517795	-0.72525	-0.0257995	-0.320805	-1.05292	-0.254094
C14orf169	C14orf169_+_73957720.23-P1P2	-0.181143	-0.672217	-0.200156	-0.16097	-0.453734	-0.285145	-0.104186	0.0983197	-1.3516	-0.884825	0.643781	-1.31466	-0.69634	-0.429656
C14orf169	C14orf169_-_73957714.23-P1P2	-0.0726413	-0.84323	-0.305725	0.292317	-0.338111	-0.517504	0.0493023	0.150789	-1.19631	-0.929198	-0.248705	-0.523419	-1.69601	-0.465741
C14orf169	C14orf169__P1P2__secondary__FWD__61	0.0312167	-0.604257		0.25436	-0.00653913	-0.201975	0.134548	-0.0243108	-0.938339	-0.567319	0.294449	-0.574915	-1.41745	-0.421971
C14orf169	C14orf169__P1P2__secondary__RVS__63	0.0319148	-0.206192		0.138109	-0.0422381	0.122726	0.0833485	-0.142372	-0.232182	-0.601302	0.276468	-0.010172	-0.664002	-0.0059632
C17orf49	C17orf49__P2__primarysecondary__FWD__47	0.207004	0.0851604		0.344225	0.252012	0.000806784	0.450585	-0.01261	0.236905	-0.0344038	-0.0429131	0.252664	0.154088	-0.0553773
C17orf49	C17orf49__P2__primarysecondary__RVS__34	0.101062	0.199386		-0.179148	0.268735	0.0850341	0.0184572	0.312231	0.519425	0.114803	0.874518	-0.5109	0.478807	-0.280339
C17orf49	C17orf49_-_6918142.23-P2	0.263373	0.0560232	0.063513	0.546059	0.322114	0.119285	0.147681	0.181726	0.126349	-0.0307502	0.601266	0.139001	-0.191756	-0.30797
C17orf49	C17orf49_+_6918154.23-P2	0.14608	0.222167	-0.0508826	0.241179	0.361904	-0.0244098	0.154787	-0.00305829	0.546217	0.00408412	0.994062	-0.0859296	0.159747	-0.285182
C17orf49	C17orf49_-_6918161.23-P2	0.379292	0.234557	0.10823	0.380926	0.71424	0.0588118	0.389087	0.353398	0.492579	0.0359584	0.167749	0.115604	0.726778	-0.131325
C17orf49	C17orf49_-_6918164.23-P2	0.269559	0.241296	0.0103083	-0.0961797	0.2542	0.248813	0.410458	0.530505	0.0811076	0.260645	0.218861	-0.460993	1.41697	-0.0688164
C17orf49	C17orf49_+_6918114.23-P2	-0.00530017	0.0631424	-0.0143568	0.0699852	0.11218	-0.0340459	0.0399223	-0.214543	0.524091	-0.121059	-0.0125048	-0.197922	0.271567	-0.0853187
C17orf49	C17orf49__P2__primarysecondary__FWD__33	0.188224	0.150509		0.325856	0.463555	-0.330139	0.201132	0.280713	0.2753	0.0374643	0.314496	0.0974494	0.158237	0.020109
C19orf43	C19orf43_+_12845446.23-P1P2	-2.96151	-0.32767	-2.51866	-2.31874	-2.91627	-4.21946	-2.91593	-2.43714	0.655772	-1.43019	0.321117	-0.0854871	-1.31597	-0.111261
C19orf43	C19orf43_+_12845386.23-P1P2	0.113161	0.400735	-0.0217137	-0.178585	0.185318	0.201351	0.241782	0.115936	0.609891	-0.332934	0.926557	0.723754	-0.123838	0.600982
C19orf43	C19orf43__P1P2__primary__RVS__32	0.24809	0.0755577		-0.0482643	0.423175	-0.0900171	0.510781	0.444774	0.158492	-0.542327	0.66551	0.10844	-0.12042	0.183651
C19orf43	C19orf43__P1P2__primary__RVS__25	0.14428	0.154034		-0.0267386	0.29047	-0.150556	0.392907	0.215319	0.334447	0.22097	0.0405104	0.266764	0.327403	-0.26589
C19orf43	C19orf43__P1P2__primary__FWD__49	0.227854	0.0416035		0.0798952	0.355841	0.184669	0.00203476	0.516828	-0.0291001	-0.251023	0.432005	0.326727	-0.259278	0.03029
C19orf43	C19orf43__P1P2__primary__FWD__56	0.0755762	-0.194115		0.24733	-0.205732	-0.0105807	0.290773	0.0560903	-0.253582	-0.473244	1.51299	0.159291	-2.19905	0.0889041
C19orf43	C19orf43__P1P2__primary__FWD__70	0.0144207	0.203386		-0.297841	0.0208005	0.136244	0.167719	0.0451807	-0.032585	-0.974677	0.939611	0.764625	-0.227707	0.751047
C19orf43	C19orf43_+_12845456.23-P1P2	0.24318	0.157409	0.0792184	0.266328	0.373494	-0.059301	0.194308	0.441073	0.0631638	-0.210568	0.369736	0.277134	0.211579	0.23341
C19orf53	C19orf53_-_13885302.23-P1P2	-2.09945	-1.7036	-1.16171	-1.99642	-2.04605	-1.67215	-2.50239	-2.28026	-0.0652764	-0.385398	-1.96816	-4.37369	-0.667798	-2.76128
C19orf53	C19orf53_-_13885351.23-P1P2	-0.874813	-0.229759	-0.652123	-1.35419	-1.0045	-0.508132	-1.24785	-0.259399	-0.0357558	-0.554166	-0.168607	-0.541362	0.418211	-0.496875
C19orf53	C19orf53_+_13885284.23-P1P2	-0.989986	-1.09905	-0.835556	-1.5166	-0.900789	-0.48822	-1.2606	-0.783715	-0.0258259	-0.343225	-1.43639	-3.2147	0.189061	-1.76322
C19orf53	C19orf53_+_13885265.23-P1P2	-0.129095	0.0893984	-0.152904	-0.372832	-0.255633	0.384136	-0.136088	-0.265056	0.358439	-0.00956236	0.129993	-0.0982115	0.110027	0.045705
C19orf53	C19orf53__P1P2__primarysecondary__RVS__34	0.108909	0.247187		0.401715	0.123495	-0.0919269	0.0483471	0.0629128	0.249651	0.306308	0.704691	0.0571672	-0.202004	0.367307
C19orf53	C19orf53__P1P2__primarysecondary__RVS__38	0.0570599	0.113218		0.131779	-0.156648	-0.0608377	0.0523309	0.318675	0.0723369	-0.247598	0.287273	0.0970978	0.694452	-0.224256
C19orf53	C19orf53__P1P2__primarysecondary__RVS__44	0.136157	0.00679852		0.217542	0.190384	0.0682681	0.083629	0.120964	0.124072	-0.262877	0.392579	0.048354	-0.0363598	-0.224977
C19orf53	C19orf53__P1P2__primarysecondary__FWD__50	-0.800839	-0.210598		-1.74412	-0.668535	-0.242376	-1.39911	0.0499477	-0.0816623	-0.488131	0.0131461	-0.711543	0.387827	-0.383228
C19orf70	C19orf70_+_5680457.23-P1P2	0.0673491	-0.766917	-0.112989	0.214688	-0.109138	0.333859	-0.140573	0.0379102	-1.06195	-2.0459	-0.213856	-0.780317	0.472446	-0.971914
C19orf70	C19orf70_+_5680490.23-P1P2	-0.194417	-0.964899	-0.37781	-0.0684734	-0.188785	-0.124105	-0.392135	-0.198584	-1.29735	-1.89076	-1.13555	-0.961295	0.563288	-1.06774
C19orf70	C19orf70_-_5680498.23-P1P2	-0.588113	-0.992045	-0.67362	-0.430959	-0.924741	-0.0368697	-1.04456	-0.503435	-1.321	-1.99931	-1.36044	-1.07657	0.478623	-0.673572
C19orf70	C19orf70__P1P2__primarysecondary__FWD__74	-0.0424839	-0.368467		0.134036	0.0226225	0.140994	-0.331509	-0.178564	-0.842816	-1.49641	0.115077	-0.418372	0.699244	-0.267527
C19orf70	C19orf70__P1P2__primarysecondary__RVS__73	-0.00298067	-0.347843		-0.0910802	0.0802259	0.284448	-0.423884	0.135388	-0.738235	-1.25265	0.272831	-0.123085	0.1121	-0.358017
C19orf70	C19orf70__P1P2__primarysecondary__RVS__42	-0.140645	-0.907029		-0.155782	0.140478	0.00996464	-0.412011	-0.285873	-0.866064	-2.33032	-0.723166	-0.482328	-0.0417169	-0.99858
C19orf70	C19orf70_+_5680493.23-P1P2	-0.103435	-0.242288	-0.200373	-0.0442415	-0.037896	-0.174978	-0.295324	0.0352665	-0.934483	-0.756362	0.274747	0.0241387	0.208843	-0.27061
C19orf70	C19orf70__P1P2__primarysecondary__FWD__57	-0.0857484	-0.0750791		0.107719	-0.255518	-0.193508	-0.0923133	0.00487877	-0.486377	-0.643831	0.309422	0.104048	0.533255	-0.266992
C1D	C1D_-_68289910.23-P1P2	-1.17459	-0.963692	-1.31115	-2.29172	-1.43242	-0.0664459	-1.60005	-0.482311	-0.760423	-0.773171	-0.700499	-1.43473	-0.0518552	-2.06148
C1D	C1D_+_68289680.23-P1P2	-0.657211	-1.41337	-0.955347	-0.773454	-0.333337	0.0802728	-1.42395	-0.835586	-0.246719	-0.665547	-1.66776	-3.01797	0.0649957	-2.94723
C1D	C1D_-_68290017.23-P1P2	-0.815651	-1.7412	-0.455356	-1.17042	-0.622426	-0.632382	-1.27821	-0.374813	0.173234	-0.434361	-1.68504	-4.79634	-0.469776	-3.23493
C1D	C1D__P1P2__primary__RVS__51	-2.86876	0.0035841		-2.27507	-3.79057	-2.46444	-3.29437	-2.51934	0.0841336	-0.236727	0.455472	-0.180419	-0.209567	0.108612
C1D	C1D__P1P2__primary__RVS__111	-0.849935	-0.721243		-1.43403	-0.817857	-0.0606904	-1.9533	0.0162019	-0.734807	-0.424072	-0.456242	-1.64553	0.103633	-1.17044
C1D	C1D__P1P2__primary__RVS__117	-0.98981	-1.28095		-1.54865	-0.833095	-0.140633	-1.4899	-0.936769	-0.287945	-0.568722	-1.17881	-3.40376	0.463946	-2.71039
C1D	C1D__P1P2__primary__RVS__204	-1.10459	-1.7731		-2.25539	-0.718211	-0.13595	-1.74862	-0.664769	-0.555058	-0.343279	-3.08506	-3.94273	-0.211098	-2.50137
C1D	C1D__P1P2__primary__FWD__216	-0.907156	-1.62847		-1.61046	-1.00811	-0.153637	-1.43966	-0.323908	-0.715564	-0.576559	-2.68107	-3.52165	-0.446582	-1.82939
C1QTNF9B-AS1	C1QTNF9B-AS1_+_24463328.23-P1P2	-1.01653	-3.86692	-0.574306	-1.15071	-0.989815	-0.757731	-1.09015	-1.09425	-2.67407	-2.2706	-4.4833	-4.9682	-3.88713	-4.9182
C1QTNF9B-AS1	C1QTNF9B-AS1_-_24463067.23-P1P2	-0.932758	-3.07812	-0.455913	-0.547593	-0.702556	-0.719539	-0.931074	-1.76303	-1.60896	-1.45326	-3.56109	-4.48185	-3.21577	-4.14781
C1QTNF9B-AS1	C1QTNF9B-AS1__P1P2__secondary__RVS__44	-0.0392565	-0.614368		0.101262	-0.426865	0.0967894	0.0950368	-0.0625056	-1.01648	-0.858429	0.012764	-0.677686	-0.209327	-0.937051
C1QTNF9B-AS1	C1QTNF9B-AS1_+_24463192.23-P1P2	-0.528021	-1.76706	-0.691349	-1.12329	-0.644109	0.0906683	-0.905203	-0.0581701	-2.34065	-1.62858	-2.01614	-1.68537	-1.24276	-1.68887
C1QTNF9B-AS1	C1QTNF9B-AS1__P1P2__primary__FWD__67	-1.5028	-4.57453		-1.49691	-1.54978	-1.31399	-1.68944	-1.46387	-2.65548	-3.00086	-4.11371	-6.71014	-6.46141	-4.5056
C1QTNF9B-AS1	C1QTNF9B-AS1__P1P2__secondary__FWD__35	0.324805	0.134593		0.351923	0.372676	0.16851	0.522802	0.208113	-0.100801	-0.144043	0.437091	0.275212	0.103909	0.236189
C1QTNF9B-AS1	C1QTNF9B-AS1__P1P2__primary__RVS__66	-0.280332	-1.96883		-0.0709439	-0.526563	-0.102043	-0.726246	0.0241328	-1.3483	-1.74385	-2.12834	-3.53271	-0.984938	-2.07484
C1QTNF9B-AS1	C1QTNF9B-AS1_+_24463433.23-P1P2	-2.3192	-5.50135	-1.21178	-2.6897	-2.52717	-1.62346	-2.15221	-2.60347	-3.91384	-5.62284	-4.88012	-5.50505	-7.09529	-5.99095
C1orf101	C1orf101__P1P2__primary__FWD__33	0.0667912	-0.286632		-0.00689043	0.115322	0.0727407	0.275706	-0.122922	-0.228513	-0.099056	0.350768	-0.301032	-1.04896	-0.392997
C1orf101	C1orf101_-_244624749.23-P1P2	-2.39	0.156426	-3.76156	-0.800156	-5.0944	-1.26606	-2.50229	-2.28711	0.26455	0.436681	-0.826557	0.324169	0.583621	0.15609
C1orf101	C1orf101__P1P2__primary__RVS__63	0.141361	-0.0309184		-0.0455658	0.209961	0.069868	0.0822995	0.39024	0.0253334	0.0823474	0.442261	-0.26473	-0.15311	-0.317613
C1orf101	C1orf101__P1P2__primary__FWD__30	0.11285	0.37236		0.298625	0.284598	0.0628548	-0.0720292	-0.00980028	0.238791	0.0876393	1.01955	-0.314154	1.18027	0.0220612
C1orf101	C1orf101__P1P2__primary__RVS__73	0.199792	0.149211		0.460904	0.123934	-0.0331153	0.141602	0.305634	0.122336	-0.186818	0.343244	0.323613	0.367059	-0.0741667
C1orf101	C1orf101__P1P2__primary__FWD__56	0.239069	0.197726		0.161912	0.42373	0.0417188	0.364527	0.203459	0.204514	-0.0864676	0.80902	0.213594	0.345334	-0.299636
C1orf101	C1orf101__P1P2__primary__RVS__72	0.0817743	0.0560054		0.13026	-0.103965	0.262532	-0.0034508	0.123496	-0.0908029	0.140575	0.187185	-0.0977261	0.306818	-0.110017
C1orf101	C1orf101__P1P2__primary__FWD__27	0.199803	-0.0547435		0.032041	0.00233452	0.370484	0.147407	0.446749	0.0465751	0.0238138	0.119371	-0.11332	-0.33446	-0.0704413
C20orf196	C20orf196_-_5731145.23-P1P2	0.0677452	-0.00587608	0.0171051	0.179799	0.124148	0.0443489	-0.149591	0.14002	-0.352235	-0.164185	0.155211	-0.243795	0.525606	0.044141
C20orf196	C20orf196_-_5731074.23-P1P2	-0.199328	-0.141388	-0.0518418	-0.0474679	-0.241967	-0.0633738	-0.189104	-0.454728	-0.209933	-0.442735	-0.0609093	-0.151845	0.0519716	-0.0348791
C20orf196	C20orf196_-_5731086.23-P1P2	0.00452563	-0.71365	-0.088223	-0.0666173	-0.171312	0.266278	-0.124204	0.118484	-1.04604	-0.795671	-0.995621	-0.379405	-0.245582	-0.819583
C20orf196	C20orf196_-_5731077.23-P1P2	-0.114034	-0.206719	-0.00186992	-0.155881	-0.259335	-0.151332	-0.0065831	0.00296249	-0.0381587	-0.536917	0.0871663	-0.251271	-0.149843	-0.351289
C20orf196	C20orf196__P1P2__secondary__FWD__43	0.160474	-0.0492722		0.278279	0.136682	0.276609	-0.0264971	0.137298	-0.483026	-0.118487	-0.145887	-0.0292399	0.28743	0.193577
C20orf196	C20orf196__P1P2__secondary__FWD__47	0.0158967	0.020184		0.167442	-0.145349	-0.116841	0.0587804	0.11545	-0.217349	-0.0856705	0.279379	-0.104728	0.115228	0.134244
C20orf196	C20orf196__P1P2__secondary__FWD__48	-0.0459584	-0.102892		0.265948	-0.0470852	-0.226421	-0.033517	-0.188717	0.176164	-0.441507	0.394201	0.0818971	-0.401572	-0.426537
C20orf196	C20orf196__P1P2__secondary__FWD__54	0.326841	0.285636		0.384972	0.345442	-0.0525801	0.441818	0.514554	0.268623	0.135019	0.340705	0.436056	0.177443	0.355971
C21orf58	C21orf58__P1__primarysecondary__RVS__-21	0.243705	-0.0567732		0.335527	0.15544	0.20145	0.192008	0.334101	0.00133242	-0.142514	0.349897	-0.0712307	-0.224943	-0.253181
C21orf58	C21orf58__P1__primarysecondary__FWD__38	0.244502	0.0835381		0.315891	0.0990775	0.0876456	0.0646205	0.655274	0.193542	-0.218108	0.172471	0.0599545	0.329901	-0.0365325
C21orf58	C21orf58__P1__primarysecondary__FWD__37	0.193144	0.209791		0.382303	0.285004	-0.0548564	0.106352	0.246914	-0.188413	0.115714	0.408839	0.173584	0.794785	-0.0457606
C21orf58	C21orf58__P1__primarysecondary__FWD__208	-0.867748	-0.892903		-1.26084	-0.697009	-0.744798	-1.29023	-0.345865	-0.850035	-0.217743	-0.474529	-2.52009	-0.631047	-0.663974
C21orf58	C21orf58_-_47743389.23-P1	0.12337	-0.268977	0.0866377	0.260441	-0.0298457	0.0302209	0.251956	0.104077	-0.474387	0.113215	-0.206757	0.0143324	-0.407559	-0.652704
C21orf58	C21orf58__P1__primarysecondary__FWD__73	0.190563	-0.0178997		0.119052	0.128169	0.259607	0.256316	0.18967	0.108345	-0.287132	0.273995	-0.0403721	0.038024	-0.200258
C21orf58	C21orf58__P1__primarysecondary__FWD__195	0.0270024	-0.118701		-0.0572694	-0.0107378	-0.0368863	0.107224	0.132682	-0.286426	-0.457567	-0.096878	-0.0639438	0.21669	-0.0240781
C21orf58	C21orf58__P1__primarysecondary__FWD__205	0.179961	-0.148296		0.245714	0.155077	-0.00608316	0.147115	0.357982	0.284492	-0.377406	-0.284958	-0.0509732	0.0404546	-0.501385
C6orf47	C6orf47_+_31628484.23-P1P2	0.105077	0.0532844	0.00880848	0.0728062	0.218332	0.0761043	-0.00883836	0.16698	0.403097	-0.0762687	-0.0828093	0.112857	0.287184	-0.324353
C6orf47	C6orf47_-_31628114.23-P1P2	-0.0331322	-4.62048	-0.00103348	-0.0311117	0.0737688	-0.0244583	-0.0488354	-0.135024	-3.18967	-3.74046	-6.59484	-5.01403	-4.82736	-4.35651
C6orf47	C6orf47_-_31628496.23-P1P2	-0.141202	-2.4764	-0.0762938	-0.264799	-0.371166	-0.140079	-0.119885	0.189919	-3.20296	-1.52303	-0.352788	-0.558569	-8.28465	-0.936383
C6orf47	C6orf47__31627766__RVS__16	-0.521234	-0.00628288		-0.986139	-0.668126	-0.0508959	-0.492326	-0.408683	-0.049614	-0.234054	0.0636041	-0.0330732	0.519514	-0.304074
C6orf47	C6orf47__31627766__RVS__17	0.0408372	0.180843		0.161535	-0.0501286	-0.00207507	0.0430409	0.0518138	0.451154	0.0886057	0.553722	0.0418437	-0.116949	0.0666809
C6orf47	C6orf47__31627766__FWD__43	-0.122914	0.0686986		0.0843484	-0.123873	-0.512237	0.0327434	-0.0955537	0.274588	-0.4267	0.22332	0.131353	0.295863	-0.0862327
C6orf47	C6orf47__31627766__FWD__50	0.143206	-0.00896543		0.0260509	0.293282	-0.171951	0.343273	0.225373	-0.253705	-0.14789	0.00676086	0.216522	0.371887	-0.247367
C6orf47	C6orf47__31627766__FWD__53	-0.0712651	-0.603288		-0.186428	-0.201515	0.155411	-0.31901	0.195217	-1.5975	-1.11148	-0.157393	-0.0972939	-0.529585	-0.126473
C6orf62	C6orf62__P1__primarysecondary__FWD__422	0.0471845	0.269337		0.0439942	0.153467	-0.00153725	0.194011	-0.154012	0.111263	0.11125	0.526358	0.0277746	0.797498	0.0418803
C6orf62	C6orf62__P1__primarysecondary__FWD__477	0.305731	0.0722553		0.491364	0.397585	0.0791167	0.270968	0.289623	0.0228134	-0.114958	0.103964	-0.142306	0.569213	-0.0051944
C6orf62	C6orf62__P1__primarysecondary__FWD__29	0.321531	0.104141		0.308775	0.181963	0.107936	0.359629	0.649351	-0.168192	0.477971	0.421782	0.299959	-0.151346	-0.255325
C6orf62	C6orf62__P1__primarysecondary__RVS__64	0.0538914	-0.0557366		0.14064	0.0378494	0.0218561	0.150239	-0.0811274	0.0191953	0.256281	0.363456	0.049487	-1.03271	0.00986926
C6orf62	C6orf62_+_24720662.23-P1	0.263654	0.201302	0.0983688	0.490153	0.368493	-0.125691	0.425715	0.159597	0.441264	-0.0952564	0.16889	0.112005	0.136578	0.444332
C6orf62	C6orf62_+_24720612.23-P1	0.202924	0.159583	0.104216	0.512075	0.154953	-0.0881722	0.354813	0.0809511	0.315452	-0.0153916	0.329049	0.178024	-0.137532	0.287893
C6orf62	C6orf62__P1__primarysecondary__RVS__63	0.26152	0.424068		0.502037	0.414126	-0.129273	0.358264	0.162447	0.508623	0.574928	0.470484	0.106139	0.45734	0.426896
C6orf62	C6orf62__P1__primarysecondary__FWD__411	-0.0888464	0.464006		-0.196785	0.0794613	0.00822727	0.101536	-0.436672	0.556199	0.641856	0.560401	0.200545	0.542737	0.282298
C6orf62	C6orf62__P1__primarysecondary__RVS__70	0.170477	0.153228		0.375098	0.129369	-0.160112	0.212251	0.295779	0.450381	-0.0599357	0.250218	-0.169186	0.294246	0.153646
C6orf62	C6orf62__P1__primarysecondary__FWD__73	0.229613	0.0648099		0.35266	0.113085	0.102047	0.221259	0.359016	0.147129	0.370283	0.337065	0.00622229	-0.196266	-0.275573
C6orf62	C6orf62_+_24720649.23-P1	-0.384756	0.937096	-0.621498	-1.12395	-0.0126507	0.303599	-0.840197	-0.250578	0.903435	1.45865	1.35776	0.839471	0.481598	0.581664
C7orf26	C7orf26_+_6629704.23-P1P2	-2.68232	-2.23378	-1.96448	-2.17988	-2.22228	-3.17643	-2.86071	-2.97229	-0.947369	-0.0249895	-2.8577	-2.30871	-4.93216	-2.33173
C7orf26	C7orf26__P1P2__secondary__RVS__55	-2.20014	-1.35049		-2.49577	-1.34849	-1.47818	-4.92892	-0.749356	-1.69945	-1.20469	-0.580638	-1.05107	-2.07464	-1.49247
C7orf26	C7orf26_+_6629646.23-P1P2	-1.66445	-0.523029	-1.33515	-1.98319	-1.29222	-1.70426	-2.12406	-1.21851	-0.268687	0.17626	-0.177503	-0.339728	-2.06342	-0.465096
C7orf26	C7orf26_+_6629657.23-P1P2	-4.14571	-4.99632	-2.28424	-2.16027	-4.89789	-4.71869	-3.43042	-5.52128	-1.6972	-0.537763	-6.01394	-5.47339	-9.43973	-6.81588
C7orf26	C7orf26__P1P2__primary__RVS__32	-3.93252	-5.07548		-2.57269	-3.63804	-5.75857	-2.58739	-5.10589	-1.51159	-0.566101	-5.55233	-6.65032	-12.1553	-4.01731
C7orf26	C7orf26__P1P2__primary__FWD__71	-2.31118	-2.25696		-1.92945	-2.98912	-1.73194	-3.20449	-1.70092	-2.76396	-1.84786	-2.33092	-2.66142	-2.65037	-1.28724
C7orf26	C7orf26__P1P2__secondary__RVS__52	-3.69338	-3.46547		-2.72802	-3.21125	-5.89325	-2.88973	-3.74467	-1.86109	-0.496871	-4.95656	-4.04929	-6.19424	-3.23475
C7orf26	C7orf26_+_6629634.23-P1P2	-1.65211	-0.651392	-1.62945	-2.21478	-1.00891	-1.37754	-2.61974	-1.0396	-0.569368	0.0609284	-0.703875	-0.707415	-1.04679	-0.941833
C7orf49	C7orf49_+_134855421.23-P1P2	-0.212743	-0.0474433	-0.129838	-0.22343	-0.0139038	-0.65253	0.124483	-0.298334	0.133514	-0.0940498	0.200127	-0.164191	-0.415625	0.0555643
C7orf49	C7orf49_+_134855108.23-P1P2	-0.481726	0.240745	-0.370449	-0.425921	-0.348075	-0.564488	-0.630612	-0.439532	0.447489	0.203858	0.369649	0.0505079	0.416819	-0.0438518
C7orf49	C7orf49_+_134854993.23-P1P2	0.751331	2.11774	-1.70464	-0.632166	0.658248	3.51838	-1.05147	1.26366	1.6297	2.28897	1.54391	-0.935294	5.31955	2.85959
CYREN	CYREN__134854714__RVS__41	0.129147	0.186161		0.0169046	0.0628535	0.217752	0.244858	0.103368	0.649033	0.222069	0.317462	0.0113187	0.107111	-0.190025
CYREN	CYREN__134854714__FWD__46	-2.71639	-3.82793		-0.541975	-4.40553	-3.77352	-1.95403	-2.90687	-2.52195	-3.58815	-6.99888	-4.16774	-3.64853	-2.04232
CYREN	CYREN__134854714__FWD__49	-0.743878	-0.0606302		-1.38308	-0.5341	-0.645416	-1.03074	-0.126056	0.0944587	-0.297246	-0.237876	0.212884	-0.170625	0.0346223
CYREN	CYREN__134854714__FWD__63	-0.311071	-0.373105		-0.623676	-0.173916	-0.44728	-0.158754	-0.151731	-0.261295	-0.341344	-0.0733993	-0.536838	-0.424998	-0.600758
CYREN	CYREN__134854714__RVS__75	0.17673	-0.0616808		0.244302	0.164566	0.280393	0.0896264	0.104763	-0.378528	-0.415623	0.367787	0.177643	0.0993733	-0.220737
C8orf59	C8orf59_+_86132569.23-P1P2	-1.22887	-0.885471	-1.71624	-0.761271	-1.2766	-1.27607	-1.08969	-1.7407	0.0653138	0.0838256	-1.694	-2.2731	0.632644	-2.12751
C8orf59	C8orf59__P1P2__primarysecondary__RVS__34	-0.623101	-0.343455		-0.679531	-0.895663	-0.515503	-0.789118	-0.235688	0.263265	-0.0489569	-0.533231	-0.605545	-0.296732	-0.839532
C8orf59	C8orf59__P1P2__primarysecondary__RVS__32	-1.32842	-1.39091		-0.69651	-1.57424	-1.32353	-1.29686	-1.75098	-0.0412477	0.0631031	-1.75066	-2.78456	-1.29764	-2.53444
C8orf59	C8orf59__P1P2__primarysecondary__RVS__43	0.100909	0.138443		0.090513	0.117592	0.144446	-0.0497523	0.201748	0.0587875	0.117075	0.411422	-0.19463	0.237424	0.200578
C8orf59	C8orf59__P1P2__primarysecondary__FWD__46	0.0326556	0.0461854		0.10805	-0.227409	0.25512	0.107285	-0.0797683	0.054335	0.179089	0.17014	-0.20342	0.269608	-0.19264
C8orf59	C8orf59__P1P2__primarysecondary__RVS__29	-1.466	-1.49803		-0.83718	-1.67159	-1.30983	-1.47674	-2.03468	0.126783	-0.314506	-1.49965	-3.74371	-0.681589	-2.87553
C8orf59	C8orf59_-_86132595.23-P1P2	-0.856493	-0.871983	-1.46363	-0.457666	-1.1281	-0.553248	-0.967352	-1.1761	0.164965	-0.169624	-1.2853	-2.11669	-0.432544	-1.3927
C8orf59	C8orf59_-_86132586.23-P1P2	-0.615824	-0.692086	-2.32829	-0.585307	-0.495343	-0.563736	-0.985801	-0.448932	0.211997	-0.29754	-1.32553	-1.86452	0.599971	-1.47689
CAB39	CAB39_-_231577826.23-P1P2	-0.670283	0.067641	-0.229182	-1.05273	-0.620026	-0.547811	-0.556245	-0.574606	0.405095	0.492935	0.188386	-1.32383	0.710219	-0.0669569
CAB39	CAB39_-_231577676.23-P1P2	0.0476495	-0.0268601	0.0669736	0.119149	0.261784	0.153578	0.0788546	-0.375118	0.150485	0.293635	-0.374931	-0.071984	0.265264	-0.423631
CAB39	CAB39_-_231577679.23-P1P2	0.0595557	0.0363369	0.0488533	0.127102	0.0761433	-0.322362	-0.00379656	0.420692	0.64171	-0.111163	-0.0935153	-0.305685	0.230103	-0.143428
CAB39	CAB39_-_231577831.23-P1P2	0.0389697	0.242419	-0.00421755	0.339687	0.0473541	2.48688e-05	-0.194789	0.00257092	0.614581	0.172518	0.420837	-0.222163	0.622745	-0.154005
CAB39	CAB39_+_231577941.23-P1P2	0.310845	-0.158048	0.0253003	0.127579	0.246265	0.351806	0.257632	0.57094	-0.357804	-1.05473	0.221127	-0.0974935	0.387127	-0.0465207
CAB39	CAB39__P1P2__primarysecondary__RVS__33	-0.12208	-0.0301765		-0.328154	-0.193376	0.166386	-0.295555	0.0402989	0.242426	-0.0854747	0.343041	0.0568034	-0.692741	-0.0451147
CAB39	CAB39__P1P2__primarysecondary__FWD__63	0.12558	0.0526512		-0.0374376	0.162696	0.0906966	-0.01695	0.428895	-0.00985016	-0.241521	0.741137	-0.0612662	0.00550074	-0.118093
CAB39	CAB39__P1P2__primarysecondary__FWD__70	0.184341	0.0687108		0.508676	0.0223068	0.270356	0.0644667	0.0559009	0.396376	0.287925	-0.107993	0.0912963	-0.192015	-0.0633243
CABIN1	CABIN1__P1P2__primary__FWD__51	-0.997006	0.119967		-0.782061	-0.66311	-1.14608	-1.21019	-1.18359	-0.104285	0.40064	2.02098	-1.81441	1.31569	-1.0988
CABIN1	CABIN1_-_24407978.23-P1P2	-0.392166	0.163495	-0.257197	-0.390355	-0.215791	-0.142071	-0.970796	-0.241819	-0.00802772	0.115257	1.51291	-0.63462	0.511446	-0.515996
CABIN1	CABIN1_+_24408024.23-P1P2	-0.809182	0.104845	-0.607867	-1.20861	-0.684913	-0.121375	-1.12417	-0.906842	-0.670749	-0.432982	1.44588	-0.661813	1.02493	-0.0761959
CABIN1	CABIN1__P1P2__primary__FWD__71	-0.984198	-0.0187985		-1.1003	-0.707807	-0.562896	-1.56282	-0.987173	-0.180063	-0.140146	1.43584	-0.957498	0.76206	-1.03299
CABIN1	CABIN1__P1P2__primary__FWD__52	-0.663777	0.0588116		-0.0291011	0.155554	-1.17913	-0.818071	-1.44814	-0.20778	0.402365	1.96517	-1.22006	0.920232	-1.50706
CABIN1	CABIN1__P1P2__primary__RVS__53	-0.0626692	0.116897		0.044631	-0.0817345	-0.112854	-0.564945	0.401556	0.166402	0.166505	0.984757	-0.450977	0.461877	-0.627181
CABIN1	CABIN1__P1P2__primary__FWD__66	-0.664083	0.214273		-0.561141	-0.359464	-0.462574	-0.95875	-0.978486	0.0624105	0.56737	1.87593	-1.36802	1.19318	-1.04524
CABIN1	CABIN1_-_24407927.23-P1P2	-0.477874	0.108367	-0.27772	-0.803371	-0.388837	-0.0370667	-0.993049	-0.167047	0.337123	0.0618446	1.59075	-0.704634	-0.0261319	-0.608744
CACHD1	CACHD1__P1P2__primarysecondary__RVS__56	0.273541	0.722934		0.142746	0.113711	0.733812	0.207381	0.170057	1.08379	0.998638	1.34846	0.373527	0.579057	-0.0458672
CACHD1	CACHD1__P1P2__primarysecondary__RVS__39	0.0663064	0.299694		0.137263	-0.176232	-0.0207412	0.0567542	0.334488	0.35666	0.651785	0.57851	-0.091289	0.260312	0.0421826
CACHD1	CACHD1__P1P2__primarysecondary__RVS__36	0.254725	0.432328		0.386175	0.328421	0.261277	0.194533	0.103219	0.67257	0.441338	0.98483	0.207477	0.201724	0.0860289
CACHD1	CACHD1__P1P2__primarysecondary__RVS__58	-0.625591	-0.204814		-1.30568	-0.790443	-0.18	-0.94825	0.0964115	-0.888297	0.190831	-0.197274	0.200235	-0.290262	-0.244116
CACHD1	CACHD1__P1P2__primarysecondary__FWD__28	0.125921	0.449314		0.13212	0.065602	0.306754	0.067634	0.057495	0.602718	0.543076	0.727513	0.374881	0.225706	0.221989
CACHD1	CACHD1_+_64935922.23-P1P2	0.172137	0.552537	0.137459	0.316025	0.214831	0.321438	0.204769	-0.196379	1.00974	0.822398	0.918158	0.543546	-0.0415544	0.0629334
CACHD1	CACHD1_+_64935917.23-P1P2	0.103025	0.678118	-0.082458	0.0801378	0.337232	-0.128842	0.186067	0.0405298	1.12754	0.750902	1.23031	0.355676	0.461844	0.142441
CACHD1	CACHD1__P1P2__primarysecondary__FWD__31	0.0936857	-0.0569485		-0.203679	0.221022	-0.254028	0.222606	0.482507	0.0251427	-0.540334	0.374111	-0.0742577	0.0788655	-0.205219
CALU	CALU__P1P2__secondary__RVS__93	-0.0234987	0.117735		0.289525	0.00525038	-0.284718	0.103562	-0.231113	-0.263631	-0.267008	0.55288	0.109952	0.654717	-0.0805029
CALU	CALU__P1P2__secondary__FWD__33	0.170536	-0.0459427		0.160919	0.333773	0.152578	0.25757	-0.0521603	-0.35463	-0.196084	0.692754	-0.0869456	0.126903	-0.457654
CALU	CALU__P1P2__secondary__FWD__25	0.0410215	-0.123291		-0.0333821	0.179405	-0.197336	0.249948	0.00647252	-0.219365	0.00971223	0.128713	-0.077304	-0.470824	-0.110679
CALU	CALU_+_128379432.23-P1P2	0.028106	-0.0525957	-0.104478	0.128951	0.0297667	-0.488441	0.266418	0.203835	-0.189022	-0.369185	0.479643	0.0741544	-0.309531	-0.00163353
CALU	CALU_-_128379486.23-P1P2	0.0572421	0.143533	-0.0358584	0.114901	0.169414	-0.0282873	0.298193	-0.268011	-0.560148	-0.103815	0.837697	0.0513766	0.667668	-0.0315794
CALU	CALU_+_128379459.23-P1P2	0.131079	-0.0634076	-0.00312997	-0.0248115	0.143889	-0.223334	0.153937	0.605711	-0.0385135	-0.534191	0.19517	0.166298	-0.0272415	-0.141968
CALU	CALU__P1P2__secondary__RVS__23	0.109741	-0.176159		0.348283	0.256144	-0.0894693	0.16728	-0.133536	-0.2794	-0.617262	-0.107555	0.0209414	0.13106	-0.204741
CALU	CALU_-_128379495.23-P1P2	0.14509	-0.0787353	-0.027778	0.231797	0.013124	-0.0371926	0.134282	0.383442	-0.0361528	-0.536077	0.636439	-0.162511	-0.183087	-0.191022
CAP1	CAP1_-_40506478.23-P1P2	0.31173	0.0941304	-0.224861	-0.0568543	0.443382	0.441645	0.0494839	0.680993	-0.256079	0.145197	-0.298117	0.356492	0.585574	0.0317149
CAP1	CAP1__P1P2__primary__FWD__45	0.105283	0.222017		-0.285364	0.608211	0.149574	0.316961	-0.262966	0.766325	-0.0120023	0.156074	0.0739438	0.398696	-0.0509334
CAP1	CAP1__P1P2__primary__FWD__63	0.309863	0.198045		0.1454	0.444945	0.487252	0.0872531	0.384464	0.455083	0.0640913	-0.356152	0.216698	0.333073	0.475479
CAP1	CAP1__P1P2__primary__FWD__38	0.115926	0.0140762		0.107692	-0.00522133	-0.00302651	0.184702	0.295482	0.269344	0.172376	0.138243	0.0741693	-0.00228551	-0.567389
CAP1	CAP1_-_40506460.23-P1P2	0.0871323	0.206596	-0.0447742	0.204378	0.314126	0.0363973	0.144587	-0.263826	0.329797	0.421027	0.0844576	0.069423	0.445393	-0.11052
CAP1	CAP1__P1P2__primary__FWD__71	-0.0177955	0.107		-0.359038	0.348877	-0.216346	-0.178498	0.316028	0.383078	-0.357931	0.164342	-0.0221709	0.591971	-0.117291
CAP1	CAP1_+_40506449.23-P1P2	-0.000522852	-0.0376891	-0.144871	-0.197176	0.13215	-0.0446433	0.0506321	0.0564227	0.366355	-0.317578	0.155994	-0.226025	-0.0828171	-0.122064
CAP1	CAP1_-_40506392.23-P1P2	-0.525371	-0.555578	-0.384762	-1.37014	-0.48583	-0.117953	-0.803272	0.150343	-1.17221	-1.17621	0.310987	0.267091	-0.955347	-0.607786
CAPG	CAPG_-_85640769.23-P1	0.193433	-0.937659	0.18875	0.340311	0.201944	-0.14943	0.259415	0.314924	-2.90768	-2.67551	0.197054	-0.124232	0.114486	-0.230068
CAPG	CAPG__P1__primarysecondary__RVS__44	0.318199	0.0675585		0.0545974	0.443697	0.152549	0.416412	0.52374	-0.0308782	0.0707898	0.128905	0.2423	-0.0990973	0.0933314
CAPG	CAPG__P1__primarysecondary__FWD__45	0.161268	-0.121984		0.140803	0.21902	0.106094	0.0459368	0.294487	-0.0804468	0.44379	0.208269	-0.270093	-0.572396	-0.46103
CAPG	CAPG__P1__primarysecondary__FWD__62	0.0816807	-0.053348		-0.139629	0.147377	-0.181862	0.288247	0.294271	-0.223071	-0.210588	0.5631	-0.0381064	-0.359226	-0.052197
CAPG	CAPG__P1__primarysecondary__FWD__63	0.0887017	-0.0724263		0.361457	0.325922	-0.0957011	-0.0241069	-0.124063	0.171609	-0.663852	0.548861	-0.332572	0.182736	-0.341341
CAPG	CAPG__P1__primarysecondary__FWD__64	0.0999776	-0.126042		0.123549	0.177158	-0.129637	0.181368	0.14745	-0.0689528	-0.0608136	-0.00543108	-0.00336823	-0.578346	-0.0393415
CAPG	CAPG__P1__primarysecondary__FWD__69	-0.0285709	-0.0436721		0.0255473	-0.0573429	-0.0148137	0.0609245	-0.15717	0.244389	-0.0516928	-0.177017	0.189206	-0.302735	-0.164183
CAPG	CAPG__P1__primarysecondary__FWD__78	0.137431	-0.039397		0.269112	-0.0355059	0.0107063	0.291409	0.151434	-0.0261441	-0.472759	0.356059	0.0211435	-0.0824702	-0.0322109
CAPZA1	CAPZA1_+_113162673.23-P1P2	0.535478	0.682164	0.413196	0.571481	0.596214	0.0657367	0.583444	0.860516	0.572034	0.694209	0.527831	1.12477	0.082145	1.09199
CAPZA1	CAPZA1_-_113162469.23-P1P2	0.469214	0.600207	0.332031	0.917164	0.358759	-0.129331	0.577921	0.62156	0.791797	0.575302	0.318513	0.845401	0.508893	0.561335
CAPZA1	CAPZA1_+_113162861.23-P1P2	0.255328	0.391359	0.288463	0.417613	0.228094	0.149341	0.430248	0.0513421	0.236875	-0.154714	0.670095	0.923891	0.233761	0.438246
CAPZA1	CAPZA1_-_113162510.23-P1P2	-0.500166	0.236082	-0.638971	-1.09038	-0.842626	0.176435	-1.08808	0.343818	-0.536208	0.259993	0.472142	1.0635	-0.368099	0.525165
CAPZA1	CAPZA1__P1P2__primary__FWD__60	0.0870769	0.0404327		0.220809	0.393216	-0.301766	0.119307	0.00381894	0.306355	0.105167	-0.0813714	0.00150358	-0.140579	0.0515212
CAPZA1	CAPZA1__P1P2__primary__FWD__66	0.197205	0.171559		0.533767	0.382126	-0.176698	0.325331	-0.0784993	0.125584	0.241163	0.166824	0.173449	0.130214	0.19212
CAPZA1	CAPZA1_+_113162684.23-P1P2	0.338717	0.682477	0.396208	0.515684	0.325162	-0.0669922	0.301397	0.618335	0.907261	0.570431	0.0809579	1.21125	0.647375	0.677587
CAPZA1	CAPZA1__P1P2__primary__RVS__58	0.192842	0.0468919		0.159897	0.175546	0.0359125	0.241446	0.351407	0.104481	0.0271645	0.361539	0.0923879	-0.302736	-0.00148485
CBLL1	CBLL1__P1P2__primary__RVS__27	0.456016	0.159246		0.746312	0.467015	0.057845	0.403836	0.60507	0.410067	-0.183561	0.449954	0.369698	-0.166861	0.0761807
CBLL1	CBLL1__P1P2__secondary__RVS__59	0.407349	0.609555		0.519194	0.496974	0.324253	0.391043	0.305283	0.402914	0.111142	0.727718	0.672746	0.963618	0.77919
CBLL1	CBLL1__P1P2__secondary__RVS__58	0.388052	0.666246		0.530774	0.494061	0.303888	0.382277	0.22926	0.524965	0.885209	0.133237	0.528714	1.03824	0.887111
CBLL1	CBLL1_+_107384793.23-P1P2	-0.228655	1.30274	-0.781419	-0.529511	-0.451448	1.45963	-1.26078	-0.361166	0.579286	1.05783	0.539468	1.75731	2.37164	1.51089
CBLL1	CBLL1_-_107384626.23-P1P2	-1.12963	1.06523	-0.882323	-1.8368	-1.14114	0.841616	-2.08348	-1.42833	0.806897	0.858603	0.0061961	1.27577	2.43709	1.00681
CBLL1	CBLL1_-_107384635.23-P1P2	-0.927662	1.24198	-1.03023	-2.15606	-0.703391	1.01155	-1.94674	-0.843667	0.62884	0.709336	0.446169	1.30084	3.16665	1.20005
CBLL1	CBLL1_-_107384621.23-P1P2	-0.405288	1.55704	-0.804533	-1.01362	-0.687131	1.64352	-1.93245	-0.0367585	0.77698	0.876912	0.952943	2.08457	2.65135	1.99946
CBLL1	CBLL1_-_107384632.23-P1P2	-0.537337	1.06363	-0.892963	-1.30929	-0.654938	1.20237	-1.69581	-0.229027	0.401238	0.470921	0.155186	1.30929	2.84219	1.20296
CCDC101	CCDC101__P1P2__secondary__RVS__43	0.201106	0.289945		0.0145706	0.036493	0.366404	0.447833	0.140229	0.45671	0.284086	0.135342	0.00946977	0.729222	0.124841
CCDC101	CCDC101__P1P2__secondary__RVS__-15	0.1878	0.020441		0.225333	0.265173	0.32825	0.298773	-0.178531	-0.0290488	0.140345	0.070147	-0.351388	0.641018	-0.348427
CCDC101	CCDC101_-_28565268.23-P1P2	0.0746447	-0.0189722	-0.184812	-0.111296	0.196831	0.0677675	0.262424	-0.0425034	-0.174816	0.0747369	0.219098	-0.155156	0.107795	-0.185491
CCDC101	CCDC101_+_28565298.23-P1P2	0.0676308	0.755988	-0.973109	-0.134862	0.102684	0.340496	0.31151	-0.281673	0.906507	1.05664	0.361118	0.527429	1.04784	0.636393
CCDC101	CCDC101__P1P2__secondary__RVS__-18	0.262324	0.0881885		0.338594	0.290055	0.279534	0.170776	0.232662	-0.275675	0.12413	0.0660134	-0.0132435	0.705257	-0.0773499
CCDC101	CCDC101__P1P2__secondary__FWD__39	0.00332689	0.0554483		0.0125552	-0.00889734	-0.0096363	0.175767	-0.153154	0.189285	-0.0555236	-0.0997234	-0.139592	0.435133	0.00311063
CCDC101	CCDC101_-_28565463.23-P1P2	-0.00031902	0.671595	-0.914879	-0.20308	0.0843024	0.124265	0.0646534	-0.0717361	0.9812	1.78419	0.614462	0.158935	0.268562	0.22222
CCDC101	CCDC101__P1P2__secondary__RVS__246	0.172922	0.900786		-0.228632	-0.104712	1.82297	0.230603	-0.855623	0.829392	1.63862	0.895345	0.239359	0.737238	1.06476
CCDC12	CCDC12__P1__primarysecondary__FWD__40	-2.32796	-3.77294		-0.728319	-3.90867	-1.83912	-2.71762	-2.44608	-2.2661	-2.9626	-7.36292	-4.5086	-3.20515	-2.33225
CCDC12	CCDC12__P1__primarysecondary__FWD__37	-0.362064	-0.272741		-0.289606	-0.439991	-0.162	-0.720874	-0.197849	-0.0375835	0.177695	-0.438	-0.442926	-0.24898	-0.64665
CCDC12	CCDC12__P1__primarysecondary__FWD__76	-2.69899	-3.77312		-2.73346	-2.64274	-2.01151	-3.01493	-3.09231	-2.0576	-2.34626	-6.63674	-4.03081	-2.78815	-4.7792
CCDC12	CCDC12__P1__primarysecondary__FWD__29	0.0338371	0.125845		0.247287	-0.0390766	-0.0786161	0.045781	-0.00618936	-0.144206	-0.0275649	0.651975	0.181195	-0.150905	0.244576
CCDC12	CCDC12_+_47018159.23-P1	-1.71343	-1.59367	-1.36526	-2.20855	-1.37801	-1.22821	-1.89707	-1.8553	-0.465515	-0.926851	-2.65356	-2.25264	-0.242042	-3.02139
CCDC12	CCDC12_-_47017783.23-P1	-0.920167	-0.186225	-1.04652	-0.663424	-1.17908	0.069137	-2.35722	-0.470254	-0.0944132	-0.370403	-0.122566	-0.229385	0.197318	-0.497901
CCDC12	CCDC12_+_47018171.23-P1	-2.38042	-3.42793	-2.7073	-2.27698	-1.74258	-2.22998	-3.0493	-2.60326	-1.4389	-1.40811	-5.9092	-4.6768	-3.08319	-4.05141
CCDC12	CCDC12__P1__primarysecondary__FWD__28	0.197384	0.139753		0.412478	0.206261	-0.136272	0.303363	0.20109	0.439122	0.28509	0.192157	0.023697	0.32495	-0.426499
CCDC130	CCDC130__P1__primarysecondary__FWD__60	-0.0389027	-3.26781		0.0334642	-0.0930375	0.350664	-0.443096	-0.0425079	-3.75682	-2.11662	-3.65059	-3.84925	-3.38006	-2.85352
CCDC130	CCDC130_-_13858757.23-P1	-0.182565	-2.42344	-0.140859	-0.139209	-0.189698	-0.0687195	-0.0878505	-0.427348	-2.58092	-1.55572	-2.70193	-2.89542	-2.52717	-2.27947
CCDC130	CCDC130__P1__primarysecondary__FWD__39	0.0526554	-0.724085		0.116051	0.172199	-0.0158919	-0.21755	0.208469	-1.90217	-1.39361	-0.286259	-0.452129	0.0166905	-0.327027
CCDC130	CCDC130__P1__primarysecondary__RVS__30	-0.0696058	-0.0929066		0.0922982	0.133041	-0.508965	-0.0514497	-0.0129533	-0.53409	-0.509154	0.222189	0.174573	0.352517	-0.263474
CCDC130	CCDC130_-_13858764.23-P1	0.130548	-2.07807	-0.0659953	0.155092	-0.0112102	0.271599	0.222013	0.0152486	-2.64282	-0.927632	-2.66462	-2.04277	-2.06664	-2.12392
CCDC130	CCDC130_-_13858696.23-P1	-2.23626	-3.85746	-3.16465	-2.63105	-2.61086	-1.00762	-2.78599	-2.14579	-2.94378	-1.52526	-7.37009	-3.71519	-3.86848	-3.72195
CCDC130	CCDC130_-_13858745.23-P1	0.153528	-1.05964	0.0144869	-0.0366986	0.11743	0.327055	-0.0109549	0.37081	-2.17283	-1.2197	-1.05453	-0.807755	0.114408	-1.21741
CCDC130	CCDC130__P1__primarysecondary__FWD__56	0.00203142	-2.84031		0.0828298	-0.301935	0.240871	-0.1597	0.148092	-3.0314	-1.62926	-3.31493	-3.26295	-3.43393	-2.36938
CCDC137	CCDC137__P1P2__secondary__FWD__26	-0.279374	-0.240978		-0.165281	-0.205316	-0.318353	-0.25683	-0.451092	-0.118605	-0.178334	-0.383288	-0.351474	0.0407051	-0.454874
CCDC137	CCDC137__P1P2__secondary__FWD__51	-0.258845	-0.293631		-0.201009	-0.198185	-0.276388	-0.170338	-0.448302	-0.199901	-0.0349597	-0.00931238	-0.27561	-0.209822	-1.03218
CCDC137	CCDC137_-_79633815.23-P1P2	-1.20195	-0.731113	-1.00424	-2.32573	-0.930914	-0.708233	-1.49627	-0.548613	0.288658	0.256194	-1.02716	-2.09307	-0.0752922	-1.73601
CCDC137	CCDC137__P1P2__secondary__FWD__31	-0.313852	-0.17736		-0.00746367	-0.189468	-0.289588	-0.32433	-0.758411	0.515172	-0.0766645	0.106395	-0.303408	-0.846493	-0.459161
CCDC137	CCDC137__P1P2__primary__FWD__34	-0.519523	-0.582725		-0.977223	-0.698599	0.0589554	-0.863881	-0.116866	-0.209801	-0.401095	-0.35261	-1.32859	0.122882	-1.32713
CCDC137	CCDC137__P1P2__primary__FWD__55	-2.8132	-2.12726		-1.42469	-2.63279	-3.4098	-3.5205	-3.0782	-0.325809	-0.399978	-3.52455	-3.57115	-0.634073	-4.30801
CCDC137	CCDC137__P1P2__secondary__FWD__74	-0.0698827	0.248544		-0.326906	-0.114913	-0.0962951	0.0443305	0.144371	0.434778	-0.0620144	0.428491	0.136449	0.509694	0.0438668
CCDC137	CCDC137_-_79633802.23-P1P2	-3.24118	-2.11343	-2.33804	-1.46301	-3.9101	-4.36306	-3.07683	-3.39292	0.0347424	-0.513477	-3.80876	-3.90964	-0.725216	-3.75822
CCDC64	CCDC64_+_120427796.23-ENST00000397558.2	-0.343675	-0.0849407	-0.329158	-0.416362	-0.606463	-0.481173	-0.445411	0.231033	-0.111588	-0.0461727	0.307315	-0.45103	0.659551	-0.867719
CCDC64	CCDC64_-_120428002.23-ENST00000397558.2	-0.469192	-0.039553	-1.65854	-1.65091	-0.313314	0.393768	-1.07104	0.295539	0.0338407	-0.0899789	0.695578	0.0352083	-0.815537	-0.0964295
CCDC64	CCDC64_+_120428184.23-ENST00000397558.2	-0.00690699	-0.0545477	0.0116831	0.277184	-0.201651	-0.028635	0.0870683	-0.168501	0.234524	-0.352277	0.272601	-0.0766719	-0.165822	-0.23964
CCDC64	CCDC64__all__primary__FWD__38	-0.850614	-0.57058		-1.97028	-1.17523	0.69336	-1.9391	0.138182	-1.41184	-1.36847	0.0159182	0.0347208	0.0122343	-0.706048
CCDC64	CCDC64__all__secondary__FWD__44	0.149877	0.117633		0.221767	-0.0416204	0.174828	0.200695	0.193717	0.275499	0.122807	0.87349	0.363398	-0.48897	-0.440423
CCDC64	CCDC64__all__secondary__FWD__45	0.233182	-0.175002		0.320298	0.0990867	0.137052	0.203665	0.405809	-0.0673686	0.0173958	-0.178776	-0.0640851	-0.559155	-0.198021
CCDC64	CCDC64__all__secondary__RVS__58	-0.16851	-0.153289		-0.0282643	-0.00326235	0.238493	-0.54812	-0.501395	-0.00768451	-0.942949	0.0727806	-0.121799	0.314307	-0.234386
CCDC64	CCDC64__all__secondary__RVS__69	0.15831	0.0690454		0.036759	0.130509	0.222217	0.131301	0.270765	-0.0524957	-0.318043	0.390243	0.284152	0.299676	-0.18926
CCDC6	CCDC6_-_61666417.23-P1P2	1.25233	1.18455	0.863413	1.49553	1.48332	0.99682	1.20555	1.08043	0.246733	0.299348	1.35751	2.05386	1.10488	2.04495
CCDC6	CCDC6__P1P2__secondary__FWD__71	1.20896	1.20614		1.82401	1.90689	0.410135	1.49817	0.405619	0.288279	0.45905	1.20961	2.23203	0.499813	2.54807
CCDC6	CCDC6_+_61666146.23-P1P2	1.35018	1.33148	0.958211	1.85822	1.69793	0.778472	1.3704	1.0459	0.235718	-0.0328421	1.54452	2.42496	1.21333	2.60321
CCDC6	CCDC6__P1P2__secondary__FWD__75	1.24252	1.14904		1.64665	1.74933	0.548765	1.39361	0.874233	0.484478	0.489653	0.791016	2.2553	0.56532	2.30846
CCDC6	CCDC6__P1P2__secondary__FWD__47	1.50212	1.46901		1.92508	2.03346	0.954503	1.56142	1.03611	0.522815	0.52728	1.19909	2.40848	1.20526	2.95112
CCDC6	CCDC6__P1P2__secondary__RVS__60	0.504453	0.136574		0.562954	0.338984	0.502625	0.62568	0.492023	0.0567776	0.287433	-0.332507	0.30637	0.0893539	0.412018
CCDC6	CCDC6_-_61666322.23-P1P2	1.68381	1.42537	0.786511	1.42476	1.83919	1.72878	1.4066	2.01974	0.357598	0.794544	1.28344	2.34095	1.00279	2.7729
CCDC6	CCDC6_-_61666258.23-P1P2	1.45528	1.34714	0.624383	1.3755	1.56349	1.31914	1.11069	1.9076	0.224249	0.554698	1.66762	2.14727	0.73161	2.75738
CCDC77	CCDC77__P2__primarysecondary__RVS__16	0.175806	-0.20652		0.362341	0.100111	0.0708619	0.224154	0.12156	-0.0951549	-0.609568	-0.413335	-0.256043	0.172386	-0.0374084
CCDC77	CCDC77__P2__primarysecondary__FWD__89	-0.084494	-0.640444		0.0442847	-0.214556	-0.0362586	-0.0804098	-0.135531	-0.0778543	-0.384929	-0.506926	-0.508801	-0.74028	-1.62387
CCDC77	CCDC77__P2__primarysecondary__RVS__21	0.0215496	-0.291312		-0.0384938	-0.153758	0.0858648	-0.183663	0.397799	-0.277122	-0.387513	-0.140225	-0.514279	0.124137	-0.55287
CCDC77	CCDC77__P2__primarysecondary__RVS__20	0.194538	-0.0029839		0.337229	0.13287	0.204945	0.183897	0.113747	0.00784216	0.00543162	0.283949	-0.0163176	0.0210453	-0.319854
CCDC77	CCDC77__P2__primarysecondary__RVS__19	0.156809	-0.191573		0.335234	0.338283	0.0192614	0.0762684	0.0149963	-0.446158	-0.393475	-0.0378875	-0.111642	0.0733384	-0.233612
CCDC77	CCDC77_+_498517.23-P2	-0.0622004	-0.112335	0.0669835	0.146209	0.0771882	-0.2882	-0.270229	0.0240292	-0.518238	-0.642508	0.280652	-0.13176	0.367915	-0.0300719
CCDC77	CCDC77_+_498521.23-P2	-0.23125	-0.240873	-0.0682102	-0.387834	-0.224568	-0.114538	-0.368083	-0.0612262	0.207816	-0.722743	-0.272933	0.084203	-0.0683192	-0.673264
CCDC77	CCDC77_+_498901.23-P2	0.00471684	-0.238069	0.0386305	0.0197733	0.11908	-0.266468	-0.120267	0.271465	-0.115705	-0.227967	-0.330447	-0.312655	-0.26748	-0.174162
CCDC94	CCDC94_+_4247296.23-P1P2	-0.0844187	0.0649795	-0.154619	0.243116	-0.0582741	-0.273069	-0.120324	-0.213543	0.0932913	-0.33682	0.550639	0.172458	-0.265572	0.175881
CCDC94	CCDC94__P1P2__primary__FWD__-25	0.0149735	0.0318294		0.0250241	0.0539331	0.0862605	0.187603	-0.277953	-0.37998	0.077751	0.406812	-0.0819664	0.422439	-0.254079
CCDC94	CCDC94__P1P2__primary__FWD__46	-0.792095	-0.820941		-1.06468	-0.854898	-0.08758	-1.38441	-0.56891	-0.549518	-0.797834	-1.24531	-0.564115	-0.907062	-0.861802
CCDC94	CCDC94__P1P2__primary__RVS__46	-0.805638	-0.540557		-1.56552	-0.864166	-0.0817887	-1.68343	0.16672	-1.84231	-1.24641	-0.0357733	-0.417199	0.673962	-0.375608
CCDC94	CCDC94__P1P2__primary__RVS__47	0.141367	0.0303305		0.421538	0.18938	-0.17184	0.278205	-0.0104469	-0.0129784	-0.491368	0.24501	-0.167927	0.550067	0.0591796
CCDC94	CCDC94__P1P2__primary__FWD__57	0.112813	-0.171069		-0.0103638	0.103208	-0.0415714	0.105969	0.406825	-0.340064	-0.476789	-0.0688977	-0.0394416	0.249818	-0.35104
CCDC94	CCDC94__P1P2__primary__FWD__206	0.229248	0.199347		0.465656	0.106994	0.208355	0.229571	0.135664	0.281903	-0.310544	0.397107	0.192101	0.718983	-0.0834662
CCDC94	CCDC94__P1P2__primary__RVS__228	-0.0434322	-0.223062		0.0826255	-0.273714	0.0991226	-0.231381	0.106185	-0.0452634	-0.706286	-0.0913265	0.207202	-0.419196	-0.283502
CCNC	CCNC_+_100016058.23-P1P2	0.303111	-0.355607	-0.134316	0.0469473	0.284777	0.201892	0.467511	0.514427	0.255598	-0.38652	-0.361278	-0.693611	-0.513118	-0.434711
CCNC	CCNC_+_100016491.23-P1P2	0.256454	-0.588178	-0.379008	0.256973	0.926393	-0.448361	0.580252	-0.0329872	0.56501	-0.255993	-0.261365	-0.955665	-1.38284	-1.23821
CCNC	CCNC_+_100016473.23-P1P2	0.391825	-0.275926	-0.464471	0.420773	0.97866	-0.487898	0.709294	0.338298	0.941537	0.199165	-0.524621	-0.876078	-0.597266	-0.798294
CCNC	CCNC__P1P2__secondary__FWD__58	0.132091	0.346632		0.329408	0.137627	-0.0402615	0.0891187	0.144564	0.108508	0.354832	0.424925	0.320628	0.983535	-0.112636
CCNC	CCNC__P1P2__secondary__FWD__54	0.288627	-0.382644		0.18748	0.786649	-0.368907	0.760651	0.0772604	0.806723	-0.0837036	-0.338561	-1.15868	-0.720478	-0.801166
CCNC	CCNC__P1P2__secondary__FWD__42	0.378514	-0.399566		0.381771	0.731996	-0.199478	0.664413	0.313867	0.0875082	0.159653	0.233193	-0.889453	-1.16951	-0.818786
CCNC	CCNC_-_100016480.23-P1P2	0.358731	-0.386329	-0.472108	0.323047	0.70768	-0.124467	0.764788	0.122609	0.210941	-0.117315	-0.213789	-0.827519	-0.790745	-0.579545
CCNC	CCNC_-_100016531.23-P1P2	0.216746	-0.378884	-0.883206	-0.251461	0.87556	-0.319931	0.575175	0.204389	0.294447	0.0162387	-0.141618	-0.594668	-1.39115	-0.456554
CCNE1	CCNE1_-_30302934.23-P1P2	0.368854	-1.17259	-0.024074	0.518286	0.425374	0.246652	0.369797	0.284161	-0.375175	-1.5469	-2.00265	-1.05275	-0.921557	-1.13651
CCNE1	CCNE1__P1P2__secondary__RVS__19	0.413243	-0.981735		0.639756	0.434433	0.168308	0.39421	0.429506	-0.74215	-0.943741	-1.40842	-1.10912	-0.795006	-0.89197
CCNE1	CCNE1_-_30302931.23-P1P2	0.310435	-1.04769	-0.0429606	0.467849	0.578537	-0.0136526	0.501106	0.018338	-0.442706	-1.22194	-0.812244	-0.93424	-1.79507	-1.07993
CCNE1	CCNE1_+_30303019.23-P1P2	0.323407	-1.15874	-0.175687	0.544103	0.258689	0.194273	0.262847	0.357124	-0.501695	-1.61937	-1.30932	-1.0508	-1.46346	-1.00781
CCNE1	CCNE1__P1P2__secondary__FWD__17	0.273348	-1.12697		0.645836	0.607049	0.00313301	0.248177	-0.137453	-0.38633	-1.33249	-1.20584	-1.10671	-1.76451	-0.96595
CCNE1	CCNE1__P1P2__secondary__RVS__22	0.34684	-0.252636		0.392683	0.206231	0.157663	0.32805	0.649571	-0.0581648	-0.238328	-0.539876	-0.105272	-0.186326	-0.387849
CCNE1	CCNE1__P1P2__secondary__RVS__61	0.496624	-0.724531		0.483491	0.636055	0.256813	0.475333	0.631427	-0.294689	-0.510248	-0.654883	-1.03186	-0.493689	-1.36182
CCNE1	CCNE1_-_30303337.23-P1P2	0.137485	-0.562069	-0.00927429	0.207596	0.160106	0.0170753	0.0243718	0.278277	-0.0922804	-0.584094	-0.626898	-0.42029	-1.08628	-0.562574
CCNK	CCNK__P2__primarysecondary__RVS__448	0.156551	0.00771092		0.210267	0.019419	0.268342	0.142737	0.141989	-0.201239	-0.121665	0.151395	0.0565727	0.24602	-0.0848174
CCNK	CCNK__P2__primarysecondary__FWD__444	-0.0511817	-0.147015		-0.199796	0.250488	0.030797	0.00119385	-0.338591	0.00624512	0.237082	-0.306811	-0.090982	-0.728614	0.000987409
CCNK	CCNK__P2__primarysecondary__FWD__423	0.0901092	0.0987183		-0.00802813	0.0497377	0.182044	0.199455	0.0273381	-0.0868961	-0.621582	0.720121	0.334049	0.43099	-0.184373
CCNK	CCNK_-_99969523.23-P2	0.223341	-1.62479	0.168887	-0.0187299	0.327407	0.279005	0.163595	0.365429	-2.21047	-2.66346	-3.51096	0.145592	0.0929339	-1.60241
CCNK	CCNK_+_99969490.23-P2	0.166439	-0.0171149	-0.0523962	0.230841	0.167005	0.133688	0.046504	0.254155	-0.135717	0.204801	0.0843471	0.146653	-0.455648	0.0528737
CCNK	CCNK__P2__primarysecondary__RVS__15	0.0375498	-0.0363104		0.134871	0.127086	-0.145782	0.340744	-0.269171	-0.0725952	-0.524262	0.124018	0.0560892	0.406844	-0.207957
CCNK	CCNK__P2__primarysecondary__RVS__59	0.0618084	-0.0233954		-0.122552	-0.0740518	-0.0646133	0.120677	0.449582	0.212683	-0.218617	0.218861	-0.386946	0.377822	-0.344176
CCNK	CCNK__P2__primarysecondary__RVS__60	0.081298	-0.0348708		0.194242	-0.0645574	-0.109971	0.137483	0.249294	-0.045047	0.211725	-0.379939	-0.429982	0.204219	0.229799
CCNK	CCNK__P2__primarysecondary__RVS__62	0.250578	0.113629		0.227953	0.130224	0.222051	0.346296	0.326365	0.14205	0.269685	0.428334	0.104322	-0.143375	-0.119241
CCNK	CCNK__P2__primarysecondary__RVS__94	0.0920435	0.0938113		0.119363	0.0712314	0.065357	0.0845345	0.119732	0.11889	0.199011	0.216193	0.138141	0.24328	-0.352647
CCNK	CCNK__P2__primarysecondary__RVS__100	0.0521984	-0.167311		0.196084	0.0921419	-0.170989	0.264783	-0.121029	-0.0576646	-0.236109	0.0546707	-0.0361872	-0.615986	-0.11259
CCR6	CCR6__ENST00000400926.2__secondary__RVS__51	0.223393	-0.030763		0.181847	0.629714	0.128238	0.171724	0.00544448	0.321343	-0.51933	-0.163919	-0.202643	-0.200379	0.58035
CCR6	CCR6__ENST00000400926.2__secondary__FWD__29	0.29403	-0.211901		0.455912	0.61105	0.220068	0.241823	-0.0587002	-0.273345	-0.373136	-0.149227	-0.0690986	-0.270695	-0.135906
CCR6	CCR6_-_167525332.23-ENST00000400926.2	0.0406231	-0.890927	0.0569521	0.215566	0.283606	-0.242279	0.128876	-0.182653	-2.25703	-1.61369	0.0380156	-0.463075	-0.367071	-0.682713
CCR6	CCR6_-_167525302.23-ENST00000400926.2	0.117107	0.0907004	0.0239488	0.0256674	0.0153566	0.0376995	0.126519	0.380294	0.197297	0.484925	0.496596	0.217351	-0.684903	-0.167064
CCR6	CCR6_-_167525312.23-ENST00000400926.2	0.245215	0.411032	0.0369131	0.0868481	0.0495593	0.222385	0.380551	0.48673	0.711364	0.338802	0.654859	0.0402966	0.912176	-0.191307
CCR6	CCR6__ENST00000400926.2__secondary__FWD__28	0.083298	-0.179806		0.138571	0.0924906	0.160212	0.301472	-0.276255	-0.394927	0.135338	-0.0271468	-0.195848	-0.348149	-0.248101
CCR6	CCR6__ENST00000400926.2__secondary__RVS__52	0.114005	-0.0975001		0.0259533	0.145689	0.0590113	0.0582901	0.281083	-0.0570373	-0.946045	0.365119	-0.0643695	0.102189	0.0151429
CCR6	CCR6__ENST00000400926.2__secondary__FWD__47	0.117572	-0.190043		0.0546564	0.164418	0.0322058	0.255452	0.0811305	-0.411754	0.129971	0.00495864	-0.0430263	-0.665328	-0.155078
CCS	CCS__P1P2__secondary__RVS__48	-0.921003	-0.639652		-0.879211	-1.10981	-1.37941	-0.562033	-0.674549	-0.383243	-1.00573	-0.65549	-0.457257	-0.600619	-0.735575
CCS	CCS__P1P2__secondary__FWD__33	-0.782779	-0.606799		-0.575234	-1.17246	-1.02746	-0.364157	-0.774589	-0.0568543	-0.794276	-0.71198	-0.802085	0.0376552	-1.31325
CCS	CCS__P1P2__secondary__RVS__25	-1.25983	-0.959657		-0.835966	-1.74966	-1.58121	-0.832177	-1.30014	-0.312639	-0.399061	-0.706351	-0.973452	-1.0886	-2.27784
CCS	CCS_-_66360735.23-P1P2	-0.839635	-0.607408	-0.292616	-0.706515	-1.23699	-1.01956	-0.738184	-0.49692	-0.388568	-0.556679	-0.595726	-0.675547	-0.0421296	-1.3858
CCS	CCS_-_66360717.23-P1P2	-0.988208	-0.805769	-0.338756	-0.842632	-1.37726	-1.13177	-0.413765	-1.17561	-0.239247	-0.696031	-1.04317	-0.893212	-0.295565	-1.66739
CCS	CCS_+_66361074.23-P1P2	-0.260336	-0.508011	0.00190808	-0.0138083	-0.447776	-0.161165	-0.311915	-0.367014	-0.268522	-0.655869	-0.67226	-0.358235	0.0757534	-1.16894
CCS	CCS_-_66361089.23-P1P2	-0.314113	-0.692346	-0.202276	-0.136761	-0.686165	-0.249916	-0.376982	-0.12074	-0.324621	-0.587916	-0.672853	-0.866956	-0.397429	-1.3043
CCS	CCS__P1P2__secondary__FWD__50	-0.0929461	-0.142062		-0.120431	-0.263223	-0.0894666	-0.177716	0.186105	0.0134349	-0.601494	0.27009	-0.315895	0.347848	-0.566357
CD22	CD22__P1P2__primarysecondary__FWD__457	0.101476	-0.130669		0.120711	0.0448248	-0.165577	0.193989	0.313434	0.325957	-0.270526	-0.155359	0.0580139	-0.34977	-0.392329
CD22	CD22__P1P2__primarysecondary__RVS__456	0.138405	-0.0508259		-0.0378419	0.115793	0.15271	0.247856	0.213506	-0.1227	0.0373311	0.442658	-0.367453	0.108567	-0.403358
CD22	CD22__P1P2__primarysecondary__RVS__472	0.103151	-0.0040455		0.366491	0.187995	-0.132362	0.050382	0.0432512	-0.254998	0.287202	0.355772	-0.0681654	-0.431377	0.0872938
CD22	CD22__P1P2__primarysecondary__RVS__4	0.0744802	-0.00424304		-0.0171544	0.231477	0.195187	0.124778	-0.161887	0.243836	-0.0539399	-0.0893226	0.292395	-0.253285	-0.165142
CD22	CD22__P1P2__primarysecondary__RVS__62	0.090816	0.0665464		0.148589	0.113293	-0.0311972	0.0709705	0.152424	-0.139506	-0.065678	0.10776	0.196844	0.217046	0.0828128
CD22	CD22__P1P2__primarysecondary__FWD__70	0.293775	-0.00209691		0.338861	0.226641	-0.0426063	0.202392	0.743587	-0.0308451	0.123002	0.566491	-0.180258	-0.30096	-0.190011
CD22	CD22__P1P2__primarysecondary__FWD__63	0.000920383	0.0542122		0.125584	0.26335	-0.103778	0.000489004	-0.281042	-0.0684465	0.58726	-0.357705	-0.043611	-0.0123905	0.220167
CD22	CD22__P1P2__primarysecondary__FWD__38	-0.0142937	-0.0358016		-0.160669	0.222758	-0.111265	0.278153	-0.300446	0.0315336	0.293116	-0.0407341	-0.220684	-0.134008	-0.144033
CD22	CD22_+_35820536.23-P1P2	-2.81875	-1.78919	-3.67002	-2.45278	-4.02421	-1.44974	-3.39171	-2.77531	0.18192	-0.293094	-5.46552	-4.11705	-0.67313	-0.368264
CD22	CD22_+_35820521.23-P1P2	0.181589	-0.145971	0.0138461	0.14435	0.103232	-0.044618	0.403218	0.301763	-0.293216	0.130851	0.175279	0.17483	-0.943789	-0.119782
CD22	CD22__P1P2__primarysecondary__RVS__35	0.0508886	0.107262		0.0676912	-0.0342283	0.0220234	0.188275	0.0106813	-0.0866799	0.0232065	0.435479	0.242565	0.289223	-0.260223
CD8B	CD8B__87088218__FWD__36	0.114915	0.0159827		0.160546	0.269475	-0.132516	0.0729981	0.204073	-0.012568	-0.000622583	0.311885	-0.0898002	-0.224498	0.1115
CD8B	CD8B__87088218__FWD__42	0.054933	0.168935		0.149172	-0.296163	0.0712167	0.295667	0.0547722	0.0302956	-0.0325631	0.727735	0.343724	0.0374057	-0.0929877
CD8B	CD8B__87088218__FWD__118	0.23173	-0.0317216		0.275909	-0.12466	0.387054	0.240077	0.380267	-0.20976	0.247162	0.337315	-0.00590229	-0.252017	-0.307127
CD8B	CD8B__87088218__RVS__119	0.230958	0.0884835		0.439119	0.263974	-0.00266423	0.0852329	0.369127	0.2297	-0.101497	0.292884	0.184561	-0.0855239	0.0107771
CD8B	CD8B__87088218__FWD__119	0.0612909	0.168305		-0.264339	0.20814	-0.0865603	0.0429905	0.406223	-0.332462	0.00917593	0.360462	-0.0524396	1.02961	-0.00451579
CD8B	CD8B__87088218__FWD__237	0.166547	0.0488974		0.266717	-0.00840557	0.018381	0.418765	0.137279	0.432407	0.17009	0.489954	0.178888	-0.888751	-0.0892036
CD8B	CD8B__87088218__FWD__384	0.0673704	0.0571		-0.0522747	0.240988	0.0828466	0.186521	-0.121229	0.126986	-0.463647	0.270146	-0.110443	0.645015	-0.125457
CD8B	CD8B__87088218__FWD__461	0.0156907	0.181423		-0.0104677	-0.00985598	-0.143771	0.29959	-0.0570413	0.0292258	0.0435747	0.308408	0.230194	0.481455	-0.0043204
CD99L2	CD99L2__P1P2__primary__RVS__67	0.17818	0.21145		0.43015	-0.0999088	0.0499165	0.253673	0.257071	-0.278852	-0.015344	0.424041	0.139042	0.541211	0.458604
CD99L2	CD99L2__P1P2__primary__FWD__84	0.0832633	-0.0282829		0.0851219	0.238677	0.14059	0.148412	-0.196484	0.298674	-0.255949	0.471388	-0.158603	-0.635372	0.110164
CD99L2	CD99L2__P1P2__primary__RVS__68	0.16937	0.00633723		0.0559729	0.0357245	0.235777	0.0760164	0.443357	0.0186078	-0.166468	0.337558	0.0980153	-0.298081	0.0483911
CD99L2	CD99L2__P1P2__primary__RVS__97	-1.05757	-0.857498		-1.3623	-1.19682	-0.571569	-1.63176	-0.52542	-1.50904	-1.71996	0.21112	-0.72169	-0.485877	-0.919539
CD99L2	CD99L2_-_150066903.23-P1P2	0.029539	0.14786	-0.0383302	0.0170079	-0.0802677	-0.22655	0.280919	0.156586	0.384239	0.10233	0.306383	0.200715	0.0845288	-0.191037
CD99L2	CD99L2_-_150067123.23-P1P2	-0.261433	0.75875	-0.61949	-1.14542	0.00581877	0.127822	-1.06002	0.764633	0.511208	1.40473	1.34469	-0.168824	1.50186	-0.0411638
CD99L2	CD99L2_+_150066704.23-P1P2	0.102624	0.0574496	0.0190427	-0.0906746	0.1812	-0.0770893	0.234772	0.264914	-0.149727	0.268881	0.637333	-0.0668826	-0.288062	-0.0568438
CD99L2	CD99L2_-_150067120.23-P1P2	-1.68193	-4.40288	-2.5833	-0.398026	-2.49601	-1.92428	-2.22961	-1.36171	-2.39262	-3.03661	-8.30727	-4.50128	-5.722	-2.4575
CDC26	CDC26_+_116037488.23-P1P2	-3.23854	-4.09032	-2.62373	-2.41575	-4.03916	-2.70731	-3.52179	-3.50868	-0.37465	-0.719595	-7.54593	-4.83755	-5.71627	-5.34793
CDC26	CDC26_-_116037444.23-P1P2	-2.36315	-2.79135	-2.00327	-2.09998	-2.96734	-1.8493	-2.90721	-1.99193	-0.27064	-0.182896	-3.72573	-4.725	-3.87605	-3.96782
CDC26	CDC26_+_116037639.23-P1P2	-1.68426	-3.65503	-2.2731	-1.7131	-2.3763	-1.14103	-1.99602	-1.19485	-1.57557	-1.82704	-6.01468	-3.46278	-5.08472	-3.96541
CDC26	CDC26__P1P2__secondary__FWD__68	-0.551227	-0.171439		-1.10902	-0.397735	-0.2618	-0.852934	-0.13465	-0.0242576	-0.303321	0.140663	-0.216925	-0.164709	-0.460081
CDC26	CDC26__P1P2__secondary__FWD__67	0.0814142	-0.0561585		-0.037122	0.0938135	-0.0756967	0.0761884	0.349888	0.36621	-0.18681	0.0820933	-0.0460718	-0.296279	-0.256094
CDC26	CDC26__P1P2__secondary__FWD__66	-1.87798	-1.70894		-2.5781	-2.09335	-0.776094	-2.8262	-1.11613	-0.443968	-1.18525	-5.03964	-3.58327	0.279854	-0.281349
CDC26	CDC26__P1P2__secondary__FWD__44	-4.52575	-6.2736		-1.76794	-6.53144	-5.52224	-3.48349	-5.32366	-3.23795	-1.88941	-11.1071	-6.99592	-9.60462	-4.80653
CDC26	CDC26__P1P2__secondary__RVS__30	-1.63409	-1.24286		-1.82173	-1.76525	-1.45259	-2.05026	-1.08062	0.0832788	-0.218072	-2.62787	-0.0312372	-2.00139	-2.66186
CDC42EP5	CDC42EP5_+_54984398.23-P1P2	0.369378	0.0314495	0.0586602	0.187269	0.529756	0.0478877	0.502305	0.579674	0.103314	-0.101144	0.260244	-0.0137883	-0.051008	-0.0089209
CDC42EP5	CDC42EP5__P1P2__secondary__FWD__52	-2.16135	-1.49908		-2.211	-2.57781	-1.64439	-2.37664	-1.99691	-1.50775	-1.62783	-0.513745	-2.24427	-0.31334	-2.78753
CDC42EP5	CDC42EP5__P1P2__secondary__RVS__61	0.160703	-0.228373		0.262844	0.275797	0.130909	0.156158	-0.0221926	-1.3225	-0.462652	0.603588	-0.184205	0.166346	-0.170822
CDC42EP5	CDC42EP5__P1P2__secondary__FWD__50	0.171331	-0.0938419		0.0841602	-0.0909784	0.469405	0.0512481	0.342819	0.0142401	-0.0624987	0.577247	-0.0766461	-0.390043	-0.625351
CDC42EP5	CDC42EP5__P1P2__secondary__RVS__62	0.0473119	0.0446966		0.0868024	0.150101	-0.0677774	0.135583	-0.06815	0.323714	0.0990399	0.0200425	-0.1732	-0.045553	0.0441363
CDC42EP5	CDC42EP5__P1P2__secondary__FWD__71	0.25667	0.0279598		0.209976	0.304459	0.171882	0.412748	0.184286	0.0118663	-0.336076	0.223863	0.100489	0.304267	-0.13665
CDC42EP5	CDC42EP5__P1P2__secondary__FWD__51	-0.884147	0.100132		-1.75544	-1.0074	-0.133366	-1.49892	-0.0256128	0.453327	0.33554	0.0483058	0.146512	-0.0224593	-0.360434
CDC42EP5	CDC42EP5_-_54984416.23-P1P2	-1.10447	0.144619	-2.2506	-1.26418	-1.44536	0.159421	-2.63989	-0.332363	0.257714	-0.177405	0.728202	0.318792	-0.519576	0.259989
CDK10	CDK10__P1P2__secondary__FWD__62	0.548432	0.0313512		1.45133	0.275364	0.288639	0.446082	0.280744	-0.045389	-1.09832	0.390103	0.474766	-0.322977	0.789922
CDK10	CDK10__P1P2__secondary__RVS__56	0.233741	0.0667968		0.3915	-0.0018705	-0.0303795	0.290378	0.519075	-0.27337	-0.0691259	0.523855	0.325644	0.033218	-0.13944
CDK10	CDK10__P1P2__secondary__RVS__54	0.732243	0.0648464		1.30081	0.302004	0.610385	0.595947	0.85207	0.0803328	-1.24282	0.0288155	0.404981	0.475438	0.642333
CDK10	CDK10__P1P2__primary__FWD__36	0.0690868	-0.0234461		0.165487	0.132832	-0.0739686	0.170161	-0.0490778	-0.702807	-0.331268	0.579272	0.31881	0.203468	-0.208151
CDK10	CDK10__P1P2__primary__FWD__35	0.0814963	-0.0673557		0.354332	-0.0944424	-0.109838	0.165949	0.091481	-0.258963	-0.290943	0.455706	-0.227406	0.11043	-0.192958
CDK10	CDK10__P1P2__primary__FWD__34	0.213078	0.0163498		0.251489	0.142592	0.043009	0.312814	0.315488	-0.0372446	-0.0980054	0.226582	-0.418905	0.446603	-0.0209303
CDK10	CDK10__P1P2__primary__FWD__31	0.376781	-0.0247415		0.43502	0.243644	0.427277	0.36484	0.413122	-0.754899	-0.467842	0.267077	0.171061	0.389896	0.246259
CDK10	CDK10_+_89753127.23-P1P2	0.472359	0.118338	0.242682	1.37038	0.286318	0.0864266	0.360058	0.258614	-0.736709	-0.422776	0.459553	0.342839	0.417165	0.649954
CDK2	CDK2_-_56361096.23-P1P2	-0.0757456	-1.48806	-0.257824	-0.1799	-0.230301	0.328016	-0.048581	-0.247963	-1.66119	-1.20679	-2.1637	-1.72778	-0.609609	-1.5593
CDK2	CDK2_-_56360605.23-P1P2	0.0502931	-2.08733	-0.233572	0.570329	-0.024296	-0.16406	0.201384	-0.331891	-1.13531	-1.063	-2.58774	-3.75452	-1.47929	-2.5041
CDK2	CDK2_-_56360602.23-P1P2	-0.025414	-2.49687	-0.0771345	0.0160674	-0.327834	0.245583	0.2567	-0.317587	-0.899164	-2.48977	-3.06457	-3.81434	-1.96164	-2.75174
CDK2	CDK2_-_56360608.23-P1P2	0.0138133	-2.24149	-0.0148056	0.361322	-0.232834	-0.109181	0.358939	-0.30918	-0.824525	-2.10606	-2.3234	-3.66283	-2.14125	-2.39086
CDK2	CDK2__P1P2__primary__FWD__70	0.0832873	-2.08047		0.118819	0.0148813	0.0973845	0.271429	-0.0860765	-1.17501	-2.33633	-2.61914	-3.12656	-0.959293	-2.26646
CDK2	CDK2__P1P2__primary__FWD__71	0.168253	-1.66638		0.476306	0.0244238	0.368166	0.280719	-0.308349	-0.627218	-1.48501	-2.72763	-2.64743	-0.959935	-1.55104
CDK2	CDK2__P1P2__primary__FWD__72	0.155551	-1.75622		0.276489	-0.159513	0.439391	0.302793	-0.0814032	-1.03408	-2.29022	-2.10915	-2.57853	-0.866055	-1.65928
CDK2	CDK2_+_56360661.23-P1P2	0.12768	-2.173	-0.107455	-0.0126002	-0.182096	0.593973	0.312621	-0.0735005	-1.29865	-2.48578	-3.14312	-2.66368	-1.56922	-1.87757
CDK4	CDK4__P1P2__primary__RVS__74	-0.054691	-0.135389		-0.0973133	0.0999316	-0.513472	0.204956	0.032443	-1.12723	-0.197113	-0.0462275	-0.0254334	0.575921	0.00775148
CDK4	CDK4_+_58146071.23-P1P2	0.0100913	-0.947255	-0.00989633	0.129809	-0.189628	-0.273486	0.201615	0.182147	-0.68674	-0.0455515	-1.04606	-1.54967	-1.22006	-1.13544
CDK4	CDK4_-_58146046.23-P1P2	0.0564469	-0.804257	-0.113937	0.096937	0.0851181	-0.0915761	0.152596	0.0391598	-0.578011	-0.638731	-0.841384	-1.45607	-0.835012	-0.476335
CDK4	CDK4_-_58146064.23-P1P2	0.0709833	-0.747964	-0.144273	0.157178	-0.0917843	0.0433561	0.137324	0.108842	-0.781301	-0.545779	-1.04705	-1.17694	-0.409429	-0.527294
CDK4	CDK4_+_58146066.23-P1P2	-0.0689134	-0.920832	-0.032133	-0.113569	-0.0861057	-0.176158	0.102558	-0.0712919	-0.658805	-0.61062	-0.75186	-1.26814	-1.60337	-0.632199
CDK4	CDK4_-_58146099.23-P1P2	0.128853	-0.246805	-0.116695	0.197551	0.220431	-0.253854	0.269935	0.210202	-0.617801	-0.179114	0.142092	-0.017811	-0.451062	-0.357132
CDK4	CDK4__P1P2__primary__FWD__51	0.076672	-0.440935		0.0895912	0.094331	0.107439	0.182496	-0.090497	-0.417143	-0.813745	-0.720658	-0.658281	0.501746	-0.537529
CDK4	CDK4__P1P2__primary__RVS__56	0.0863031	-0.768762		0.0739335	-0.0323654	-0.0493987	0.273202	0.166144	-0.773591	-0.7084	-0.801548	-1.44561	-1.22071	0.337289
CENPF	CENPF__P1P2__secondary__FWD__69	-1.74178	-0.758706		-2.28334	-2.90915	-0.393964	-1.74431	-1.37815	0.116151	-0.455352	-1.355	-1.24438	-0.529354	-1.0843
CENPF	CENPF__P1P2__secondary__RVS__68	-3.19759	-2.63017		-1.96126	-4.41105	-2.08151	-2.73586	-4.79826	0.393068	-0.825798	-6.08423	-3.45011	-2.94895	-2.86499
CENPF	CENPF__P1P2__secondary__RVS__63	-1.29892	-0.204466		-1.55366	-1.61501	-0.794649	-2.19894	-0.332369	-0.0509796	-0.198329	-0.102097	-0.354967	-0.0548802	-0.465541
CENPF	CENPF__P1P2__secondary__FWD__25	-2.81837	-2.20046		-2.23385	-3.65769	-2.32755	-3.41604	-2.45672	0.142574	-0.796188	-5.48804	-4.00608	-2.32193	-0.733113
CENPF	CENPF_+_214776771.23-P1P2	-3.82463	-3.81358	-2.59452	-2.67245	-5.3579	-3.75271	-2.97324	-4.36685	-1.9547	-1.45565	-6.98446	-5.32838	-3.5492	-3.60908
CENPF	CENPF_-_214776686.23-P1P2	-2.44159	-2.21876	-1.70579	-1.89297	-3.35757	-1.06468	-3.51595	-2.37679	-0.238225	-0.628538	-4.82897	-3.27071	-2.29649	-2.04964
CENPF	CENPF_-_214776800.23-P1P2	-3.584	-2.66179	-1.70707	-2.04599	-4.56196	-3.15874	-2.51304	-5.64029	-0.114665	-0.426486	-5.89488	-3.97976	-2.35933	-3.1956
CENPF	CENPF_-_214776554.23-P1P2	-3.7963	-3.00585	-1.74637	-2.08455	-5.14441	-3.28341	-3.21964	-5.24951	-0.109284	-0.891612	-6.73699	-4.87205	-1.98482	-3.44038
CENPL	CENPL_+_173793293.23-P1P2	-0.225013	-0.537507	-0.237631	-0.379184	-0.126887	-0.0693353	-0.287031	-0.262629	0.218819	0.0849268	-0.898456	-1.90629	-0.0135004	-0.710543
CENPL	CENPL__P1P2__primary__FWD__67	0.168834	-0.0658057		0.543769	-0.163646	0.186297	0.199613	0.0781376	0.239631	-0.212367	0.17122	-0.177235	-0.41227	-0.0038136
CENPL	CENPL__P1P2__primary__RVS__65	0.0878658	-0.271069		-0.0887608	0.38569	-0.279464	0.0168681	0.404995	-0.590591	-0.529733	-0.363084	-0.22122	0.157761	-0.0795504
CENPL	CENPL__P1P2__secondary__FWD__48	-1.39011	-2.19977		-0.641042	-2.26282	-0.337675	-3.01184	-0.697171	-2.24122	-1.56199	-4.50191	-2.97398	-1.07171	-0.847787
CENPL	CENPL__P1P2__primary__RVS__72	-0.4108	-0.335494		-0.363471	-0.376567	-0.408795	-0.802469	-0.102701	-0.550654	-0.505909	-0.191061	0.418211	-0.534601	-0.648948
CENPL	CENPL_+_173793242.23-P1P2	-1.05923	-1.97896	-0.766823	-1.06883	-1.46628	-0.546557	-1.90291	-0.31159	-0.147159	-0.798346	-3.16519	-3.8136	-1.95987	-1.98959
CENPL	CENPL_+_173793565.23-P1P2	-1.91851	-4.1433	-2.10608	-1.94721	-2.24007	-0.78514	-2.75481	-1.86533	-2.38561	-2.42316	-8.55075	-4.82587	-2.96404	-3.71037
CENPL	CENPL_+_173793946.23-P1P2	-0.203254	-0.576515	-0.16184	-0.250342	-0.344424	-0.311651	-0.117524	0.00767182	-0.439639	-0.837638	-0.263949	-0.317256	-1.01665	-0.583961
CENPO	CENPO_-_25016322.23-P1P2	-0.474553	0.0694259	-0.828814	-0.62945	-0.849804	-0.149073	-0.697234	-0.0472057	0.28504	0.51374	-0.267746	-0.276938	0.274346	-0.111887
CENPO	CENPO__P1P2__secondary__RVS__72	0.280325	0.11066		0.482833	0.342253	0.109464	0.243302	0.223776	0.0338891	0.178624	0.246838	0.196802	0.211262	-0.203457
CENPO	CENPO__P1P2__secondary__FWD__66	0.132296	0.0148266		-0.238661	0.260829	-0.0966238	0.330017	0.405918	0.09718	-0.161515	0.29352	0.210657	-0.216462	-0.13442
CENPO	CENPO__P1P2__primary__RVS__49	-0.416625	-0.090411		-0.587423	-0.780629	0.106113	-0.848734	0.0275477	0.0696119	0.0519722	-0.175816	-0.14537	-0.214823	-0.128042
CENPO	CENPO_-_25016746.23-P1P2	-0.0493421	0.102864	-0.171672	-0.0404611	-0.0654622	0.0769277	-0.14306	-0.0746551	0.177198	0.172177	0.440742	0.0842822	-0.254787	-0.00242488
CENPO	CENPO__P1P2__secondary__RVS__26	0.0511422	0.0977447		0.577117	0.120375	-0.0963418	0.0490043	-0.394443	0.26726	-0.316924	0.338926	-0.0246749	0.501251	-0.17937
CENPO	CENPO_-_25016383.23-P1P2	-1.34611	-0.402635	-1.15005	-1.35646	-1.72283	-0.523587	-1.16502	-1.96264	0.467366	0.514123	-1.23631	-1.41234	0.171761	-0.920409
CENPO	CENPO__P1P2__secondary__RVS__47	0.0934959	0.0552045		0.128861	0.263218	0.223242	0.0787818	-0.226623	-0.0541278	0.226412	0.738245	-0.132775	-0.331931	-0.114597
CENPQ	CENPQ__P1P2__secondary__RVS__433	-0.291444	-0.18419		-0.557853	-0.578915	0.129799	-0.439974	-0.0102786	0.191881	0.118296	-0.089394	-0.761229	-0.393603	-0.171092
CENPQ	CENPQ__P1P2__primary__RVS__458	0.145801	0.171778		0.201082	0.239797	-0.258095	0.274287	0.271934	0.232617	0.153521	0.00548104	0.0932964	0.738722	-0.192968
CENPQ	CENPQ__P1P2__primary__RVS__35	0.0374067	0.0493727		0.0607846	0.0859023	-0.110121	-0.147454	0.297921	0.251065	0.0914112	-0.27034	0.159864	0.402631	-0.338394
CENPQ	CENPQ__P1P2__primary__RVS__43	-1.03827	-0.377991		-1.44731	-1.48831	-0.470573	-1.43375	-0.35139	-0.0207832	0.524698	-0.697806	-0.876443	-0.275417	-0.922192
CENPQ	CENPQ__P1P2__primary__RVS__29	-0.45548	-0.0851887		-0.671601	-0.972399	-0.420196	-0.574638	0.361436	0.348587	0.376916	-0.408119	-0.826359	0.23585	-0.238007
CENPQ	CENPQ__P1P2__primary__FWD__64	-1.57556	-1.22792		-1.92767	-1.98944	-0.739999	-1.83383	-1.38687	-0.0799826	-0.306171	-2.52671	-0.0495535	-2.46931	-1.93577
CENPQ	CENPQ__P1P2__primary__RVS__25	-0.0854424	0.046908		-0.153708	-0.525379	0.132106	-0.102894	0.222664	0.433166	0.0526468	0.0709798	-0.487923	0.342825	-0.130247
CENPQ	CENPQ_-_49431520.23-P1P2	-0.461968	-0.346747	-0.64234	-0.30936	-0.775051	-0.167278	-0.282539	-0.775612	0.183634	0.569088	-0.93075	-0.922155	-0.0368357	-0.943463
CENPQ	CENPQ__P1P2__primary__RVS__28	-0.447569	-0.381583		-0.447854	-0.72479	-0.0770991	-0.666657	-0.321447	0.465057	0.175238	-0.547497	-1.28351	-0.244986	-0.853797
CENPQ	CENPQ_+_49431493.23-P1P2	-1.02641	-0.832311	-0.992765	-1.19203	-1.16077	-0.99285	-0.863667	-0.922736	0.443294	0.606704	-1.54529	-2.13082	-1.07703	-1.29072
CENPQ	CENPQ__P1P2__primary__RVS__434	-0.381175	-0.150115		-0.446678	-0.620702	-0.131491	-0.596028	-0.110979	0.132743	0.134016	-0.346618	-0.68884	0.0389877	-0.17098
CEP128	CEP128__P1P2__secondary__FWD__71	0.0705344	-0.0202979		-0.0955458	0.0750549	0.049017	0.18628	0.137866	0.00747628	-0.0972097	-0.0878599	-0.23552	0.479203	-0.187877
CEP128	CEP128_+_81407803.23-P1P2	-0.0273774	-0.209805	0.182421	0.121444	-0.0454591	-0.380147	0.000156461	0.167119	0.0101884	-0.0370606	-0.132222	-0.622571	-0.208402	-0.268759
CEP128	CEP128_-_81407661.23-P1P2	0.0575891	-0.493184	0.0938023	-0.142586	-0.121286	-0.151672	0.299794	0.403696	-0.173477	-0.0212083	-0.60694	-0.664421	-0.858444	-0.634614
CEP128	CEP128_-_81408070.23-P1P2	0.0610816	-0.379232	0.0320582	-0.358958	0.194529	-0.0479637	0.149986	0.367815	-0.245954	-0.365728	0.253579	-0.663837	-0.752708	-0.500745
CEP128	CEP128_-_81408010.23-P1P2	0.00881481	-0.54788	-0.0316036	-0.502197	-0.0703549	-0.0806718	0.220052	0.477246	-0.404864	-0.439117	-0.110052	-0.505683	-1.16385	-0.663709
CEP128	CEP128__P1P2__secondary__FWD__37	0.114224	-0.0468858		-0.0850169	-0.0841832	0.0706507	0.192646	0.477023	-0.227473	-0.282627	0.475146	-0.34413	0.309117	-0.211348
CEP128	CEP128_+_81408038.23-P1P2	0.0780582	-0.473597	-0.0594862	-0.0110786	0.211182	0.00503676	0.041763	0.143388	-0.116785	-0.462076	-0.295852	-0.786581	-0.608267	-0.572019
CEP128	CEP128__P1P2__secondary__FWD__72	0.0864132	-0.406732		-0.0803349	0.0432155	-0.0724172	0.231098	0.310504	-0.378873	-0.0169638	0.0459103	-0.933903	-0.760831	-0.395731
CEP63	CEP63__P1P2__secondary__FWD__65	-4.06058	-5.24389		-2.78776	-5.3015	-3.49303	-3.04212	-5.67849	-0.46386	-1.14204	-9.73128	-6.72643	-6.38597	-7.01375
CEP63	CEP63__P1P2__secondary__FWD__54	-1.9563	-1.96777		-2.27126	-1.74525	-1.38757	-3.33914	-1.03828	-0.436527	-0.654583	-4.34268	-2.14799	-1.36454	-2.86032
CEP63	CEP63_-_134204602.23-P1P2	-3.50988	-4.65183	-2.3412	-2.70312	-3.79371	-3.19593	-3.06035	-4.7963	-0.293023	-0.653743	-8.31959	-6.14577	-6.85899	-5.63985
CEP63	CEP63_-_134205066.23-P1P2	-5.31447	-5.67784	-1.26692	-2.72541	-7.25202	-6.11094	-2.85232	-7.63164	-0.327728	-1.0035	-8.47862	-8.24708	-10.4922	-5.51785
CEP63	CEP63_-_134204996.23-P1P2	-1.72758	-1.05003	-2.9085	-2.7843	-2.25341	-0.409746	-2.62993	-0.560503	-1.07068	-1.29587	-1.24791	-1.28169	-0.40047	-1.00355
CEP63	CEP63__P1P2__secondary__FWD__55	-0.6736	0.141543		-1.23195	-0.619003	-0.0209044	-1.35284	-0.143308	0.0169931	0.161508	0.38295	-0.144803	0.421128	0.011484
CEP63	CEP63__P1P2__secondary__FWD__66	-4.48069	-5.1514		-2.36693	-5.88475	-5.75351	-3.1365	-5.26175	-0.592255	-1.51622	-11.2683	-6.20229	-7.21305	-4.11624
CEP63	CEP63__P1P2__secondary__FWD__59	-4.77207	-5.31519		-2.90667	-6.32418	-4.49895	-4.16317	-5.96737	-0.580692	-1.24742	-10.7366	-5.81948	-7.87953	-5.62747
CFC1B	CFC1B__131278628__RVS__43	0.2797	0.112535		0.0489586	0.449368	0.242143	0.290213	0.36782	0.225441	0.124713	-0.00764307	0.0534647	0.3123	-0.0330639
CFC1B	CFC1B__131278628__RVS__74	0.168561	-0.310512		0.01126	0.417708	0.223124	0.124617	0.0660956	-0.525234	-0.49918	0.115723	-0.168944	-0.402008	-0.383428
CFC1B	CFC1B__131278628__RVS__39	0.13009	0.150549		0.166659	0.162483	-0.153932	0.11621	0.35903	0.30803	-0.126255	0.448179	-0.0600279	0.197905	0.135461
CFC1B	CFC1B__131278628__FWD__34	0.308515	0.182877		0.209992	0.429048	0.411205	0.203022	0.289309	0.0434164	-0.267366	0.375958	0.263564	0.616948	0.0647437
CFC1B	CFC1B__131278628__FWD__33	0.108559	0.0539764		0.187502	0.299171	0.0373377	0.0699261	-0.051144	0.327678	-0.215358	0.149239	-0.173049	-0.040767	0.276116
CFC1B	CFC1B__131278628__RVS__37	0.189691	-0.110846		0.167873	0.32784	0.121415	0.319621	0.0117066	-0.0719038	-0.277037	0.111669	-0.0924371	-0.26992	-0.0654452
CFC1B	CFC1B__131278628__RVS__38	-0.0333269	0.231094		0.051668	-0.141494	-0.195068	0.297596	-0.179336	-0.196795	0.0909581	0.686862	0.092019	0.930015	-0.216498
CFC1B	CFC1B__131278628__RVS__36	0.187694	-0.0267159		0.227477	0.344492	0.263119	0.147403	-0.0440194	-0.300072	-0.037213	0.358796	-0.0859097	0.0845243	-0.18042
CFDP1	CFDP1__P1__primarysecondary__FWD__45	0.113176	0.149243		0.109368	0.0737146	0.20339	0.219378	-0.0399702	-0.167297	0.0765856	0.573623	0.143434	0.298106	-0.0289953
CFDP1	CFDP1__P1__primarysecondary__FWD__44	0.13641	0.0893085		0.361612	0.12319	-0.0661461	0.188766	0.0746283	0.208981	0.0471095	0.19072	0.247627	0.0993467	-0.257933
CFDP1	CFDP1__P1__primarysecondary__FWD__42	0.135945	0.0553672		0.264904	0.202815	0.060447	0.117771	0.0337855	-0.0641706	-0.0436296	0.199187	-0.00566594	0.115143	0.131339
CFDP1	CFDP1__P1__primarysecondary__RVS__25	-0.0157049	0.0155672		-0.0606069	0.0301253	-0.131517	-0.0642082	0.147683	-0.210037	-0.164959	0.295592	0.0887933	0.458833	-0.374819
CFDP1	CFDP1_-_75467341.23-P1	-3.26756	-3.15706	-1.69064	-2.59522	-3.70677	-3.23892	-3.49115	-3.30573	-0.56246	-0.564695	-5.69665	-5.08605	-3.02488	-4.00764
CFDP1	CFDP1_-_75467338.23-P1	-3.95266	-4.02308	-1.88437	-1.75182	-4.31633	-5.4785	-2.52093	-5.69573	-1.53925	-1.85735	-6.96774	-5.34776	-4.03094	-4.39546
CFDP1	CFDP1_-_75467362.23-P1	-1.55855	-1.16455	-1.39431	-1.89327	-1.66923	-1.05179	-1.86234	-1.31611	-0.481152	-1.29463	-2.54278	-1.71619	-0.0255351	-0.927024
CFDP1	CFDP1_-_75467319.23-P1	-2.06106	-2.14208	-1.72313	-2.27573	-2.43292	-0.661798	-3.30363	-1.63124	-2.33849	-2.67554	-2.75775	-2.13975	-1.22701	-1.71396
CHAF1A	CHAF1A_+_4402699.23-P1P2	-1.83532	-1.0342	-1.11411	-1.26395	-1.54785	-2.11154	-2.29389	-1.95938	-0.503893	-1.24769	-1.92666	-1.97809	0.331345	-0.880193
CHAF1A	CHAF1A__P1P2__primary__FWD__38	-1.71199	-1.24		-1.67635	-1.61194	-1.92109	-1.58098	-1.7696	-0.276395	-1.34565	-1.63763	-3.48312	0.087459	-0.784643
CHAF1A	CHAF1A__P1P2__primary__FWD__41	0.213493	0.184963		0.38265	0.196219	-0.257706	0.309617	0.436684	0.0638308	-0.089462	0.665283	0.0909594	0.381911	-0.00274091
CHAF1A	CHAF1A__P1P2__primary__RVS__41	0.0482708	0.0225972		-0.356828	0.136867	0.187037	0.100024	0.174254	0.100681	-0.45674	0.698525	-0.0223286	0.131617	-0.316172
CHAF1A	CHAF1A__P1P2__primary__FWD__47	0.128759	0.267175		0.197233	-0.0735909	0.375349	0.126969	0.0178359	0.250607	0.182344	0.300822	0.151986	0.620716	0.0965725
CHAF1A	CHAF1A__P1P2__primary__RVS__32	-0.483328	-0.248303		-0.595071	-0.73836	-0.0305957	-0.955198	-0.0974164	-0.493204	-0.722237	0.366082	-0.177704	-0.17834	-0.284416
CHAF1A	CHAF1A_-_4402698.23-P1P2	-1.58424	-1.45007	-1.69991	-1.39724	-0.932119	-1.60491	-2.52901	-1.4579	-0.0451198	-1.22975	-2.0456	-4.56461	0.717262	-1.53263
CHAF1A	CHAF1A_+_4403014.23-P1P2	-0.667512	0.0520252	-0.973586	-0.83691	-0.568598	0.280603	-2.21886	0.00619849	0.444014	-0.636517	0.392358	-0.336943	0.513066	-0.0638256
CHAMP1	CHAMP1_+_115080172.23-P1P2	0.142308	-0.038675	-0.2099	-0.0429	0.830921	0.171676	-0.0300849	-0.218074	-0.147777	0.143611	0.325509	-0.0446762	-0.415717	-0.0929995
CHAMP1	CHAMP1_+_115080003.23-P1P2	0.138889	-0.151911	-0.204303	0.356913	0.502082	-0.0527937	-0.108211	-0.00354367	0.0911166	-0.030757	-0.407988	-0.519984	-0.314939	0.271088
CHAMP1	CHAMP1_-_115080021.23-P1P2	0.117008	-0.160619	-0.277945	0.306516	0.240625	0.555975	-0.272862	-0.245214	-0.219739	-0.194957	-0.429167	-0.109848	0.060026	-0.0700262
CHAMP1	CHAMP1__P1P2__primary__RVS__69	0.144459	-0.182913		0.217158	0.234483	0.364043	-0.0381862	-0.0552047	-0.343105	-0.161642	-0.0363337	-0.5019	-0.271727	0.217233
CHAMP1	CHAMP1__P1P2__primary__RVS__56	0.190311	-0.184196		0.0810389	0.365126	0.45752	0.210772	-0.162901	-0.0895462	0.195656	-0.556935	-0.0546755	-0.696621	0.096943
CHAMP1	CHAMP1_+_115080070.23-P1P2	0.0559458	0.011173	-0.201218	0.224498	0.190067	0.0766738	-0.136011	-0.0754989	0.312631	0.155415	-0.00755886	-0.120649	0.0617157	-0.334516
CHAMP1	CHAMP1__P1P2__primary__FWD__45	0.168351	-0.139189		-0.00117309	0.321196	0.30926	0.0591581	0.153315	-0.0800437	0.383522	-0.298179	-0.40085	0.00253215	-0.442114
CHAMP1	CHAMP1_+_115079819.23-P1P2	0.0481369	0.0947628	-0.21489	0.135943	-0.00037554	0.0317074	-0.00862782	0.0820378	0.143939	0.482914	-0.0729524	-0.149432	0.0757464	0.088362
CHCHD3	CHCHD3_+_132766859.23-P1P2	-0.0682056	-1.31384	-0.11675	-0.0380764	-0.0895172	-0.212024	-0.0411379	0.0397273	-1.16483	-1.8503	-0.459085	-1.93437	-0.292137	-2.18231
CHCHD3	CHCHD3_+_132766688.23-P1P2	0.0703466	-0.942738	-0.194867	0.178299	-0.0999125	0.0434622	-0.209035	0.438919	-1.12453	-0.706312	-0.859856	-1.35173	-0.168787	-1.44522
CHCHD3	CHCHD3_-_132766608.23-P1P2	-0.00863074	-1.23295	-0.175152	-0.0780844	0.157292	0.165078	-0.22794	-0.0594991	-1.42747	-1.36951	-0.530934	-1.68549	-0.432709	-1.95157
CHCHD3	CHCHD3_+_132766615.23-P1P2	-0.0578931	-2.23533	-0.240431	0.156396	0.0373216	0.167369	-0.247951	-0.402601	-2.1792	-1.57311	-1.03297	-2.92086	-1.28519	-4.42067
CHCHD3	CHCHD3__P1P2__secondary__FWD__94	0.108454	-0.0366261		-0.171159	0.199171	0.360793	0.0673719	0.0860909	0.342869	-0.536426	0.197864	-0.0696513	-0.10455	-0.0498632
CHCHD3	CHCHD3__P1P2__secondary__FWD__4	-0.0967456	-0.987055		-0.111084	0.263152	-0.168122	-0.542557	0.0748836	-1.26051	-1.19564	-0.314928	-1.2456	-0.494492	-1.41116
CHCHD3	CHCHD3__P1P2__secondary__FWD__24	0.365958	0.160188		0.239847	0.493027	0.184588	0.272908	0.63942	0.243814	-0.244033	0.193537	-0.193528	0.806686	0.154649
CHCHD3	CHCHD3__P1P2__secondary__RVS__87	0.174083	-0.0850332		0.215288	0.241431	0.232153	0.23545	-0.0539081	-0.239824	-0.204837	0.120628	-0.139982	0.0231974	-0.0693805
CHEK1	CHEK1__P1P2__primary__FWD__55	-2.19183	-1.80912		-2.16855	-2.78882	-1.62826	-2.90874	-1.46475	-1.39053	0.0973983	-4.07193	-2.36345	-2.25557	-0.870656
CHEK1	CHEK1__P1P2__primary__FWD__56	-3.86264	-3.34513		-2.325	-5.30787	-3.80795	-3.32458	-4.54781	-1.66795	0.380266	-5.89969	-3.87014	-6.28884	-2.72441
CHEK1	CHEK1__P1P2__secondary__FWD__32	-1.49715	0.744682		-1.93249	-1.09153	-1.06352	-2.36052	-1.03765	1.19411	1.93037	-0.0873088	0.513384	-0.0209656	0.938504
CHEK1	CHEK1__P1P2__primary__FWD__72	-2.52805	-1.91569		-2.54269	-2.36921	-2.75278	-2.7499	-2.2257	-0.633803	0.751398	-5.34757	-3.51472	-2.48817	-0.261274
CHEK1	CHEK1__P1P2__primary__FWD__27	-0.985383	0.538359		-2.13154	-0.833225	0.299142	-2.28008	0.0187833	-0.0984112	0.729493	0.298962	0.742197	0.358318	1.19959
CHEK1	CHEK1_-_125495934.23-P1P2	-3.10658	-2.61121	-2.41286	-2.38302	-3.70191	-3.12822	-2.90052	-3.41922	-0.647945	1.17587	-6.30996	-3.81275	-4.63611	-1.43638
CHEK1	CHEK1_-_125495912.23-P1P2	-3.39632	-3.28849	-2.29014	-2.62712	-4.0186	-3.2411	-2.8804	-4.21438	-1.0681	0.727126	-7.05471	-3.46362	-7.11447	-1.7572
CHEK1	CHEK1__P1P2__primary__FWD__31	-0.536632	0.880213		-1.22944	-0.361913	0.15163	-1.14225	-0.101185	0.924651	1.64678	0.692354	0.589043	0.66201	0.76644
CHEK2	CHEK2_+_29137765.23-P1P2	1.25342	0.149223	0.272741	1.0021	1.2554	2.46738	0.636296	0.905921	-0.0799119	-0.554662	0.267844	0.408293	0.821585	0.0321877
CHEK2	CHEK2_+_29138256.23-P1P2	-0.372531	-0.195826	-1.55095	-1.11812	-0.4238	0.47787	-1.33033	0.531724	-1.37219	-0.402449	0.305933	0.146709	0.0590947	0.087949
CHEK2	CHEK2_+_29137741.23-P1P2	1.553	0.445635	0.340794	1.2795	1.48241	2.78346	0.776383	1.44326	0.138907	-0.31181	0.829943	0.707079	0.847095	0.462594
CHEK2	CHEK2_+_29137755.23-P1P2	1.46192	0.441717	0.300801	1.15027	1.43937	2.52443	0.688009	1.50753	0.276483	-0.115522	1.11551	0.919866	0.195004	0.258957
CHEK2	CHEK2__P1P2__secondary__RVS__53	-1.00974	-0.89695		-1.60401	-0.777727	0.328077	-1.95914	-1.03588	-1.29814	-0.81042	-0.930791	-0.721095	-0.471977	-1.14927
CHEK2	CHEK2__P1P2__secondary__RVS__58	-1.3081	-1.3253		-1.6409	-0.429888	0.0442438	-3.24964	-1.26434	-0.911298	-0.884342	-1.75117	-1.34513	-0.994709	-2.06512
CHEK2	CHEK2__P1P2__secondary__FWD__59	0.399441	0.187116		0.417767	0.6507	0.166447	0.3276	0.434691	0.204557	0.281434	0.0711905	0.149349	0.121576	0.294588
CHEK2	CHEK2__P1P2__primary__FWD__73	1.09947	-0.000245634		1.18186	1.4543	2.21195	0.538114	0.111151	-0.155395	0.625065	0.111903	0.416114	-0.667086	-0.332075
CHERP	CHERP__P1P2__primary__FWD__65	-2.03165	-1.77932		-1.83618	-2.63202	-1.35702	-2.71332	-1.61971	-2.00091	-1.64791	-1.77931	-1.21133	-1.95198	-2.08447
CHERP	CHERP_-_16653216.23-P1P2	-2.75348	-3.58157	-2.17745	-2.48459	-3.8593	-2.87271	-2.40466	-2.14615	-2.07747	-1.10271	-5.33324	-3.31062	-4.40577	-5.25963
CHERP	CHERP_+_16653219.23-P1P2	-3.66201	-4.36107	-2.51837	-2.16508	-4.10942	-4.31717	-2.60104	-5.11733	-2.48815	-2.56288	-7.88657	-3.05139	-5.67601	-4.50142
CHERP	CHERP_-_16652820.23-P1P2	0.214052	0.0502363	0.0729301	0.0660274	0.367276	0.211232	0.278297	0.147426	0.252197	0.178601	0.025357	-0.0425371	-0.00880096	-0.103399
CHERP	CHERP_+_16652977.23-P1P2	-0.312847	-0.269625	-0.0565779	-0.206633	-0.587243	-0.239865	-0.668925	0.138434	-0.393237	-0.471058	0.013034	-0.207243	-0.0147992	-0.54445
CHERP	CHERP__P1P2__primary__FWD__62	-1.53405	-0.974307		-1.51752	-1.55846	-1.39385	-2.05562	-1.14477	-0.915203	-1.36215	-0.906627	-0.708881	-0.71074	-1.24224
CHERP	CHERP__P1P2__primary__RVS__7	0.0820345	0.204893		-0.352459	0.167158	0.297888	0.0500238	0.247561	-0.020093	0.323296	0.567642	0.00747264	0.159971	0.19107
CHERP	CHERP__P1P2__primary__FWD__78	-3.4892	-5.02496		-2.22684	-3.41935	-3.54166	-3.31134	-4.94683	-1.55917	-1.6881	-8.25035	-4.72295	-6.31724	-7.61197
CHRNA7	CHRNA7__32322509__RVS__98	0.149598	0.184977		0.104205	0.331422	-0.0814324	0.0145171	0.379279	0.224573	0.0418891	0.434937	0.194485	0.258905	-0.0449288
CHRNA7	CHRNA7__32322509__FWD__25	0.142487	0.0093659		0.275564	0.083851	0.300955	0.0711247	-0.0190585	-0.194877	-0.23446	0.0998755	0.114913	0.211638	0.0591068
CHRNA7	CHRNA7__32322509__FWD__18	-0.35975	-0.0702327		-0.635074	-0.645732	0.22943	-1.1313	0.383927	0.0153025	-0.349356	0.258393	0.223768	-0.274589	-0.294915
CHRNA7	CHRNA7__32322509__RVS__16	0.227913	-0.0642927		0.0755665	0.272335	0.196961	0.346042	0.24866	-0.0129268	-0.140212	0.418065	0.21016	-0.470093	-0.390749
CHRNA7	CHRNA7__32322509__FWD__7	0.356578	0.0567337		0.188048	0.266267	0.398474	0.277066	0.653033	-0.173607	0.352477	0.138901	0.117304	-0.0033298	-0.0913442
CHRNA7	CHRNA7__32322509__FWD__2	0.0870139	-0.067215		-0.122719	-0.00223976	0.441996	0.0595194	0.0585132	0.14843	-0.31407	-0.0224925	0.163456	-0.588333	0.20972
CHRNA7	CHRNA7__32322509__FWD__81	0.218387	0.0128024		0.193883	0.206594	0.258221	0.265502	0.167734	-0.00571035	0.0369764	0.0260722	-0.0271664	0.0132963	0.033346
CHRNA7	CHRNA7__32322509__FWD__31	-0.703965	-0.822933		-1.62514	-0.405506	-0.169551	-1.56326	0.243632	-1.49391	-1.63054	-0.521195	-0.523817	-0.162398	-0.605738
CHST15	CHST15__125852295__FWD__48	0.21807	0.190198		0.339667	0.246832	0.158776	0.265754	0.0793212	0.0728242	0.0300521	0.327367	0.0516946	0.220481	0.43877
CHST15	CHST15_+_125853046.23-P2	0.167975	0.0481226	-0.0760214	0.130583	0.324319	0.074271	0.146377	0.164326	-0.092013	-0.0460757	0.389931	0.129021	0.165223	-0.257351
CHST15	CHST15_+_125852578.23-P2	0.253142	-0.0852359	-0.0133123	0.320049	0.248135	0.201485	0.357509	0.138532	0.101964	0.117966	-0.0995079	-0.0128627	-0.253202	-0.365773
CHST15	CHST15__125852295__FWD__35	0.212029	-0.0394589		0.360947	0.248943	-0.18773	0.371235	0.266749	-0.101521	0.140838	0.131203	0.0986485	-0.226542	-0.279381
CHST15	CHST15__125852295__FWD__34	0.3991	0.0132935		0.932547	0.822366	-0.226692	0.531976	-0.064698	-0.102553	-0.257916	0.213952	0.350576	0.0694475	-0.193746
CHST15	CHST15__125852295__FWD__33	0.210092	-0.0670096		0.610577	0.108083	0.177929	0.174576	-0.0207059	-0.342434	-0.180526	0.00758311	0.103303	-0.50717	0.517186
CHST15	CHST15_-_125853073.23-P2	0.085871	0.028122	-0.0861921	0.0960372	-0.115185	0.286015	0.0616483	0.100839	0.136574	0.128393	0.205226	-0.0933631	-0.0290006	-0.179096
CHST15	CHST15__125852295__FWD__27	0.156312	0.0152925		0.0477833	0.138211	0.184312	0.371653	0.0396001	0.105167	-0.37807	0.330782	0.0618172	0.296854	-0.324795
CHTF18	CHTF18__P1P2__primary__FWD__69	-1.24248	-1.49174		-1.27141	-1.62855	-0.887137	-2.03556	-0.389737	-1.57851	0.245264	-1.99056	-1.91116	-1.6903	-2.02519
CHTF18	CHTF18__P1P2__primary__FWD__45	0.103743	0.0889984		-0.0798627	0.160756	0.183368	0.0835579	0.170897	0.242178	0.141656	0.639554	-0.167947	0.088115	-0.409565
CHTF18	CHTF18__P1P2__primary__FWD__87	-0.281371	-0.960321		-0.47724	-0.204945	0.0420237	-0.721129	-0.0455669	-1.10126	-1.32087	-0.315922	-1.00447	-0.252001	-1.76741
CHTF18	CHTF18_-_838687.23-P1P2	-2.40147	-3.8143	-1.42742	-2.07875	-2.35483	-2.71913	-2.48898	-2.36565	-2.29441	-1.79711	-4.0394	-4.22351	-5.54838	-4.98302
CHTF18	CHTF18_-_839053.23-P1P2	0.117524	-0.815995	-0.004857	-0.00762962	0.131575	0.129078	0.0517652	0.282833	-0.684933	-0.428578	-0.577264	-1.08714	-0.61802	-1.50004
CHTF18	CHTF18_+_839092.23-P1P2	-0.763701	-2.93241	-0.0605015	-0.489638	-0.832589	-0.391857	-1.05913	-1.04529	-0.985435	-1.75409	-3.40747	-3.65886	-3.0889	-4.69973
CHTF18	CHTF18__P1P2__primary__FWD__57	-1.79558	-2.91494		-2.1136	-1.40792	-1.97112	-2.16131	-1.32394	-1.76712	-1.73842	-3.70741	-2.90327	-2.85824	-4.5152
CHTF18	CHTF18__P1P2__primary__FWD__49	-2.69935	-3.45251		-2.34132	-2.81434	-3.19712	-2.16558	-2.97838	-2.15045	-1.83958	-3.75627	-4.35277	-5.826	-2.78999
CISD1	CISD1__P1P2__primary__RVS__-5	-0.025069	-0.250861		-0.0221501	-0.0862017	-0.0603127	0.0595699	-0.0162505	-0.326016	-0.534775	0.340873	-0.172119	-0.812838	-0.00029343
CISD1	CISD1_-_60029404.23-P1P2	0.0734062	-0.102302	-0.0435796	0.206455	0.213783	-0.108558	-0.194433	0.249784	-0.174558	-0.217844	0.381878	-0.0451931	-0.484991	-0.0731048
CISD1	CISD1_+_60029148.23-P1P2	-0.0833538	-0.398411	-0.128699	0.134569	-0.215586	-0.143686	0.137731	-0.329797	-0.394866	-0.697709	-0.0588413	0.0692866	-0.819547	-0.488787
CISD1	CISD1_+_60028958.23-P1P2	0.0669509	-0.0781373	0.0447259	0.122187	-0.0357077	0.0647465	0.154136	0.0293923	-0.302148	-0.256788	0.566797	-0.171706	-0.0394734	-0.265505
CISD1	CISD1__P1P2__primary__RVS__100	0.211352	0.118766		-0.0704066	0.449776	0.042416	0.318768	0.316204	-0.258155	-0.123072	0.438842	0.125662	0.445354	0.0839644
CISD1	CISD1__P1P2__primary__RVS__-1	0.171328	-0.225482		-0.0399751	0.356853	0.167903	0.0949301	0.276928	-0.0462903	-0.674684	0.155918	0.129841	-0.284918	-0.632758
CISD1	CISD1__P1P2__primary__FWD__64	-0.146579	0.0712356		-0.11221	-0.307138	-0.0154402	0.0271489	-0.325257	-0.0188808	0.276887	0.59456	-0.0377554	-0.258203	-0.129195
CISD1	CISD1__P1P2__primary__FWD__82	-0.0321596	-0.346625		-0.174777	-0.000334879	-0.0510324	-0.090894	0.156241	-0.466594	-0.992909	-0.0804674	0.0210199	0.255412	-0.816213
CLDN3	CLDN3__P1P2__secondary__FWD__44	0.159401	0.121394		0.135527	0.332176	0.0818036	0.219174	0.0283259	0.201667	-0.0386423	0.357312	-0.026077	0.245535	-0.0114305
CLDN3	CLDN3__P1P2__secondary__RVS__87	0.169215	-0.0447782		0.0550868	0.372282	0.240302	0.117127	0.0612764	-0.272679	-0.11008	0.533086	-0.160103	-0.420645	0.161752
CLDN3	CLDN3__P1P2__secondary__RVS__83	0.180645	0.329781		0.307174	0.160857	0.118648	0.209128	0.107419	0.259612	0.827075	0.449211	0.00742819	0.320812	0.114549
CLDN3	CLDN3__P1P2__secondary__FWD__78	0.251176	0.00137803		0.134143	0.416768	-0.0445869	0.178132	0.571422	-0.0284739	-0.590357	0.154589	-0.128911	0.453507	0.147915
CLDN3	CLDN3__P1P2__secondary__RVS__46	0.0815446	0.146223		-0.238787	0.111636	-0.0111176	0.105276	0.440716	0.343842	0.589913	-0.139178	0.169275	-0.0576627	-0.0288528
CLDN3	CLDN3__P1P2__secondary__RVS__41	0.131854	0.0613198		0.136865	0.270658	-0.0370662	0.187189	0.101626	-0.0451044	0.0868408	0.672999	-0.0169554	-0.197661	-0.132201
CLDN3	CLDN3__P1P2__secondary__FWD__4	0.129702	0.01441		0.241892	0.293968	0.106304	0.12632	-0.119972	0.0443058	0.2053	-0.327441	-0.422007	0.616533	-0.0302316
CLDN3	CLDN3_-_73184110.23-P1P2	0.71465	0.157596	0.209503	1.15454	0.857012	0.538993	0.749187	0.273514	0.220468	-0.244377	0.0373435	0.415678	0.237854	0.27861
CLK3	CLK3_+_74890865.23-P2	0.995999	-1.30871	0.453222	1.42024	1.26687	0.825451	0.888944	0.578491	-1.8782	-1.39204	-3.28495	-0.708081	0.531635	-1.12062
CLK3	CLK3__P2__primarysecondary__FWD__15	0.140144	0.0455456		0.0576798	0.39329	0.0431292	0.0272088	0.179414	0.120727	0.0550765	-0.0131571	0.00123903	-0.00064849	0.110036
CLK3	CLK3__P2__primarysecondary__FWD__52	0.178718	0.03951		0.276984	0.175372	0.214066	0.252836	-0.0256672	0.0379483	-0.402799	0.591377	0.0718339	-0.121364	0.0600642
CLK3	CLK3__P2__primarysecondary__FWD__54	0.847977	0.602994		0.837567	1.35497	0.559858	0.821508	0.665976	0.223152	0.66566	1.18841	0.559759	0.559423	0.42156
CLK3	CLK3__P2__primarysecondary__RVS__80	-0.454238	-0.0197861		-0.973961	-0.817577	0.454891	-1.26555	0.331008	0.284032	0.0821847	0.169032	-0.0658198	-0.312028	-0.276118
CLK3	CLK3__P2__primarysecondary__FWD__83	0.208785	0.176745		0.532804	0.072918	0.0512341	0.0249072	0.36206	0.489265	0.308377	-0.0855927	-0.162149	0.71692	-0.206348
CLK3	CLK3__P2__primarysecondary__FWD__53	0.114292	0.0428901		-0.0701824	0.074692	0.213177	0.326319	0.0274569	0.149838	-0.0173312	-0.0839319	0.299098	-0.09393	0.00359795
CLK3	CLK3__P2__primarysecondary__FWD__86	-0.0104291	-0.00128493		0.0577726	0.0210675	0.13975	0.0070978	-0.277833	-0.26962	-0.163641	0.0737291	-0.0207157	0.550205	-0.177668
CMC1	CMC1_-_28283259.23-P1P2	-0.946556	-1.98328	-0.179828	-1.08852	-1.06656	-1.95267	-0.168965	-0.456065	-2.05332	-2.44294	-1.90357	-1.64487	-3.14846	-0.7065
CMC1	CMC1__P1P2__primarysecondary__FWD__48	-0.0135987	-0.121842		0.176595	-0.0819197	-0.177632	0.118138	-0.103174	-0.17966	-0.184956	0.264902	-0.0685505	-0.161729	-0.401059
CMC1	CMC1__P1P2__primarysecondary__FWD__40	-0.697837	-1.0005		-1.04457	-0.626567	-1.0633	-0.270987	-0.483762	-0.845689	-0.897863	-1.57336	-1.13759	0.216284	-1.7648
CMC1	CMC1__P1P2__primarysecondary__FWD__33	-0.323946	-0.788779		-0.140173	-0.314305	-1.07556	0.331372	-0.421066	0.0393031	0.79184	-1.31725	-0.913318	-0.848822	-2.48443
CMC1	CMC1__P1P2__primarysecondary__FWD__71	-0.971865	-2.34304		-0.746981	-1.11033	-1.70327	-0.243935	-1.05481	-1.65907	-2.54165	-2.09667	-1.68639	-2.29456	-3.7799
CMC1	CMC1_-_28283188.23-P1P2	-0.900761	-1.99849	-0.136011	-1.04684	-1.27987	-1.04454	-0.166439	-0.966118	-1.04697	-1.8495	-1.83917	-1.28577	-2.46781	-3.50172
CMC1	CMC1_-_28283333.23-P1P2	-0.749605	-1.58555	-0.196082	-0.773739	-0.730559	-1.08108	-0.432804	-0.729846	-0.979314	-1.27708	-1.51899	-0.971811	-2.3059	-2.46022
CMC1	CMC1_-_28283142.23-P1P2	-0.873867	-2.36359	-0.215118	-0.594828	-1.30663	-1.40451	-0.308679	-0.754686	-1.92895	-2.14797	-1.84136	-1.70555	-3.01274	-3.54498
CMC2	CMC2__P1P2__secondary__RVS__71	-0.180274	0.00527955		-0.729922	-0.468629	0.523616	-0.712438	0.486003	-0.164014	-0.427618	0.340224	0.329483	-0.360866	0.314469
CMC2	CMC2_-_81040371.23-P1P2	-1.32604	-1.69896	-0.985554	-0.872631	-1.2178	-0.990215	-2.13317	-1.41639	-0.286607	0.173042	-4.64247	-2.56821	-0.523249	-2.34626
CMC2	CMC2_-_81040415.23-P1P2	-3.73413	-4.00151	-2.78091	-2.81468	-4.91724	-4.68757	-2.82655	-3.42464	-0.427928	-1.17871	-8.52503	-4.48408	-5.38403	-4.00931
CMC2	CMC2_+_81040467.23-P1P2	-3.32264	-3.52569	-1.36493	-2.00453	-3.34599	-3.51147	-3.05488	-4.69634	-0.0104693	-0.404737	-6.49104	-4.11128	-5.73176	-4.40485
CMC2	CMC2_+_81040451.23-P1P2	-2.1346	-1.73745	-1.52878	-1.50533	-1.67124	-2.2188	-2.48193	-2.7957	0.0703886	0.00137216	-4.10974	-2.41665	-1.81902	-2.15104
CMC2	CMC2__P1P2__secondary__FWD__53	0.138142	-0.050698		0.00809664	0.15049	0.165543	0.325074	0.0415045	-0.19795	0.0359698	0.530819	-0.0504444	-0.492933	-0.12965
CMC2	CMC2__P1P2__secondary__FWD__58	-0.0753265	-0.0464968		-0.0178086	-0.0148966	-0.266329	-0.147285	0.0696859	0.258468	-0.329337	0.553992	-0.0589766	-0.28092	-0.422208
CMC2	CMC2__P1P2__secondary__FWD__69	-0.266743	-0.277476		-0.260553	-0.42365	-0.224614	-0.386148	-0.0387493	0.117521	0.0475209	-0.779102	-0.647977	0.0812167	-0.484036
CNKSR3	CNKSR3__P1P2__secondary__FWD__34	0.129765	-0.0711846		-0.12337	-0.056056	0.510076	0.307102	0.011072	0.238724	-0.394197	0.241203	0.0412908	-0.36251	-0.191617
CNKSR3	CNKSR3_+_154831733.23-P1P2	-0.385892	-0.315822	-0.102224	-0.702417	-0.342046	-0.457476	-0.227511	-0.20001	-0.255188	-0.470411	0.32762	-0.124758	-0.833919	-0.538272
CNKSR3	CNKSR3_+_154831730.23-P1P2	-1.07209	0.408957	-1.39397	-1.71385	-0.94648	-0.315095	-2.09932	-0.285702	0.763622	0.681695	0.809074	0.49093	-0.339691	0.0481147
CNKSR3	CNKSR3__P1P2__secondary__FWD__55	0.105916	-0.0725212		0.278729	0.0766135	0.0425374	0.164159	-0.0324581	0.117429	-0.196512	0.14471	-0.586513	0.102317	-0.0165582
CNKSR3	CNKSR3__P1P2__secondary__FWD__50	0.0041292	0.0348192		0.117074	0.128419	-0.340061	0.155964	-0.0407492	0.174266	0.0324018	0.162544	0.257798	0.182941	-0.601037
CNKSR3	CNKSR3__P1P2__secondary__FWD__33	-0.0327691	-0.0604417		-0.0191852	0.0739707	-0.125561	0.172293	-0.265364	0.299768	-0.173972	0.361355	-0.366559	-0.255572	-0.22767
CNKSR3	CNKSR3_+_154831317.23-P1P2	-1.71072	-1.09181	-2.0147	-1.16306	-1.82836	-1.31496	-2.3217	-1.92551	-0.786341	-1.00508	-1.79929	-0.96382	-0.489558	-1.5068
CNKSR3	CNKSR3__P1P2__secondary__FWD__27	-0.258241	0.17395		0.00815476	-0.192581	-0.714427	-0.240824	-0.151529	-0.174078	-0.135051	-0.0256234	0.27779	1.29691	-0.196245
CNOT11	CNOT11__P1P2__primary__FWD__37	0.100475	0.0620808		-0.0518096	0.108031	0.082678	0.148803	0.214672	0.105825	-0.23601	0.315341	0.191876	0.0666132	-0.0711601
CNOT11	CNOT11_+_101869704.23-P1P2	0.212048	0.185186	0.187817	0.129333	0.517183	0.127943	0.219129	0.0666494	0.531383	0.352628	0.317078	-0.144802	0.283558	-0.228732
CNOT11	CNOT11__P1P2__primary__FWD__41	0.101853	0.00330624		-0.00946547	0.187858	-0.184332	0.0297177	0.485488	0.00525917	0.0770402	0.464564	0.0568027	-0.446941	-0.136887
CNOT11	CNOT11_-_101869436.23-P1P2	0.303379	0.772535	0.292758	0.661209	0.653003	-0.406806	0.197175	0.412316	0.788014	0.447963	0.547115	1.04213	-0.0518317	1.86182
CNOT11	CNOT11_+_101869850.23-P1P2	0.542738	0.689757	0.475403	0.812249	0.946969	0.165051	0.268356	0.521068	0.604858	0.637484	0.766685	0.837848	-0.455178	1.74685
CNOT11	CNOT11_-_101869409.23-P1P2	-1.87162	0.0588353	-1.4602	-1.60117	-1.49449	-1.93829	-3.25535	-1.06882	1.07166	0.453037	-1.29827	-0.758042	-0.738083	1.62271
CNOT11	CNOT11__P1P2__primary__FWD__36	0.202311	0.00903261		0.0199701	0.150131	0.240567	0.190163	0.410725	0.0316532	-0.0367662	0.318921	-0.115019	-0.161312	0.0167189
CNOT11	CNOT11__P1P2__primary__FWD__35	0.192972	0.152182		-0.0201207	0.290672	0.240335	0.0548605	0.399115	0.120916	0.458769	0.125156	0.237471	0.0984375	-0.12766
CNOT3	CNOT3_+_54641889.23-P1P2	-0.318385	-1.74594	-1.63169	-2.74008	-0.192775	2.29026	-1.69896	0.749638	-2.88073	-2.68365	-2.91076	-2.06978	0.818307	-0.749005
CNOT3	CNOT3_-_54641691.23-P1P2	-1.23575	-1.06254	-1.53318	-2.57841	-1.46088	0.0661997	-2.37451	0.168831	-1.90524	-1.25326	-0.76116	-0.692975	-0.564891	-1.19772
CNOT3	CNOT3_+_54641913.23-P1P2	-1.38559	-2.15993	-1.07549	-2.26132	-1.29874	-0.35727	-2.32302	-0.687583	-0.674956	-0.370291	-1.25964	-2.49511	-2.84337	-5.31621
CNOT3	CNOT3_+_54641532.23-P1P2	-2.15325	-3.97744	-2.13798	-2.16558	-2.69009	-1.5736	-2.45919	-1.87778	-1.85464	-1.18485	-5.76768	-4.24651	-5.44244	-5.3685
CNOT3	CNOT3_+_54642106.23-P1P2	-1.29892	-1.69626	-0.670541	-1.59736	-1.5886	-0.620799	-1.83522	-0.852631	-0.505842	0.0411467	-0.685074	-2.51746	-3.62439	-2.88592
CNOT3	CNOT3__P1P2__secondary__RVS__32	-0.306014	0.00284846		-0.53592	-0.73907	0.128324	-0.608903	0.225499	0.514476	-0.0478807	0.725891	-0.0582438	-0.578038	-0.539113
CNOT3	CNOT3__P1P2__secondary__RVS__34	-0.300121	0.0355971		-0.283444	-0.302013	-0.310133	-0.538413	-0.0666022	0.444259	0.00342233	0.644888	-0.146619	-0.534854	-0.197513
CNOT3	CNOT3__P1P2__secondary__FWD__43	-1.07257	-1.87758		-2.11775	-1.13703	-0.339841	-2.05471	0.286489	-1.14273	-1.15127	-3.29939	-3.21565	-0.833169	-1.62327
CNR1	CNR1__P1P2__secondary__FWD__44	0.275036	0.18112		0.129429	0.234673	0.422583	0.346699	0.241796	0.0535414	-0.377258	0.337997	-0.0873246	0.85611	0.303655
CNR1	CNR1__P1P2__primary__FWD__64	0.290152	0.101903		0.278277	0.535791	-0.200432	0.483397	0.353728	0.0117863	-0.0336347	0.318701	0.0910659	0.35603	-0.132533
CNR1	CNR1__P1P2__primary__FWD__63	-0.110492	0.0533869		0.080425	-0.105603	-0.16421	-0.722796	0.359724	0.521994	0.0791737	0.0850447	0.134339	-0.561137	0.060907
CNR1	CNR1__P1P2__primary__FWD__57	0.120416	-0.0112542		0.148083	0.200873	-0.0704203	0.204564	0.118981	0.120087	0.20915	0.0630195	0.10873	-0.154306	-0.414205
CNR1	CNR1__P1P2__secondary__RVS__46	0.186502	0.0677932		0.278059	0.187876	-0.0162547	0.361185	0.121643	0.136151	0.139472	0.36568	-0.12047	-0.32872	0.214646
CNR1	CNR1__P1P2__primary__FWD__37	0.280802	-0.233385		0.618992	0.310746	0.217099	0.013056	0.24412	0.0672451	-0.568091	-0.179296	-0.517978	0.438015	-0.640203
CNR1	CNR1_-_88875699.23-P1P2	0.193761	0.0882228	-0.0391603	-0.0402118	0.347247	0.391256	0.154518	0.115994	0.161084	0.327933	0.381628	-0.401702	0.452212	-0.391819
CNR1	CNR1_+_88875608.23-P1P2	0.169745	-0.0210237	0.103676	0.25922	0.168643	0.0132126	0.189194	0.218457	0.0401693	-0.137871	0.132546	-0.0466954	0.0639202	-0.178211
CNTD2	CNTD2_+_40732521.23-P1	-0.049145	-1.97875	-0.0882162	0.105685	-0.204805	-0.14692	0.116671	-0.116355	-1.81856	-2.38396	-2.65219	-1.73289	-1.01614	-2.26873
CNTD2	CNTD2__40731798__RVS__3	0.112208	-0.0196219		0.180968	0.131417	0.23521	0.276714	-0.263269	0.496945	0.388636	-0.256855	-0.274134	-0.289842	-0.182481
CNTD2	CNTD2__40731798__RVS__6	0.179309	0.179421		0.629421	0.0749397	0.155728	0.138218	-0.10176	0.264374	0.172426	0.537683	-0.057069	0.229983	-0.0708677
CNTD2	CNTD2__40731798__RVS__46	0.234125	0.274677		0.326379	0.226849	0.0790702	0.297211	0.241117	0.4531	0.209614	0.189833	0.24992	0.601618	-0.0560184
CNTD2	CNTD2__40731798__FWD__47	0.181768	-0.013311		0.299367	0.0440602	0.0799447	0.251757	0.233713	0.0952127	-0.0558271	0.126498	-0.198597	-0.190634	0.143482
CNTD2	CNTD2__40731798__RVS__52	0.0781688	-0.332695		0.312945	0.0204118	-0.231982	0.287518	0.00195122	0.0108716	-0.374196	0.362028	-0.627232	-0.135983	-1.23166
CNTD2	CNTD2__40731798__FWD__17	0.0516751	-0.0933317		0.0731563	0.0190272	-0.0193763	-0.0220117	0.20758	-0.193949	-0.302226	0.138126	0.330599	-0.523149	-0.00939109
CNTD2	CNTD2__40731798__FWD__57	0.0199786	0.186157		-0.209756	0.139268	-0.0798447	0.135975	0.114251	0.0432087	0.218577	0.126055	-0.128015	0.907724	-0.0506103
COG5	COG5__P1P2__primary__FWD__54	0.119433	-1.35194		0.39802	0.562518	-1.18634	0.206176	0.616785	-1.70811	-0.82456	-0.695566	-2.26559	-1.51704	-1.1008
COG5	COG5_-_107204345.23-P1P2	0.0687731	-0.749764	0.0179792	-0.231895	0.573573	-0.491147	0.153654	0.33968	-0.573821	-1.01233	0.314664	-1.45784	-0.821127	-0.948126
COG5	COG5_+_107204333.23-P1P2	-0.0179402	-1.54468	0.0168311	-0.24205	0.606436	-1.12221	0.211966	0.456151	-1.93304	-2.32618	0.107675	-2.39057	-0.693163	-2.03279
COG5	COG5_+_107204291.23-P1P2	0.291592	-0.611259	0.119479	0.279456	0.41303	0.198985	0.438298	0.128192	-1.00125	-0.891417	0.0301237	-0.733284	-0.344946	-0.726774
COG5	COG5_+_107204352.23-P1P2	0.184692	-0.563879	0.0224102	0.120858	0.26226	0.140921	0.102548	0.296874	-0.779026	-0.882361	0.219222	-1.01838	-0.0574682	-0.86526
COG5	COG5__P1P2__secondary__RVS__29	0.133172	0.0597127		0.273907	0.351707	0.123553	-0.155479	0.072171	0.448196	0.00452088	-0.125476	0.077833	-0.0484899	0.00169164
COG5	COG5__P1P2__secondary__RVS__48	0.167289	-0.109455		0.494559	-0.104829	-0.149639	0.390734	0.205621	-0.379777	0.187559	-0.0374353	0.0173013	-0.0892033	-0.355173
COG5	COG5__P1P2__primary__RVS__50	0.183213	-0.121733		0.375362	0.258347	-0.124146	0.273544	0.132957	-0.261047	-0.484331	0.0756264	-0.171717	0.264404	-0.153332
COG6	COG6__P1P2__primarysecondary__FWD__3	0.177694	-0.00132774		-0.0958732	0.376712	-0.0895641	0.442489	0.254707	-0.0262779	-0.29338	0.554579	0.0286669	-0.195287	-0.0762672
COG6	COG6__P1P2__primarysecondary__FWD__42	0.149249	0.138238		0.334861	0.0586716	-0.0999866	0.252552	0.200146	0.144841	-0.24545	0.442834	0.200275	0.339209	-0.0522826
COG6	COG6_+_40230096.23-P1P2	-0.801707	-2.89328	-0.761713	-0.863166	-0.811145	-1.66783	-0.926368	0.259977	-2.91924	-4.04727	-1.70254	-3.75371	-2.86465	-2.07227
COG6	COG6__P1P2__primarysecondary__RVS__55	-1.46342	-2.0885		-2.17351	-1.38885	-1.83348	-2.09809	0.176818	-1.99682	-2.17818	-0.800074	-3.03423	-2.78229	-1.73942
COG6	COG6_-_40229866.23-P1P2	-0.20342	-1.95609	0.120878	-0.174834	0.196218	-1.59311	0.308514	0.246108	-2.14401	-2.50354	-0.376461	-2.55935	-2.55232	-1.60086
COG6	COG6_-_40229872.23-P1P2	-0.156064	-2.07934	0.00669429	-0.181878	0.310472	-1.68559	0.196191	0.580478	-1.83508	-2.79418	-0.2075	-3.10027	-2.867	-1.67202
COG6	COG6_-_40230016.23-P1P2	-0.209719	-2.22662	0.00102079	-0.288211	0.25069	-1.44211	0.0334717	0.397567	-2.07388	-2.63536	-0.555023	-3.08421	-3.01438	-1.99686
COG6	COG6_-_40229879.23-P1P2	-2.43644	-4.01767	-1.78246	-2.53681	-2.98715	-1.94499	-3.02832	-1.68492	-3.06812	-3.42999	-3.96007	-6.82918	-2.58839	-4.23027
COL4A3BP	COL4A3BP__P1P2__primarysecondary__FWD__68	-0.10607	-0.240189		-0.00390273	0.000286912	-0.210136	0.118794	-0.435394	-0.165528	-0.17716	0.37578	-0.705546	-0.19803	-0.570647
COL4A3BP	COL4A3BP_+_74807191.23-P1P2	-0.238784	-0.61632	-0.209576	0.362282	-0.856539	-0.00748609	-0.631229	-0.0609479	-0.677802	-0.451324	-0.279007	-0.744694	-0.477232	-1.06786
COL4A3BP	COL4A3BP_+_74807404.23-P1P2	-1.58415	-2.37263	-0.412799	-0.737473	-1.53459	-3.16532	-0.875631	-1.60773	-1.68711	-0.698289	-0.565344	-3.72504	-4.20929	-3.35069
COL4A3BP	COL4A3BP_+_74807197.23-P1P2	-0.505212	-1.20006	-0.289896	-0.101069	-0.667845	-0.806685	-0.547125	-0.403337	-1.05962	-1.35914	-0.152334	-1.13067	-1.58655	-1.91203
COL4A3BP	COL4A3BP_+_74807444.23-P1P2	-1.09697	-1.92552	-0.422728	-0.469542	-1.55093	-1.68613	-0.767172	-1.01107	-1.19692	-1.48883	-1.21761	-2.51989	-2.30426	-2.82558
COL4A3BP	COL4A3BP__P1P2__primarysecondary__FWD__69	-0.312965	-1.28494		-0.34262	-0.0450498	-0.513199	-0.176132	-0.487823	-0.896006	-0.472162	-0.595658	-2.50841	-1.56914	-1.66825
COL4A3BP	COL4A3BP_+_74807248.23-P1P2	-1.21641	-2.22897	-0.573159	-0.750697	-1.45366	-1.88146	-0.905081	-1.09114	-2.33637	-1.92501	-1.22362	-2.3907	-2.63063	-2.86749
COL4A3BP	COL4A3BP__P1P2__primarysecondary__FWD__50	-0.684498	-0.908552		-0.699391	-1.06964	-0.399	-0.760829	-0.493629	-1.7706	-0.896814	-0.48988	-1.01839	-0.316495	-0.959135
COPE	COPE__P1P2__primarysecondary__FWD__185	-0.159522	0.0579936		-0.282318	0.0113741	-0.235129	0.0681414	-0.359679	-0.587196	-0.136747	0.49559	0.141054	0.438568	-0.00330771
COPE	COPE_+_19030144.23-P1P2	-0.597299	-0.280847	-1.23046	-1.65645	-0.528199	-0.499413	-0.370588	0.0681576	-0.279251	-0.841828	0.259826	-0.108629	-0.3769	-0.3383
COPE	COPE_-_19029742.23-P1P2	0.0496294	0.0765677	0.0263153	0.482552	0.196957	-0.144395	-0.151412	-0.135554	0.0810196	-0.245134	0.830943	0.0438111	-0.326718	0.0754853
COPE	COPE_+_19030153.23-P1P2	-0.495446	0.0353768	-1.3307	-1.46773	-0.497915	-0.236976	-0.638249	0.363644	-0.088004	-0.490365	0.618501	-0.204923	0.601585	-0.224534
COPE	COPE_-_19030119.23-P1P2	-1.57039	-0.165345	-2.00436	-2.21755	-1.5001	-1.12859	-2.06502	-0.940678	-0.456141	-0.548617	0.34756	-0.13503	0.0361131	-0.235955
COPE	COPE__P1P2__primarysecondary__RVS__456	0.114438	-0.0702679		0.0248997	0.0930367	0.200548	0.0268844	0.226824	0.433032	-0.11428	-0.0247066	-0.134013	-0.345952	-0.235687
COPE	COPE__P1P2__primarysecondary__FWD__239	-0.250504	-0.0736558		-0.276966	-0.116411	-0.523676	-0.0140281	-0.32144	-0.00703309	-0.562352	0.0956337	-0.129668	0.490346	-0.328861
COPE	COPE__P1P2__primarysecondary__FWD__73	0.140759	0.109591		0.251626	0.0213223	-0.0235404	0.250274	0.204115	0.157055	0.206061	0.0397532	0.146648	0.202945	-0.0949182
COPS8	COPS8__237994319__FWD__63	-1.36081	-0.597419		-1.89557	-1.30907	-0.663413	-2.00194	-0.934042	-0.890963	-0.890161	-0.0625714	-0.683322	-0.438229	-0.619268
COPS8	COPS8__237994319__FWD__34	0.0589313	-0.116221		0.120987	0.0411854	-0.150729	0.190257	0.0929557	-0.0534641	0.0647829	0.140402	-0.286596	-0.247271	-0.31518
COPS8	COPS8__237994319__FWD__-18	-0.0937282	-0.202969		0.235829	0.123378	-0.0390437	-0.1885	-0.600304	0.055022	0.208731	-0.589555	-0.417999	0.096536	-0.570548
COPS8	COPS8__237994319__FWD__-8	-0.319046	0.0288681		-0.211125	-0.395689	-0.0383301	-0.789177	-0.160908	0.14911	0.415578	-0.0989082	-0.187507	0.146018	-0.251081
COPS8	COPS8__237994319__FWD__1	-0.855249	-0.517236		-1.42295	-0.765948	-0.0438581	-1.67128	-0.372215	-2.06534	-1.66309	0.438762	0.00276183	0.263277	-0.0797859
COPS8	COPS8__237994319__FWD__98	-2.17087	-4.28334		-1.63981	-2.16199	-2.47698	-2.29335	-2.2822	-2.17852	-2.16669	-8.45749	-5.72162	-4.28074	-2.895
COPS8	COPS8__237994319__FWD__35	0.134166	0.0948586		0.000840276	0.133289	0.076224	0.241568	0.218911	-0.00958567	-0.152079	0.125005	0.163194	0.0646001	0.378017
COPS8	COPS8__237994319__RVS__98	0.25978	0.16595		0.46601	0.381838	0.0868976	0.185799	0.178355	0.0448291	-0.0252764	0.419767	0.0645386	0.373574	0.118267
CORIN	CORIN__P1P2__primary__FWD__61	0.0779067	0.0773717		-0.288477	0.0193603	0.479577	0.126217	0.0528559	-0.0561527	0.0736059	0.200806	0.0355935	0.0583032	0.152074
CORIN	CORIN__P1P2__primary__FWD__60	0.118585	0.0903127		-0.0880058	0.112292	0.258739	0.268164	0.0417342	0.00245163	-0.161672	0.590155	0.154481	0.0149407	-0.0584799
CORIN	CORIN_-_47839645.23-P1P2	0.146712	0.0663526	-0.0277878	0.192936	0.290313	-0.0083635	0.170903	0.0877696	-0.233921	0.00226224	0.490818	0.112177	0.243927	-0.217148
CORIN	CORIN__P1P2__primary__RVS__75	0.229293	0.0598737		0.439846	0.32682	-0.0295923	0.145108	0.264284	0.215427	0.159875	0.0609757	0.0444608	0.0358699	-0.157365
CORIN	CORIN_-_47840051.23-P1P2	-0.0424366	0.0921068	-0.336671	-0.130851	-0.032323	-0.0510484	-0.136805	0.138844	-0.173625	0.180322	0.861982	-0.177853	-0.176624	0.0384383
CORIN	CORIN_-_47840043.23-P1P2	-0.17478	-0.281796	0.130996	-0.401226	-0.14777	-0.162359	-0.585131	0.422587	0.165364	-0.780902	0.0398827	-0.247447	-0.276672	-0.591005
CORIN	CORIN_+_47840032.23-P1P2	0.00232064	-0.00588877	-0.608553	-0.210441	0.22533	-0.324359	-0.0490631	0.370135	0.332475	-0.361643	0.278485	0.0434028	-0.198562	-0.12949
CORIN	CORIN__P1P2__primary__FWD__73	0.190662	-0.046549		0.205989	0.0306896	0.103376	0.277555	0.335703	0.156344	-0.547314	0.126522	0.137354	0.035705	-0.187905
CORO1A	CORO1A__30194716__FWD__207	0.135518	0.12544		0.227803	0.28493	-0.0205273	0.203744	-0.0183617	0.137201	0.255464	0.490752	-0.038486	0.100598	-0.192892
CORO1A	CORO1A__30194716__FWD__-17	-0.113511	-0.699076		-0.372011	-0.062809	0.0669087	-0.32211	0.122466	-1.3058	-0.828934	0.0816954	-0.657367	-0.464926	-1.01912
CORO1A	CORO1A__30194716__FWD__-14	-0.592684	-0.401232		-1.008	-0.947763	0.0448087	-1.22304	0.170568	-0.48577	-0.243892	-0.113534	-0.442319	-0.904119	-0.21776
CORO1A	CORO1A__30194716__FWD__-11	-1.41671	-1.46555		-2.11212	-1.77437	-0.631364	-1.98845	-0.577254	-2.48954	-2.19178	-1.04259	-0.840571	-0.583484	-1.64537
CORO1A	CORO1A__30194716__RVS__-4	-0.34988	-0.662999		-0.963181	-0.308789	0.0912425	-0.609202	0.0405307	-0.963375	-0.637703	-0.00257691	-0.729601	-0.869254	-0.775484
CORO1A	CORO1A__30194716__RVS__-1	0.181804	0.245957		0.408078	0.230348	0.100703	0.0410416	0.128848	0.156112	0.287216	0.225812	-0.000548573	0.620046	0.187103
CORO1A	CORO1A__30194716__FWD__187	-0.102616	0.0862641		-0.0132199	-0.335678	-0.108482	0.20015	-0.255848	-0.335958	0.428789	0.441838	-0.210693	0.0586858	0.134924
CORO1A	CORO1A__30194716__RVS__194	-0.200481	-0.329736		-0.315739	-0.173665	-0.0897623	-0.0811299	-0.342108	-0.858372	0.215756	-0.307571	-0.303347	-0.460643	-0.264238
CORO1B	CORO1B__67206891__RVS__60	0.208239	-0.0720171		-0.0334062	0.00564029	0.365061	0.200465	0.503437	0.10837	-0.155807	-0.332253	0.0331181	-0.113641	0.0281104
CORO1B	CORO1B__67206891__FWD__54	-0.118953	-0.262164		-0.187497	-0.012255	-0.156489	-0.278572	0.0400488	-0.454936	-0.317531	0.0281568	0.116026	-0.639676	-0.305022
CORO1B	CORO1B__67206891__FWD__49	0.0210125	0.149489		-0.102276	0.0679694	0.058568	0.145009	-0.0642075	-0.0426481	0.25286	0.388752	0.126528	0.331911	-0.160471
CORO1B	CORO1B__67206891__FWD__48	0.125156	0.034742		-0.0287834	0.106919	-0.0841193	0.162026	0.469738	0.0485866	-0.179888	0.0855105	-0.0829413	0.479584	-0.1424
CORO1B	CORO1B__67206891__FWD__47	0.0690314	0.152085		-0.0646037	0.0957725	-0.0762598	0.171163	0.219085	0.0202754	0.218203	0.575829	0.159732	0.0530832	-0.114615
CORO1B	CORO1B__67206891__FWD__71	0.0850643	-0.135628		0.166036	0.011976	-0.0371355	0.16123	0.123214	0.0745979	-0.457161	0.148656	-0.123149	-0.327963	-0.128745
CORO1B	CORO1B__67206891__FWD__36	-0.0129722	0.115977		-0.269087	0.120087	-0.213383	0.0518992	0.245623	0.226622	-0.143864	0.062102	0.105953	0.601535	-0.156487
CORO1B	CORO1B__67206891__FWD__55	0.134468	0.0175314		0.143582	0.179967	0.0881117	0.128211	0.132469	0.00348265	-0.0756234	0.228682	-0.0909122	-0.167543	0.207102
CORO1B	CORO1B__67210174__RVS__215	0.138796	0.110109		0.276889	0.0489968	0.0225846	0.142945	0.202564	0.277199	-0.0766625	0.0703964	0.170681	0.272097	-0.0530537
CORO1B	CORO1B__67210174__RVS__10	-1.57317	-1.57481		-2.20034	-1.14205	-1.57618	-2.22124	-0.726032	-0.819415	-1.71052	-2.18947	-2.13141	-1.53518	-1.06285
CORO1B	CORO1B__67210174__RVS__7	0.214472	0.408414		0.620262	0.552161	-0.365594	0.0752659	0.190265	0.613981	0.52304	0.683016	-0.0880628	0.102488	0.616024
CORO1B	CORO1B__67210174__RVS__8	0.00979833	0.19329		-0.0847491	0.204173	-0.224974	0.122507	0.0320351	0.314172	0.452551	0.418668	-0.133317	0.215368	-0.107702
CORO1B	CORO1B__67210174__RVS__9	-0.813538	-1.39033		-0.570029	-1.30972	0.447732	-2.00648	-0.629193	-1.21885	-2.18423	-0.863457	-2.51928	-0.348023	-1.20816
CORO1B	CORO1B__67210174__RVS__216	0.0669757	-0.0425267		0.0608666	0.0327395	-0.238236	0.192813	0.286695	-0.0622811	-0.28152	0.317308	0.192889	-0.582919	0.161364
CORO1B	CORO1B__67210174__FWD__52	0.26111	0.307089		0.303172	0.161054	0.239795	0.262646	0.33888	0.219091	0.0675443	0.321184	0.320825	0.637467	0.276422
CORO1B	CORO1B__67210174__RVS__80	0.163194	0.0612845		0.385774	0.302832	-0.105251	0.258007	-0.0253904	-0.192719	0.287857	0.211565	0.217513	-0.312422	0.155912
CPNE1	CPNE1__P1P2__primary__FWD__67	0.0634941	0.292405		0.0627522	0.148508	0.0385188	0.0414616	0.0262304	-0.051343	0.277834	0.57382	0.113768	0.413124	0.427228
CPNE1	CPNE1__P1P2__primary__RVS__34	0.216461	0.278251		0.366168	0.169191	0.305185	0.276878	-0.0351172	0.143782	0.642912	0.339229	0.132232	0.490776	-0.079423
CPNE1	CPNE1_-_34252842.23-P1P2	-1.71972	-0.242563	-1.45505	-2.51059	-1.04698	-0.793837	-1.70611	-2.54106	1.59744	1.87734	-2.59614	-2.83228	2.46042	-1.96216
CPNE1	CPNE1_+_34252777.23-P1P2	-0.55854	0.382414	-0.609748	-0.989879	-0.485273	0.209754	-0.57923	-0.948072	1.31698	1.26669	-0.763874	-1.25281	1.93859	-0.211096
CPNE1	CPNE1_+_34252796.23-P1P2	-1.67236	-1.61231	-2.04678	-2.54232	-1.74644	0.0164435	-3.36058	-0.728884	-1.3057	-1.08111	-2.35763	-3.87348	0.917777	-1.97374
CPNE1	CPNE1_+_34252560.23-P1P2	-1.29773	-0.035299	-0.852433	-2.81179	-1.3673	0.0410638	-1.70846	-0.642186	1.16842	1.72348	-1.51137	-2.42374	2.45555	-1.62413
CPNE1	CPNE1__P1P2__primary__FWD__60	-2.13405	-1.15693		-1.86905	-1.99391	-2.156	-1.99851	-2.65275	0.985278	1.95072	-3.11332	-5.81215	2.37324	-3.32532
CPNE1	CPNE1__P1P2__primary__FWD__59	-0.866516	0.0181683		-1.81873	-0.528595	0.054668	-1.34358	-0.696342	1.14205	1.5423	-1.70813	-2.30499	2.25354	-0.815757
CREBBP	CREBBP__P1P2__primary__FWD__53	0.759461	1.27108		-0.145157	0.839473	1.99681	-0.311316	1.4175	0.127213	-0.56781	1.38623	3.64212	-0.388834	3.42758
CREBBP	CREBBP_+_3930647.23-P1P2	0.340011	0.411702	0.0445775	-0.0714631	0.425212	0.116744	0.651825	0.577737	0.543329	0.589878	0.247949	0.969614	-0.727873	0.847313
CREBBP	CREBBP__P1P2__primary__FWD__41	0.184088	0.132807		0.365658	0.108859	0.270555	0.21797	-0.0426032	-0.00411474	0.0908714	0.135646	0.232539	0.426714	-0.0848132
CREBBP	CREBBP__P1P2__primary__FWD__52	0.123089	0.0198756		0.334842	0.114388	-0.270782	0.362528	0.0744704	0.120542	0.0284928	0.344744	-0.0602961	-0.305447	-0.00878168
CREBBP	CREBBP__P1P2__primary__RVS__49	0.261469	-0.0510688		0.616785	0.417584	0.0323724	0.336922	-0.0963168	-0.345389	-0.0933649	0.349704	0.254207	-0.500192	0.0286216
CREBBP	CREBBP__P1P2__primary__RVS__69	0.348264	0.412128		0.0964726	0.416053	0.182413	0.631329	0.415053	0.521796	0.525271	0.375705	0.556831	-0.169268	0.662433
CREBBP	CREBBP_-_3930677.23-P1P2	0.356848	0.477289	0.262698	0.178424	0.710971	0.0637054	0.471181	0.359961	0.433383	1.08856	0.188603	0.651753	0.117248	0.384189
CREBBP	CREBBP_-_3930696.23-P1P2	0.284665	0.259079	0.0479903	0.233095	0.341745	0.110514	0.448342	0.28963	0.38034	0.390277	0.268551	0.195769	-0.137516	0.457052
CRLS1	CRLS1_-_5986777.23-P1P2	-1.10873	-3.5916	-0.988502	-0.762331	-0.610527	-0.741105	-1.57389	-1.85581	-2.48968	-2.07934	-5.51362	-5.0233	-3.04336	-3.40032
CRLS1	CRLS1__P1P2__primary__RVS__72	-0.0505563	-0.720302		0.0804061	-0.434878	0.263736	-0.463653	0.301607	-1.24075	-1.60156	0.0502451	-0.323833	-0.391818	-0.814085
CRLS1	CRLS1__P1P2__primary__RVS__54	0.199175	0.0790516		0.29599	0.172647	0.225438	0.117215	0.184588	0.244196	0.172531	0.245041	-0.0383709	0.160377	-0.309464
CRLS1	CRLS1__P1P2__primary__FWD__54	0.153325	-0.109816		0.273969	0.311707	-0.354656	0.189109	0.346495	-0.00751537	-0.296069	0.527693	-0.275784	-0.406917	-0.200303
CRLS1	CRLS1__P1P2__primary__FWD__55	0.0681863	-0.0354809		-0.0231874	-0.128268	-0.191958	0.231566	0.452779	0.0395516	0.171209	-0.265422	-0.0482943	0.147447	-0.257376
CRLS1	CRLS1_-_5986819.23-P1P2	0.109422	-0.411806	-0.404711	0.33795	0.138435	0.376012	-0.663916	0.358629	-0.732317	-1.27966	0.0802763	-0.239668	-0.230321	-0.0691429
CRLS1	CRLS1_+_5986787.23-P1P2	0.123161	0.0370146	0.143064	0.121547	0.184397	-0.0707815	0.188586	0.192057	0.261039	-0.0582317	0.284368	0.168327	-0.24225	-0.191165
CRLS1	CRLS1_-_5986783.23-P1P2	-0.584174	-1.7196	-1.3192	-0.721448	-0.585597	0.166217	-1.39144	-0.388603	-1.99922	-2.31092	-2.10889	-1.49	-0.331456	-2.07713
CSDE1	CSDE1__P1P2__secondary__FWD__75	0.681006	-1.12714		0.385132	1.15517	0.57534	0.795158	0.494233	-1.72838	-0.88136	-0.300661	-1.02095	-0.388697	-2.44279
CSDE1	CSDE1__P1P2__secondary__FWD__30	1.21787	-1.49093		1.33939	1.66664	1.47182	0.39801	1.2135	-2.35336	-1.12977	-0.0867052	-1.11819	-0.810623	-3.4469
CSDE1	CSDE1__P1P2__secondary__FWD__27	1.26169	-1.26557		1.44829	1.61222	1.44224	0.758594	1.04709	-2.34214	0.21287	-0.042764	-1.3669	-1.24775	-2.80675
CSDE1	CSDE1_+_115300574.23-P1P2	1.53586	-2.13483	-0.227653	1.54745	1.95772	2.0872	0.883422	1.20352	-2.54766	-1.42016	-0.0625082	-1.36177	-2.71081	-4.70608
CSDE1	CSDE1_-_115300604.23-P1P2	1.34059	-1.34016	-0.198034	1.63829	1.67041	1.43179	0.908416	1.05403	-1.9251	-1.33481	0.0500244	-1.25933	-1.44968	-2.12208
CSDE1	CSDE1_+_115300577.23-P1P2	1.21682	-1.05143	-0.203705	1.34361	1.37191	1.38135	0.884697	1.10251	-1.56952	-0.42488	-0.152081	-1.05653	-0.773404	-2.33219
CSDE1	CSDE1_+_115300561.23-P1P2	0.583248	-1.05924	-0.349669	0.462972	0.871671	1.01836	0.119332	0.44391	-1.28773	-0.986418	-0.457102	-0.82165	-0.708956	-2.0936
CSDE1	CSDE1_+_115300163.23-P1P2	0.392393	0.0556125	-0.0608668	0.269772	0.515351	-0.0773155	0.845791	0.408365	-0.466068	-0.122796	0.542632	0.0640965	0.488908	-0.173099
CSK	CSK_+_75074850.23-P1P2	0.0717614	0.926236	-0.401887	0.0438997	0.00872193	0.414629	-0.417269	0.308826	0.706951	1.7716	0.917561	0.491008	0.726241	0.944054
CSK	CSK__P1P2__primary__RVS__36	0.00177182	0.514116		0.0148114	-0.262662	0.205373	-0.25624	0.307577	0.321924	0.737526	1.05503	0.364596	0.0732565	0.532362
CSK	CSK__P1P2__primary__RVS__41	-0.127874	0.443096		0.130232	-0.406699	0.699167	-0.943828	-0.118241	1.0924	1.18185	0.650611	-0.572628	-0.103299	0.409635
CSK	CSK__P1P2__secondary__RVS__28	0.251116	0.803338		0.200722	0.185751	0.421674	0.175606	0.271829	0.519309	1.22197	1.33211	0.355966	0.54887	0.841808
CSK	CSK__P1P2__primary__RVS__49	-0.0533329	-0.00691581		0.138175	-0.462041	0.509805	-0.42751	-0.0250934	-0.0486044	0.51873	1.16296	-1.03783	-0.398625	-0.238123
CSK	CSK_+_75074463.23-P1P2	-0.277543	-0.182092	-0.402795	-0.138925	-0.582858	0.36884	-0.426373	-0.608397	-0.00352157	0.894494	0.540548	-1.30913	-1.06298	-0.151963
CSK	CSK_+_75074484.23-P1P2	0.139847	0.645949	-0.179235	0.23581	0.266004	0.151807	-0.307785	0.353397	0.451338	0.952883	1.30857	0.247755	0.178492	0.736656
CSK	CSK_+_75074460.23-P1P2	0.0635041	0.263003	-0.479688	0.0918871	-0.332934	0.439206	-0.400468	0.51983	-0.128728	0.656697	1.03576	-0.0834853	-0.110796	0.208576
CSNK1A1	CSNK1A1__P1P2__primary__RVS__-12	0.0691076	0.137372		-0.0587871	0.247241	0.0284285	-0.110769	0.239425	0.0401244	-0.0325216	-0.0956052	0.274368	0.655327	-0.0174636
CSNK1A1	CSNK1A1_+_148930876.23-P1P2	-1.5103	-1.31025	-1.75136	-2.08969	-1.8721	0.0489765	-2.1957	-1.44298	-1.89221	-1.70483	-1.50601	-1.73729	0.0336844	-1.05483
CSNK1A1	CSNK1A1_-_148930574.23-P1P2	-1.93601	-1.67851	-1.74332	-1.96024	-2.50943	-1.11015	-2.22863	-1.87157	1.20073	0.846718	-4.38216	-3.23266	-1.95848	-2.54518
CSNK1A1	CSNK1A1__P1P2__primary__RVS__34	0.0192677	0.0143184		-0.10966	0.0791349	-0.0390354	0.0561225	0.109776	0.178813	-0.178494	0.233229	-0.00208152	-0.128848	-0.016708
CSNK1A1	CSNK1A1__P1P2__primary__FWD__41	0.0994349	0.0227281		-0.0421777	0.201811	-0.0526658	0.191777	0.198431	0.158878	-0.369249	0.408617	0.284782	0.138567	-0.485227
CSNK1A1	CSNK1A1__P1P2__primary__RVS__4	0.259722	0.0978177		0.294871	0.360156	0.302627	0.149728	0.19123	0.411549	-0.25011	0.0828107	-0.118354	0.53374	-0.0727288
CSNK1A1	CSNK1A1__P1P2__primary__RVS__33	0.2688	0.298693		0.172795	0.283392	0.146581	0.298622	0.44261	0.18888	0.0751279	0.847541	0.201296	0.312938	0.166376
CSNK1A1	CSNK1A1__P1P2__primary__RVS__-1	-1.59203	-1.01548		-0.0720908	-1.27418	-1.53407	-1.27654	-3.80327	0.302265	0.0727864	-1.24977	-1.62335	-1.13886	-2.45594
CSNK2A1	CSNK2A1_-_524399.23-P1P2	0.156516	1.54545	-0.217627	0.135233	0.178514	1.00426	-0.274193	-0.261232	2.03721	1.63451	1.20821	1.50637	1.32927	1.55716
CSNK2A1	CSNK2A1_-_524311.23-P1P2	0.365633	1.55507	-0.224675	0.461449	0.521032	1.14558	-0.365364	0.0654711	1.69993	1.57201	1.09056	1.78143	1.07193	2.11456
CSNK2A1	CSNK2A1_+_524079.23-P1P2	0.535288	1.68403	-0.203141	0.723264	0.64866	0.936805	-0.0760885	0.4438	1.90137	1.5139	1.83789	1.71475	1.41631	1.71997
CSNK2A1	CSNK2A1_+_524305.23-P1P2	0.278588	1.65501	-0.104543	0.27062	0.53987	0.929318	-0.253984	-0.092883	1.75727	1.83226	1.3152	1.8468	1.73737	1.44113
CSNK2A1	CSNK2A1_-_524386.23-P1P2	0.416421	1.44191	-0.209492	0.273265	0.748389	0.947299	-0.20263	0.315783	1.87546	1.6342	1.16482	1.46413	0.956918	1.55591
CSNK2A1	CSNK2A1__P1P2__secondary__RVS__29	0.0995223	1.65466		0.524802	0.508197	0.538189	-0.53586	-0.537718	1.86854	2.05581	1.47109	1.67286	1.3003	1.55933
CSNK2A1	CSNK2A1__P1P2__secondary__RVS__44	-1.34124	-0.836724		-1.55827	-1.74465	-0.311826	-2.16117	-0.930279	-1.92422	-1.13152	1.16879	-1.36101	-1.25396	-0.518429
CSNK2A1	CSNK2A1__P1P2__secondary__FWD__61	0.226545	0.0596446		0.281754	0.310115	0.054745	0.269829	0.216282	0.140682	-0.540509	0.592779	-0.00728278	0.265771	-0.093573
CSPP1	CSPP1__P1P2__secondary__RVS__-4	0.125696	0.557076		0.114901	0.145717	-0.0654668	0.279838	0.15349	0.248274	0.435793	0.83378	0.927712	0.120144	0.776752
CSPP1	CSPP1__P1P2__secondary__FWD__27	0.265462	0.508718		0.271149	0.20099	0.0734115	0.181205	0.600553	0.326946	0.135167	0.472801	0.642306	0.542265	0.932827
CSPP1	CSPP1__P1P2__secondary__FWD__65	0.0842905	0.0781367		0.154455	0.352149	-0.125744	0.035819	0.00477323	0.14937	-0.112265	0.0292648	0.340594	-0.224375	0.286232
CSPP1	CSPP1__P1P2__secondary__RVS__60	0.171928	0.529974		0.290671	0.287059	-0.0672144	0.149813	0.199311	0.12838	0.458856	0.788992	0.793023	0.265975	0.744619
CSPP1	CSPP1__P1P2__secondary__RVS__23	0.282516	0.33635		0.191306	0.422154	0.163604	0.240513	0.395004	-0.0507137	0.461572	0.47057	0.451387	0.0521869	0.6331
CSPP1	CSPP1_+_67976664.23-P1P2	0.276913	0.511827	0.0829538	0.285008	0.392735	0.122827	0.122294	0.461702	0.420203	-0.27405	0.438779	0.972113	0.71177	0.802147
CSPP1	CSPP1_+_67976655.23-P1P2	0.306991	0.638607	0.0695225	0.28343	0.255407	0.201969	0.292038	0.502112	-0.0181658	0.554558	0.560966	0.762866	0.892017	1.0794
CSPP1	CSPP1_+_67976674.23-P1P2	0.0844521	0.572038	-0.00740501	0.180393	-0.0378494	-0.0616015	0.13555	0.205768	0.396741	0.0662287	0.785672	0.834298	0.43865	0.91064
CST1	CST1__P1P2__primarysecondary__FWD__639	0.244337	0.112414		0.26166	0.249348	0.22321	0.314606	0.172863	-0.0473985	0.559284	0.171341	-0.227428	0.122704	0.0959838
CST1	CST1_+_23731419.23-P1P2	-0.25757	-1.77201	-0.838934	-0.914589	0.00318629	-0.214505	-0.219084	0.0571405	-2.69465	-1.68449	-2.47149	-2.45712	-0.407763	-0.916543
CST1	CST1__P1P2__primarysecondary__FWD__25	0.242736	-0.0155655		0.225424	0.402891	0.166389	0.169551	0.249426	-0.421185	-0.788071	0.702229	0.205646	0.227461	-0.0194726
CST1	CST1__P1P2__primarysecondary__FWD__26	0.00070574	-0.0830136		-0.0235452	0.167689	0.0325277	0.10748	-0.280623	0.0511163	-0.0835678	0.0813698	-0.127872	-0.376249	-0.0428784
CST1	CST1__P1P2__primarysecondary__FWD__29	-0.0967522	-0.0810878		-0.505068	0.134316	-0.316392	-0.0455768	0.248959	-0.302991	-0.587033	0.218612	0.0874122	0.0595159	0.0379568
CST1	CST1__P1P2__primarysecondary__RVS__42	0.0763943	0.0500665		0.0584663	0.00681217	0.248314	0.0618869	0.00649246	0.258045	0.199411	0.283122	-0.513273	-0.121833	0.194927
CST1	CST1__P1P2__primarysecondary__RVS__43	0.186504	-0.177871		-0.00417679	0.0573163	0.172735	0.284169	0.422477	0.0140282	-0.420157	0.0420508	-0.0198418	-0.160622	-0.522687
CST1	CST1__P1P2__primarysecondary__FWD__638	0.0930013	0.0276848		-0.0544613	0.0662884	0.15803	0.085281	0.209868	0.0338927	-0.360091	0.616927	-0.339876	0.294122	-0.0788655
CSTF2	CSTF2__P1P2__primary__RVS__43	-0.107963	0.096949		-0.162854	-0.22978	-0.376011	0.312924	-0.0840929	-0.304629	0.0500989	0.565478	-0.250952	0.508996	0.0127015
CSTF2	CSTF2_-_100075438.23-P1P2	-0.508089	-0.216045	-0.319207	-0.370161	-0.359356	-1.30919	-0.148212	-0.353522	-0.481522	-0.303526	0.0370945	-0.485095	0.458027	-0.521245
CSTF2	CSTF2_-_100075408.23-P1P2	-0.362172	-0.207227	-0.179261	-0.463692	-0.111247	-0.754512	0.0621635	-0.543571	0.192452	-0.370443	-0.131272	-0.404598	0.214948	-0.744449
CSTF2	CSTF2__P1P2__primary__FWD__45	-0.300862	-0.0739006		-0.365419	-0.205868	-0.446708	-0.110513	-0.375803	-0.0867851	-0.151504	0.0135136	-0.0482682	0.548266	-0.718625
CSTF2	CSTF2__P1P2__primary__FWD__44	0.0409767	-0.288614		-0.274673	0.182557	-0.0255501	-0.0959405	0.41849	-0.096087	-0.444905	0.0413375	-0.459992	-0.705996	-0.0660417
CSTF2	CSTF2__P1P2__primary__RVS__82	-0.398629	-0.353348		-0.212095	-0.197854	-1.25465	0.0177098	-0.346256	-0.215266	-0.479357	-0.255329	-0.75993	0.128498	-0.538706
CSTF2	CSTF2_+_100075568.23-P1P2	-0.372378	-0.262036	-0.237292	-0.667229	-0.0985508	-0.948524	-0.24116	0.0935716	-0.0815577	0.15725	-0.231347	-0.492441	-0.33146	-0.592658
CSTF2	CSTF2_+_100075786.23-P1P2	-0.414344	-0.283088	-0.170861	-0.580969	-0.137	-0.793665	-0.16399	-0.396096	-0.174741	0.292106	-0.121036	-0.714866	-0.250473	-0.729517
CTDSPL2	CTDSPL2__P1P2__primary__RVS__26	-1.09924	-0.234726		-2.09251	-1.30637	-0.135945	-2.06139	0.100017	1.11273	-0.170946	-0.115857	-0.602769	-0.577519	-1.054
CTDSPL2	CTDSPL2_-_44719841.23-P1P2	-4.38955	-2.07536	-1.37597	-2.16638	-3.86004	-7.74063	-4.28151	-3.8992	0.511999	-0.291479	-1.04813	-3.87562	-2.51656	-5.23241
CTDSPL2	CTDSPL2_-_44719837.23-P1P2	-3.80631	-2.09667	-1.35791	-2.43918	-4.90906	-4.94538	-2.93119	-3.80673	0.559615	0.0782877	-1.04792	-4.77578	-3.8828	-3.5114
CTDSPL2	CTDSPL2_+_44720032.23-P1P2	-1.25182	-0.705992	-0.954813	-1.67452	-1.22682	-0.822985	-1.72007	-0.814691	0.614757	0.0686856	-0.463918	-2.16032	-0.685888	-1.60926
CTDSPL2	CTDSPL2_-_44719858.23-P1P2	-2.27903	-1.59638	-1.23042	-2.08722	-2.19298	-3.3141	-1.88728	-1.91356	0.879886	0.00866859	-0.848826	-4.07893	-1.87096	-3.6681
CTDSPL2	CTDSPL2__P1P2__secondary__FWD__36	0.026088	0.0524775		0.010697	0.0688709	0.075544	-0.0736349	0.0489631	0.178321	0.328195	0.414929	-0.118203	-0.131587	-0.35679
CTDSPL2	CTDSPL2__P1P2__primary__RVS__49	-0.0905562	0.0861205		-0.401475	-0.112113	0.172669	-0.111258	-0.000603062	0.338532	-0.208916	0.598114	-0.0621168	0.125429	-0.274318
CTDSPL2	CTDSPL2__P1P2__primary__RVS__33	-2.12207	-0.739404		-2.03213	-2.55008	-1.32945	-3.30335	-1.39532	1.01344	0.221214	-0.101561	-2.67323	-0.839046	-2.05724
CTIF	CTIF_+_46065406.23-P1P2	0.137896	0.0691597	0.0115465	-0.100712	0.191647	0.279265	0.222506	0.0967754	0.0208161	0.244713	0.118049	0.0925262	0.00359687	-0.0647437
CTIF	CTIF_+_46065880.23-P1P2	0.368498	0.471582	0.0962587	0.658324	0.412803	0.260697	0.217076	0.293588	0.270283	0.594798	0.624355	0.331619	0.481124	0.527316
CTIF	CTIF_-_46065591.23-P1P2	-0.818862	0.0770143	-0.989239	-0.965577	-1.04153	-0.097787	-1.45128	-0.538129	-0.0385696	0.655059	-0.631482	0.387915	-0.527289	0.616452
CTIF	CTIF_+_46065872.23-P1P2	-1.10339	-0.262251	-2.11263	-2.49869	-1.40428	0.537279	-2.51336	0.362091	-1.50512	-0.714811	-0.470047	-0.69902	1.65972	0.155777
CTIF	CTIF__P1P2__secondary__FWD__58	0.121569	-0.113119		0.235536	0.0135476	0.0591199	0.0749594	0.22468	-0.195108	-0.449777	0.318318	0.0415134	-0.192839	-0.200822
CTIF	CTIF__P1P2__secondary__RVS__53	-1.21668	-0.459617		-1.34149	-1.20625	-1.19323	-1.86325	-0.47918	-1.13272	-0.726554	-0.301522	-0.157781	-0.411867	-0.0272639
CTIF	CTIF__P1P2__secondary__FWD__56	0.0790087	0.232982		-0.102253	0.255923	0.228479	0.0691758	-0.0562809	0.492488	0.404954	-0.274404	0.0958083	0.703264	-0.0242176
CTIF	CTIF__P1P2__secondary__FWD__57	0.165061	-0.0697741		0.358442	0.301382	-0.162469	0.148855	0.179094	-0.151969	-0.148451	-0.102789	0.0341007	0.201774	-0.251311
CTNNB1	CTNNB1_-_41241041.23-P1P2	0.0982523	-0.841023	-1.41398	-0.680228	0.269322	0.985928	-0.312545	0.228784	-1.2956	-1.43027	-1.38051	0.335826	-1.23837	-0.0372186
CTNNB1	CTNNB1__P1P2__primary__RVS__66	-0.0376566	-0.187884		0.184734	-0.143497	-0.157449	0.039704	-0.111775	-0.810956	-0.224344	-0.0889362	0.0100021	0.141967	-0.15504
CTNNB1	CTNNB1__P1P2__primary__FWD__39	0.0843741	0.039235		0.160405	0.309329	-0.0806637	0.0837855	-0.0509848	-0.767918	-0.0636853	-0.093149	0.547326	-0.116248	0.729083
CTNNB1	CTNNB1__P1P2__primary__RVS__34	0.190331	0.11765		0.131138	0.108398	-0.0269545	0.188839	0.550235	-0.0618689	-0.377927	0.32677	-0.1328	0.451004	0.50072
CTNNB1	CTNNB1__P1P2__primary__FWD__67	0.0298772	0.27062		-0.256574	0.308531	-0.171912	0.277636	-0.00829521	-0.900542	-0.200629	0.243489	1.12209	0.272374	1.08694
CTNNB1	CTNNB1_-_41241051.23-P1P2	-0.495884	0.0424664	-1.44263	-1.72004	-0.391994	-0.261927	-0.67659	0.571132	-1.05993	-0.963519	0.254235	1.02453	0.275616	0.723875
CTNNB1	CTNNB1_+_41241179.23-P1P2	-0.00771201	0.0715996	-0.145803	-0.421124	0.263159	-0.00868939	0.137699	-0.00960418	-0.833346	-0.686944	0.0510067	0.954216	-0.277445	1.22211
CTNNB1	CTNNB1_-_41241442.23-P1P2	-0.243271	0.0117112	-0.293987	-0.274073	-0.0201146	-0.172569	-0.444236	-0.305364	-0.540114	-0.219722	0.332014	-0.0127219	0.516335	-0.0055236
CTNND1	CTNND1_+_57529298.23-P1P2	0.70765	1.29263	-0.0087526	0.518965	1.01145	1.08111	0.419362	0.507363	0.902098	1.20433	1.64608	1.18201	1.72886	1.0924
CTNND1	CTNND1_+_57529304.23-P1P2	0.595458	0.957422	0.0483229	0.0618898	1.27665	0.657942	0.461474	0.519338	0.705202	0.857644	1.18927	1.09932	0.659377	1.23372
CTNND1	CTNND1_-_57529788.23-P1P2	0.795073	1.30122	0.00830634	0.553114	1.35366	0.770856	0.775611	0.522125	0.791193	1.11611	1.78209	1.35795	1.5081	1.25187
CTNND1	CTNND1__P1P2__primarysecondary__FWD__56	0.749176	1.17485		0.730342	1.01922	0.735352	0.585808	0.675159	0.764946	1.06762	1.48014	1.03506	1.50645	1.1949
CTNND1	CTNND1__P1P2__primarysecondary__RVS__62	0.764049	1.22103		0.508037	1.11724	0.896904	0.536252	0.761812	0.979855	1.12128	1.34727	1.14988	1.46516	1.26274
CTNND1	CTNND1_-_57529315.23-P1P2	0.811616	1.21246	0.0977974	0.560089	1.16715	0.827376	0.531203	0.972257	0.889126	1.33421	1.53965	1.18418	1.27593	1.05165
CTNND1	CTNND1__P1P2__primarysecondary__FWD__37	0.639089	1.30616		0.423462	0.973526	0.888346	0.422274	0.487836	0.839849	1.13095	1.62152	1.10249	1.95605	1.18609
CTNND1	CTNND1_-_57529350.23-P1P2	0.664534	1.2096	0.0303201	0.461703	1.00426	0.724337	0.280007	0.852366	1.04055	1.3243	1.5368	1.21826	0.889149	1.24854
CTXN1	CTXN1_-_7990941.23-P1P2	-2.23246	0.0406328	-2.07236	-2.1182	-2.48365	-1.66087	-3.17761	-1.72194	-0.000245773	0.0611751	0.677918	0.46285	-0.174615	-0.783286
CTXN1	CTXN1__P1P2__primarysecondary__FWD__27	0.195211	0.0639167		-0.0130023	0.158111	0.141441	0.213148	0.476355	0.206732	0.172723	0.443308	-0.22067	-0.12311	-0.0954827
CTXN1	CTXN1_+_7990641.23-P1P2	0.172029	0.0854767	0.0266825	0.230543	-0.00770577	0.0331058	0.238	0.3662	-0.0757	0.193496	0.274861	-0.195701	0.234469	0.081436
CTXN1	CTXN1__P1P2__primarysecondary__FWD__24	0.141062	-0.00318819		0.160609	0.386809	-0.118527	0.0045139	0.271904	0.325891	0.0134745	0.211093	-0.0459612	-0.271424	-0.252203
CTXN1	CTXN1__P1P2__primarysecondary__FWD__75	0.358151	0.0901291		0.24594	0.560068	0.311018	0.401972	0.271759	0.03263	0.243745	0.410889	0.00613411	-0.159561	0.00693782
CTXN1	CTXN1__P1P2__primarysecondary__RVS__73	-0.276484	0.124171		-0.384435	-0.515523	-0.110272	-0.556792	0.184602	-0.531056	0.657291	0.436844	0.128775	-0.0740249	0.127199
CTXN1	CTXN1__P1P2__primarysecondary__FWD__74	0.119447	-0.0136315		-0.0936444	0.308307	0.240769	0.188917	-0.0471134	0.081225	-0.349895	-0.117516	0.106057	-0.148776	0.347117
CTXN1	CTXN1__P1P2__primarysecondary__FWD__73	0.232892	0.125515		0.29098	0.135426	0.310107	0.289389	0.138557	0.290051	-0.426774	0.483346	-0.0872481	0.318567	0.175151
CUL3	CUL3_+_225450000.23-P1P2	-0.0936085	-0.527297	-0.626507	-0.497437	0.833526	-0.549889	0.423528	-0.67777	1.15779	1.5039	-1.80627	-1.92791	-0.870328	-1.22096
CUL3	CUL3_-_225449997.23-P1P2	0.112534	-0.268746	-0.256584	-0.292981	0.613809	-0.198266	0.444946	-0.00483488	1.03969	1.17648	-1.00195	-1.20393	-1.60195	-0.0208256
CUL3	CUL3_+_225449978.23-P1P2	0.130818	-0.238973	-0.47166	-0.159504	0.756229	-0.523265	0.403759	0.17687	0.872747	1.49719	-1.13742	-1.07959	-0.638246	-0.948519
CUL3	CUL3_+_225449675.23-P1P2	0.238109	0.251153	-0.162324	-0.12335	0.58683	-0.0360133	0.553214	0.209866	0.941885	1.03764	0.240149	-0.216725	-0.497239	0.00120047
CUL3	CUL3__P1P2__primary__FWD__54	0.211893	0.0796837		0.267769	0.218766	0.0910256	0.252389	0.229512	0.218807	-0.129303	-0.0598641	0.118942	0.317782	0.0117382
CUL3	CUL3__P1P2__primary__RVS__58	0.34148	0.337499		0.514453	0.507779	0.162262	0.238713	0.284191	0.299798	0.443105	0.902528	0.192082	0.205837	-0.0183554
CUL3	CUL3__P1P2__primary__RVS__61	0.292474	0.359114		0.192413	0.39338	0.365299	0.212631	0.298648	0.227172	0.111909	0.546892	0.32593	0.724067	0.218712
CUL3	CUL3__P1P2__primary__RVS__64	0.196492	-0.00520337		0.673109	0.130767	0.155969	0.0591964	-0.0365846	0.389571	-0.1858	0.143836	-0.0741445	-0.264907	-0.0397757
CWC25	CWC25__P1P2__secondary__RVS__60	-0.323306	-0.111476		-0.429683	-0.155995	-0.104793	-0.400447	-0.525613	-0.79911	-0.349157	0.418074	0.0722426	0.318441	-0.329344
CWC25	CWC25__P1P2__secondary__RVS__59	-0.271115	-0.054758		-0.23493	-0.298489	-0.0290997	-0.268698	-0.524358	-0.170485	-0.335144	0.338339	-0.0459926	0.0686303	-0.183895
CWC25	CWC25__P1P2__secondary__RVS__47	-0.366178	-0.132681		-0.549654	-0.358865	-0.347231	-0.495845	-0.0792981	-0.453934	0.0710342	0.110976	-0.248389	0.0812116	-0.356983
CWC25	CWC25__P1P2__secondary__FWD__33	-0.901379	-0.185146		-1.42385	-1.16294	-0.0501937	-1.84111	-0.0287959	-0.691848	-0.548491	0.294602	0.135442	0.0588972	-0.35948
CWC25	CWC25_+_36981564.23-P1P2	-0.152245	-0.0643462	-0.383524	-0.226467	-0.152783	0.0258956	-0.478304	0.0704341	-0.505232	0.0957494	0.120506	0.103391	-0.00300191	-0.19749
CWC25	CWC25_-_36981517.23-P1P2	-0.732238	-0.0182207	-1.09805	-1.59937	-0.551702	-0.122954	-1.67684	0.289673	-0.174833	-0.127004	-0.157042	0.129838	0.359993	-0.140276
CWC25	CWC25_-_36981542.23-P1P2	-0.323641	0.0211143	-0.429151	-0.515825	-0.135644	-0.148948	-0.785506	-0.0322807	-0.289299	0.387374	0.429067	0.214396	-0.39921	-0.215643
CWC25	CWC25_+_36981555.23-P1P2	-0.805061	-0.191657	-1.72494	-1.91791	-0.671361	0.386893	-2.06371	0.240784	-0.26536	-0.904661	0.300884	0.0341771	0.19365	-0.508632
CWC27	CWC27__P1P2__primarysecondary__FWD__26	-0.108775	-1.42261		-0.133472	0.0170252	-0.144424	-0.078227	-0.204775	-0.886249	-0.963929	-0.543088	-1.41467	-1.70954	-3.01822
CWC27	CWC27__P1P2__primarysecondary__FWD__68	-0.476684	-1.15317		-0.222497	-0.660868	-0.317043	-0.600637	-0.582376	-1.40869	-1.35606	-0.178616	-1.29737	-1.7253	-0.952965
CWC27	CWC27_+_64064791.23-P1P2	0.0886335	-0.986241	-0.20592	0.278815	-0.0104313	0.133341	-0.241061	0.282504	-1.24687	-0.257703	-0.28483	-0.964238	-1.49421	-1.66959
CWC27	CWC27_-_64065011.23-P1P2	0.090908	-0.377852	-0.0367041	0.0125235	0.230732	0.106954	-0.0735408	0.177871	-0.96211	-0.498784	-0.413614	-0.177035	0.286635	-0.502204
CWC27	CWC27_-_64064787.23-P1P2	0.00236909	-0.974268	-0.243665	-0.184103	0.0662603	0.149736	-0.0193929	-0.000655146	-1.1741	-0.66936	-0.0786492	-1.11899	-1.37739	-1.42711
CWC27	CWC27__P1P2__primarysecondary__FWD__67	-0.195365	-1.27488		-0.134237	-0.559423	-0.175244	0.0356625	-0.143583	-1.24809	-0.603073	-0.255436	-1.45678	-1.7478	-2.33812
CWC27	CWC27_-_64064784.23-P1P2	-0.0548754	-1.11799	-0.153522	0.0824361	-0.279614	0.0636567	-0.19476	0.0539037	-1.26326	-0.43548	-0.134643	-1.0703	-1.41506	-2.38922
CWC27	CWC27__P1P2__primarysecondary__FWD__6	-0.00089353	0.0892294		0.111994	0.0571896	-0.0793385	0.0553685	-0.149681	-0.181737	0.258	0.802839	-0.0647915	-0.212593	-0.0663408
CXorf56	CXorf56_+_118699146.23-P1P2	-1.72487	-1.23664	-0.873704	-2.1506	-2.29415	-1.66836	-1.76492	-0.746301	-1.51557	-0.290088	-0.0197411	-0.170565	-3.77626	-1.64759
CXorf56	CXorf56__P1P2__primarysecondary__FWD__207	-0.897906	0.835116		-1.92409	-0.66834	-0.0311	-1.81716	-0.0488404	-0.287447	-0.107976	1.50007	1.52508	0.585991	1.79498
CXorf56	CXorf56__P1P2__primarysecondary__FWD__209	0.553901	1.15803		0.567466	0.927078	0.393004	0.488911	0.393048	0.350441	1.16379	1.22354	1.63768	0.664336	1.9084
CXorf56	CXorf56__P1P2__primarysecondary__FWD__208	0.349111	1.01602		0.469622	0.676468	-0.205968	0.746369	0.0590634	0.858077	1.62009	0.828157	1.47802	-0.0995348	1.41133
CXorf56	CXorf56__P1P2__primarysecondary__RVS__42	0.309084	-0.0123382		0.417724	0.335231	0.07627	0.430058	0.286138	-0.123619	-0.142813	0.121046	-0.0724715	0.299398	-0.15557
CXorf56	CXorf56__P1P2__primarysecondary__RVS__43	0.2029	0.252561		0.29842	0.108669	-0.0891905	0.385901	0.310698	0.145408	0.470692	0.30372	0.229776	0.493535	-0.127764
CXorf56	CXorf56_+_118699193.23-P1P2	0.334579	1.09579	0.137155	0.26726	0.676658	0.0831596	0.530429	0.115389	0.544815	1.14086	0.976241	1.80533	0.334565	1.77292
CXorf56	CXorf56_+_118699159.23-P1P2	0.76448	1.21883	0.0253809	0.8306	0.814964	0.819817	0.697478	0.659543	1.00602	1.19051	1.10957	1.96835	0.165111	1.8734
CXorf56	CXorf56_+_118699170.23-P1P2	0.791464	1.12544	0.166019	0.9407	1.16767	0.564977	0.693627	0.59035	0.657648	1.13441	1.11417	1.6016	0.288022	1.95682
CXorf56	CXorf56__P1P2__primarysecondary__FWD__17	0.288503	-0.216991		0.0176206	0.436605	0.513148	0.248741	0.2264	-0.0886636	-0.623995	-0.112424	-0.394088	0.121849	-0.204625
CXorf56	CXorf56_-_118699001.23-P1P2	0.611008	1.10381	-0.00424284	0.808902	0.805237	0.105806	0.68533	0.649762	0.95965	1.28274	0.618597	1.67174	0.166094	1.92405
CYFIP2	CYFIP2__P1P2__secondary__RVS__53	0.118322	-0.00669129		0.0766918	0.136678	-0.148657	0.0884098	0.438487	0.0947288	-0.47838	0.737929	0.245494	-0.605392	-0.0345279
CYFIP2	CYFIP2__P1P2__secondary__FWD__54	-0.964584	-0.257204		-2.42022	-1.05068	-0.0311227	-1.28029	-0.0406116	-0.642763	-0.661195	-0.249269	0.168177	0.241656	-0.399831
CYFIP2	CYFIP2_+_156693379.23-P1P2	-0.0829132	0.0788201	-0.781083	0.0743528	-0.31597	0.382897	-0.659315	0.10347	-0.606475	-0.27721	0.380941	0.155489	0.605731	0.214445
CYFIP2	CYFIP2_+_156693181.23-P1P2	-0.0199987	-0.243297	-0.238415	-0.00881733	0.116502	-0.444835	-0.0306761	0.267834	-0.343549	-0.462038	-0.0805231	0.0425709	0.0718731	-0.688115
CYFIP2	CYFIP2_-_156693150.23-P1P2	0.150227	0.104691	-0.0164953	0.137493	0.0193931	0.100542	0.114302	0.379403	0.0383402	0.309431	0.128242	0.197627	-0.118762	0.0732654
CYFIP2	CYFIP2_+_156693145.23-P1P2	-0.842425	-1.46683	-1.89006	-1.59037	-1.03232	0.128044	-1.64908	-0.0684021	-2.34111	-0.893344	-1.91909	-1.71981	-0.573484	-1.35412
CYFIP2	CYFIP2__P1P2__secondary__RVS__41	0.103356	0.348415		0.301067	0.517421	-0.322897	0.381483	-0.360295	0.636392	0.603532	0.143328	0.056659	0.491907	0.158671
CYFIP2	CYFIP2__P1P2__secondary__RVS__52	0.15186	0.00982633		0.304539	-0.072668	-0.0501053	0.254508	0.323026	-0.143049	-0.342971	0.371925	0.0370925	0.415612	-0.279652
CYLD	CYLD__P1P2__secondary__FWD__40	-0.93732	-1.88037		-1.00192	-0.417889	-1.08228	-1.02307	-1.16143	-1.15816	-1.428	-2.05225	-3.04637	-1.57896	-2.01847
CYLD	CYLD__P1P2__secondary__FWD__39	-0.418072	-0.738766		-0.702868	-0.474201	-0.101426	-0.751552	-0.060311	-0.92953	-1.8314	-0.406323	-1.1162	-0.208216	0.0590723
CYLD	CYLD__P1P2__secondary__FWD__33	-1.03358	-1.94052		-0.985016	-0.678928	-1.11629	-0.980705	-1.40698	-1.99146	-2.13387	-2.17132	-3.69488	-1.77654	0.124972
CYLD	CYLD__P1P2__secondary__FWD__27	-1.47049	-2.62834		-0.811339	-1.64982	-1.96665	-0.930722	-1.99391	-1.88908	-3.59976	-2.42369	-5.42498	-2.32102	-0.111525
CYLD	CYLD_-_50776054.23-P1P2	-0.906011	-1.70514	-0.389202	-0.726542	-0.511154	-1.3121	-0.725282	-1.25498	-1.31325	-1.98258	-2.51417	-3.05855	-1.2164	-0.145853
CYLD	CYLD_-_50776046.23-P1P2	-0.914304	-3.08797	-0.338736	-0.132124	-0.847064	-1.3472	-0.548927	-1.69621	-1.91426	-1.82073	-3.17331	-4.0237	-2.45454	-5.14125
CYLD	CYLD_-_50776050.23-P1P2	-1.0713	-1.96505	-0.336845	-0.37278	-1.18739	-1.77171	-0.619476	-1.40516	-1.33412	-2.42683	-2.50706	-2.07725	-2.0533	-1.39176
CYLD	CYLD__P1P2__secondary__FWD__41	-0.567143	-1.44892		-0.870529	-0.919889	0.0772464	-0.414462	-0.708082	-0.920099	-1.09043	-2.01625	-2.88863	-0.952337	-0.825788
CYP51A1	CYP51A1__P1P2__secondary__FWD__70	0.92686	1.45115		0.595804	1.08201	1.39234	0.476423	1.08772	0.782107	0.511478	1.84092	1.57593	2.03244	1.96403
CYP51A1	CYP51A1__P1P2__secondary__RVS__48	1.13409	1.72259		1.12891	1.57783	0.920146	0.695835	1.34772	1.08006	1.32864	1.80694	1.45824	2.76883	1.89284
CYP51A1	CYP51A1_-_91763733.23-P1P2	0.932807	1.34	0.037502	1.11563	1.57172	0.797154	0.68087	0.498664	1.60608	1.29984	1.30969	1.02273	0.988809	1.81284
CYP51A1	CYP51A1_+_91763805.23-P1P2	1.06978	1.62883	-0.0132467	0.933946	1.54671	0.748887	0.605684	1.51367	1.42046	1.0305	1.38132	1.38653	2.34301	2.21116
CYP51A1	CYP51A1_-_91763767.23-P1P2	0.705023	1.2131	0.0586627	0.989195	1.42062	-0.133483	0.779275	0.469511	1.27192	1.43856	1.12342	1.32548	0.505041	1.61421
CYP51A1	CYP51A1_+_91763777.23-P1P2	1.08038	1.93266	0.0115478	1.15872	1.68276	1.0574	0.797292	0.705738	1.59504	1.48799	1.22075	2.04618	3.22321	2.02277
CYP51A1	CYP51A1__P1P2__primary__RVS__61	1.05993	1.90347		1.08249	1.60241	0.920035	0.769787	0.92495	1.49807	1.71066	1.53495	1.73061	2.9986	1.9479
CYP51A1	CYP51A1__P1P2__primary__FWD__33	1.30613	1.8388		1.07007	1.75297	1.16268	0.973248	1.5717	1.44981	1.76163	1.63434	1.7782	2.67396	1.73487
DBF4	DBF4__P1P2__secondary__RVS__75	0.135209	0.092894		0.0184596	0.149098	0.139098	0.144261	0.22513	-0.351258	-0.00581276	0.456096	0.354502	0.183563	-0.0797266
DBF4	DBF4__P1P2__secondary__FWD__70	-1.37741	-2.7611		-1.61351	-1.37785	-1.25837	-1.79332	-0.843973	-2.13302	-2.51313	-2.42057	-4.39568	-1.55227	-3.55193
DBF4	DBF4__P1P2__secondary__FWD__66	-2.20421	-2.85156		-1.65781	-2.23383	-2.69197	-2.53786	-1.89958	-3.52031	-2.58087	-3.12698	-4.01166	-1.46632	-2.40326
DBF4	DBF4__P1P2__secondary__RVS__39	-0.683	-1.80598		-1.31153	-0.694571	-0.474071	-0.936431	0.00160747	-1.6743	-1.73675	-1.32794	-2.24021	-1.68689	-2.16983
DBF4	DBF4__P1P2__secondary__RVS__38	-0.889243	-1.70671		-1.30076	-0.693637	-0.861437	-1.37182	-0.218565	-1.68123	-1.50838	-1.525	-2.04086	-0.911233	-2.57358
DBF4	DBF4__P1P2__secondary__FWD__34	-1.54073	-3.25562		-2.1932	-1.52691	-0.982588	-2.14186	-0.859081	-2.15106	-2.70484	-2.54686	-4.02707	-3.86924	-4.23467
DBF4	DBF4_+_87505826.23-P1P2	-1.30509	-3.04475	-1.17396	-1.0685	-0.898383	-1.69882	-1.449	-1.41074	-2.74267	-1.47236	-2.24522	-3.31436	-4.48127	-4.01263
DBF4	DBF4_+_87505817.23-P1P2	-0.239512	-1.30114	-0.662752	-0.423955	-0.190052	-0.0448116	-0.844628	0.305889	-1.88954	-1.03747	-0.0137396	-1.27689	-1.00205	-2.58718
DCAF4	DCAF4__P1P2__secondary__FWD__182	-0.0506047	-0.463726		-0.256594	0.136578	-0.382175	0.0105681	0.2386	0.360838	0.127093	-0.0694923	-1.48276	-0.636802	-1.08124
DCAF4	DCAF4__P1P2__secondary__RVS__-17	-0.0353556	-0.218073		0.0384802	-0.0122941	-0.0980362	-0.118114	0.0131862	-0.144672	-0.0892857	0.256817	-1.46333	0.25186	-0.119825
DCAF4	DCAF4_-_73393355.23-P1P2	-0.57047	-1.40803	-0.500139	-1.0467	-0.731992	-0.237813	-0.892577	0.0567276	-1.67792	-0.880392	-1.09227	-2.70555	-0.497333	-1.59471
DCAF4	DCAF4_+_73393175.23-P1P2	-0.0623355	-0.343703	-0.0755057	-0.298034	0.239543	-0.346151	-0.0209272	0.113892	-0.113226	0.275786	0.13653	-1.15097	-0.490473	-0.719868
DCAF4	DCAF4_-_73393420.23-P1P2	-0.254132	-0.422016	-0.229733	-0.347583	-0.0757886	-0.335522	-0.240696	-0.271068	0.40194	-0.562213	-0.0877588	-1.62306	0.281727	-0.94273
DCAF4	DCAF4__P1P2__secondary__RVS__241	0.153372	0.176244		0.155676	0.220656	0.138903	0.110329	0.141298	0.369522	-0.336546	0.736589	0.576929	-0.347614	0.0585829
DCAF4	DCAF4__P1P2__secondary__FWD__32	-0.136357	-0.468547		-0.43848	0.240687	-0.275138	0.0292498	-0.238105	0.239618	0.0112525	-0.11664	-1.52232	-0.492329	-0.930871
DCAF4	DCAF4__P1P2__secondary__RVS__231	0.106849	-0.186219		-0.134784	0.258066	0.220299	0.077646	0.113017	0.351347	-0.106144	-0.140419	-0.375556	-0.513768	-0.332775
DCLRE1B	DCLRE1B_-_114448323.23-P1P2	-0.380159	-0.257009	-0.0961489	-0.339237	-0.386453	-0.562857	-0.412904	-0.199344	0.215694	0.108326	-0.587943	-0.691843	0.199098	-0.785385
DCLRE1B	DCLRE1B_+_114448004.23-P1P2	-1.65738	-1.3962	-1.52033	-1.76217	-1.84826	-1.32698	-2.0579	-1.29157	0.323793	-0.317302	-2.14278	-2.43069	-0.771379	-3.03885
DCLRE1B	DCLRE1B_+_114448083.23-P1P2	-0.969345	-1.07046	-0.600885	-1.59935	-0.851598	-0.84193	-1.20217	-0.351682	0.0402705	0.358657	-2.15346	-1.55365	-0.764979	-2.34959
DCLRE1B	DCLRE1B__P1P2__secondary__RVS__13	-1.53452	-1.23196		-1.85849	-1.44757	-1.43123	-2.09058	-0.844712	-0.0847153	0.0552532	-2.11965	-3.05954	-0.384298	-1.79883
DCLRE1B	DCLRE1B__P1P2__secondary__RVS__43	-1.15058	-1.179		-1.73066	-1.20037	-0.633095	-1.48939	-0.699364	-0.0679319	0.241487	-1.43806	-2.97019	-0.766851	-2.07247
DCLRE1B	DCLRE1B__P1P2__secondary__FWD__50	0.142502	0.123115		0.0898228	0.154538	0.192832	0.217197	0.0581209	0.594723	0.291313	0.172714	-0.144897	-0.0310503	-0.144112
DCLRE1B	DCLRE1B_-_114448188.23-P1P2	-0.24862	-0.288328	-0.211833	-0.446048	-0.269535	-0.420982	-0.102195	-0.00433851	-0.101313	0.12713	-0.503852	-0.492558	0.0793155	-0.838689
DCLRE1B	DCLRE1B__P1P2__secondary__RVS__42	-1.20891	-1.36845		-1.69065	-1.04096	-0.843081	-1.64209	-0.827778	-0.0020368	-0.327945	-2.37931	-2.92973	-0.655156	-1.91652
DCP1A	DCP1A_+_53381516.23-P1P2	-0.052508	-0.425725	-0.0912782	0.0353329	-0.207821	-0.164414	-0.169735	0.244097	-0.484363	-0.0168567	0.141533	-0.290465	-0.895101	-1.0091
DCP1A	DCP1A_-_53381419.23-P1P2	-0.103959	-0.486986	0.0360491	-0.0410857	-0.24923	-0.151367	0.0334775	-0.111589	-0.326939	-0.285518	0.339423	-0.506075	-1.28692	-0.855891
DCP1A	DCP1A_+_53381520.23-P1P2	-0.016414	-0.441712	0.0264716	-0.0384963	-0.161491	-0.0427932	0.191236	-0.0305258	-0.498653	-0.550846	0.106235	-0.33422	-0.455332	-0.91746
DCP1A	DCP1A__P1P2__primarysecondary__RVS__5	0.152895	0.118702		0.452047	0.030358	0.00993187	0.119212	0.152924	0.315413	0.0512547	0.0628931	-0.00114507	0.114487	0.16931
DCP1A	DCP1A__P1P2__primarysecondary__RVS__10	0.30342	0.224333		0.0746958	0.581324	0.226853	0.235422	0.398809	0.438623	0.242381	0.711398	-0.0688224	0.287623	-0.265203
DCP1A	DCP1A__P1P2__primarysecondary__FWD__14	0.069572	-0.548058		-0.0170141	0.00354043	0.235163	0.0846015	0.0415689	-0.0396012	-0.662182	-0.416652	-0.52735	-0.536342	-1.10622
DCP1A	DCP1A__P1P2__primarysecondary__FWD__56	-0.0721955	-0.266591		-0.135816	-0.0878519	-0.0529729	-0.0958573	0.0115207	-0.0513979	-0.414068	0.196549	-0.289074	-0.559273	-0.482283
DCP1A	DCP1A__P1P2__primarysecondary__FWD__76	-0.14194	-0.447238		-0.0258261	-0.498672	-0.0235115	-0.193946	0.0322529	-0.0857427	-0.794294	0.396881	-0.488362	-0.996521	-0.71539
DCP2	DCP2__P1P2__primary__RVS__96	0.105825	-0.618283		0.0989303	0.175995	0.227291	-0.0662536	0.09316	-0.916112	-0.261322	-0.576278	-0.836363	-0.492429	-0.627192
DCP2	DCP2_+_112312862.23-P1P2	-1.12798	-2.94699	-0.514794	-1.08019	-1.13151	-0.533471	-0.462587	-2.43216	-3.63418	-3.18597	-4.91504	-2.7507	-0.859986	-2.33607
DCP2	DCP2_+_112312501.23-P1P2	-0.957821	-3.5912	-0.448021	-0.507776	-1.06442	-0.621617	-0.698452	-1.89684	-2.51368	-2.43582	-4.98498	-2.17963	-3.83101	-5.60209
DCP2	DCP2_+_112312488.23-P1P2	-0.542951	-1.9253	-0.328358	-0.54658	-0.505364	-0.269297	-0.194489	-1.19902	-1.40788	-1.16867	-3.15527	-1.52445	-1.70477	-2.59075
DCP2	DCP2__P1P2__primary__RVS__87	-0.806243	-3.35616		-0.544572	-0.768758	-0.376893	-0.55303	-1.78796	-2.13674	-2.95081	-4.33235	-2.37429	-4.56832	-3.77444
DCP2	DCP2_+_112312567.23-P1P2	-0.886227	-3.73648	-0.408233	-0.58133	-1.4775	-0.0484414	-0.647896	-1.67597	-2.47987	-2.10087	-4.97084	-2.39597	-5.1258	-5.34554
DCP2	DCP2__P1P2__primary__FWD__71	-0.498727	-1.7318		-0.743562	-0.385903	-0.232743	-0.595066	-0.536362	-1.71391	-2.29584	-2.14417	-1.1785	-1.73424	-1.32416
DCP2	DCP2_+_112312560.23-P1P2	-0.907595	-3.5263	-0.512834	-0.56246	-0.985421	-0.733816	-0.494513	-1.76177	-2.83263	-2.00607	-4.28334	-2.32065	-4.87673	-4.83838
DCPS	DCPS__P1P2__secondary__RVS__64	-1.23915	-0.293594		-1.56096	-1.01135	-0.404925	-1.32794	-1.8906	-0.14116	-0.304535	0.0793309	-0.955646	0.446648	-0.886204
DCPS	DCPS__P1P2__primary__RVS__44	-0.234674	0.00542956		-0.619101	-0.320675	0.200822	-0.854497	0.420082	0.133866	-0.291774	0.573795	0.29675	-0.551555	-0.128504
DCPS	DCPS__P1P2__secondary__RVS__63	-1.87805	-0.268811		-1.9744	-2.85092	-0.990198	-2.07006	-1.50468	-0.137734	0.0272132	0.0840504	-0.717221	0.046658	-0.91583
DCPS	DCPS__P1P2__primary__RVS__41	-0.577566	0.0988212		-1.64888	-0.47306	0.0911019	-1.02702	0.170029	0.358167	0.117529	0.467871	-0.0414916	-0.233668	-0.0754803
DCPS	DCPS_-_126174186.23-P1P2	-3.40421	-0.964352	-0.809803	-1.59593	-3.36164	-4.27525	-1.84529	-5.94292	-0.239392	0.0992905	-0.659665	-1.59418	-0.91504	-2.47713
DCPS	DCPS_-_126173845.23-P1P2	-3.00256	-1.00232	-0.830967	-2.04531	-3.02951	-2.67912	-2.20189	-5.05696	-0.191959	-0.0158638	-1.01987	-2.00398	0.042203	-2.82448
DCPS	DCPS_-_126174029.23-P1P2	-2.91465	-1.49904	-1.14066	-2.25326	-2.99665	-2.76078	-2.59978	-3.96277	0.103383	-0.591486	-0.754841	-4.37953	-0.778582	-2.59316
DCPS	DCPS__P1P2__primary__FWD__39	-2.1135	-0.880087		-2.37408	-2.21852	-1.69215	-2.48141	-1.80134	0.040786	-0.418331	-0.632448	-2.30842	-0.0945245	-1.86759
DCUN1D1	DCUN1D1_-_182698334.23-P1P2	-0.348884	0.0734235	-0.0194127	-0.377639	-0.132503	-1.08218	-0.0693502	-0.0827451	0.0496139	0.402252	0.66784	-0.364403	-0.609295	0.294534
DCUN1D1	DCUN1D1_+_182698056.23-P1P2	-0.122987	-0.0473864	0.0982851	-0.356578	-0.00456059	-0.0367172	0.051506	-0.268585	-0.486016	-0.588406	-0.0532433	0.162896	0.507974	0.172477
DCUN1D1	DCUN1D1_-_182697901.23-P1P2	-0.187254	0.210557	0.0639163	-0.434764	-0.0333357	-0.506737	-0.0492181	0.0877853	0.181171	0.193803	0.613981	-0.11453	0.373778	0.0151364
DCUN1D1	DCUN1D1_-_182698331.23-P1P2	-0.0212401	0.0758968	0.0894394	0.0914155	-0.108835	-0.192935	-0.0968505	0.201005	0.314283	-0.260924	0.781966	-0.148027	-0.2865	0.0545821
DCUN1D1	DCUN1D1__P1P2__primary__RVS__25	0.194063	-0.0294037		-0.119963	0.150607	0.443886	0.147662	0.348122	-0.405185	-0.501844	0.13804	0.118009	0.32207	0.152487
DCUN1D1	DCUN1D1__P1P2__primary__FWD__26	0.22342	0.000173657		0.248738	-0.0150636	0.208808	0.111181	0.563438	0.205928	-0.39007	0.546082	-0.0892698	-0.0358211	-0.235807
DCUN1D1	DCUN1D1__P1P2__primary__FWD__35	0.231952	0.115729		0.340402	0.160829	-0.0743794	0.370879	0.362029	0.364607	0.104885	0.223623	-0.0640409	-0.0408811	0.106181
DCUN1D1	DCUN1D1__P1P2__primary__FWD__68	-0.78504	-0.166733		-0.848275	-0.50578	-1.39147	-0.736381	-0.4433	0.0963189	-0.165825	0.13407	-0.310777	-1.30525	0.551065
DCUN1D3	DCUN1D3_-_20911257.23-P1P2	0.322822	0.461341	0.05044	0.0430925	0.558088	0.546111	0.310139	0.156681	0.619498	0.367641	0.933227	0.459119	0.261854	0.126706
DCUN1D3	DCUN1D3__P1P2__secondary__FWD__25	0.356142	0.428947		0.618065	0.367912	-0.1205	0.570533	0.3447	0.453533	0.107052	0.947795	0.961589	-0.160175	0.263888
DCUN1D3	DCUN1D3__P1P2__secondary__RVS__67	0.158606	0.117773		0.240215	-0.128483	-0.0996545	0.246732	0.534218	0.283978	0.13532	0.688228	0.0136321	-0.184737	-0.229784
DCUN1D3	DCUN1D3__P1P2__secondary__FWD__52	0.0980835	0.281184		0.402989	-0.118588	-0.226773	0.346049	0.0867401	0.425976	-0.461888	0.459888	0.476185	0.448712	0.338234
DCUN1D3	DCUN1D3_+_20911190.23-P1P2	0.238825	0.271172	0.00108343	0.353432	0.307449	0.475833	-0.295959	0.35337	0.535651	-0.0124713	0.696886	0.180567	0.0802044	0.146195
DCUN1D3	DCUN1D3_+_20911666.23-P1P2	0.52385	0.82298	-0.0479667	0.571295	0.656177	0.398198	0.517089	0.476492	0.919406	0.537828	0.979112	0.826868	1.27773	0.396931
DCUN1D3	DCUN1D3_+_20911597.23-P1P2	0.489154	0.571241	0.102753	0.574968	0.468999	0.442935	0.629902	0.328967	0.67731	0.393579	0.940422	0.641115	0.458918	0.316101
DCUN1D3	DCUN1D3_+_20911669.23-P1P2	0.497979	0.733391	0.00604777	0.498139	0.588209	0.00185685	0.493051	0.908639	0.93837	0.634672	0.702531	0.841642	0.983724	0.299405
DDA1	DDA1__P1P2__primarysecondary__FWD__51	0.151318	0.00107917		0.104437	0.0491323	0.542082	0.0243199	0.0366182	-0.116188	0.0860803	0.568205	-0.0568671	-0.321097	-0.153658
DDA1	DDA1__P1P2__primarysecondary__FWD__31	0.125237	-0.0867739		-0.124881	0.403063	-0.0987912	0.223153	0.223644	-0.377264	-0.00995175	0.450603	0.194329	-0.211294	-0.567066
DDA1	DDA1__P1P2__primarysecondary__FWD__27	0.134832	0.0894317		0.201188	0.113936	-0.0479286	0.183399	0.223566	0.417145	-0.0414749	0.366385	0.045059	-0.0886012	-0.161922
DDA1	DDA1_-_17420402.23-P1P2	-0.277216	-0.0654023	-0.748463	-0.487222	-0.196832	-0.133572	-0.33479	-0.233663	0.576479	0.467455	0.648914	-0.981867	-0.277864	-0.825532
DDA1	DDA1_-_17420384.23-P1P2	-0.290235	0.190178	-0.525962	-0.193271	-0.207222	-0.276286	-0.367733	-0.406662	0.635968	0.449983	0.983335	-1.19739	0.707886	-0.438714
DDA1	DDA1_-_17420399.23-P1P2	-0.365142	0.0877623	-0.692733	-1.02852	0.0197951	-0.350822	-0.227502	-0.238658	0.38129	0.221679	0.877208	-0.917945	0.60974	-0.645397
DDA1	DDA1_-_17420411.23-P1P2	-0.219239	-0.0329636	-0.62812	-0.358813	-0.345587	-0.134827	-0.124968	-0.132	0.884094	-0.347615	0.35281	-1.12368	0.289481	-0.252876
DDA1	DDA1_-_17420387.23-P1P2	-0.333904	-0.0225967	-0.632734	-0.264137	-0.379999	-0.369143	-0.228099	-0.42814	0.766149	0.235836	1.14973	-1.3407	-0.390264	-0.556333
DDRGK1	DDRGK1__P1P2__primarysecondary__FWD__29	0.228518	0.0482692		0.232646	0.437347	0.197676	0.0956318	0.179289	-0.161869	-0.0787523	-0.125055	0.300108	0.51644	-0.161257
DDRGK1	DDRGK1__P1P2__primarysecondary__FWD__62	-1.44813	-0.146476		-1.58369	-1.0582	-2.03325	-1.10302	-1.4625	0.037915	0.950964	-1.66715	0.0156676	0.139244	-0.355495
DDRGK1	DDRGK1__P1P2__primarysecondary__FWD__49	-1.60996	0.0364932		-1.46624	-1.00063	-2.90671	-0.852671	-1.82355	0.128326	1.38193	-1.61767	-0.0268983	0.527164	-0.173893
DDRGK1	DDRGK1__P1P2__primarysecondary__FWD__37	-0.122943	0.125992		-0.136181	-0.0676488	0.0457087	-0.00785255	-0.448742	0.311241	-0.439669	0.479919	0.258089	-0.129941	0.276316
DDRGK1	DDRGK1_+_3185303.23-P1P2	-1.51835	0.106058	-0.592602	-1.43049	-1.12613	-2.29144	-1.151	-1.59271	0.34023	1.02625	-1.70669	0.362012	0.540349	0.0741933
DDRGK1	DDRGK1_+_3185269.23-P1P2	-1.63481	0.195187	-0.603935	-1.90007	-0.959632	-2.54452	-1.32667	-1.44313	0.235067	1.2561	-1.76945	0.265897	1.01215	0.171363
DDRGK1	DDRGK1_-_3185263.23-P1P2	-1.58006	0.0459131	-0.657569	-1.80236	-0.882373	-2.38085	-1.06556	-1.76917	0.678392	0.754363	-1.61912	0.13442	0.323049	0.00437689
DDRGK1	DDRGK1_-_3185126.23-P1P2	-1.67893	0.015734	-0.435139	-1.52963	-0.94879	-3.06201	-1.05595	-1.79829	0.515832	0.784863	-1.70711	0.0458916	0.50698	-0.0520474
DDX10	DDX10_-_108536187.23-P1P2	-3.25716	-6.82059	-3.31464	-0.829381	-4.58649	-3.79461	-3.18689	-3.88845	-4.20395	-5.0964	-13.1731	-7.05601	-7.72342	-3.67073
DDX10	DDX10__P1P2__primarysecondary__RVS__65	-2.13058	-6.61679		-0.355523	-3.4322	-0.975602	-1.8246	-4.06497	-3.61138	-4.46548	-9.79444	-8.03432	-9.16727	-4.62786
DDX10	DDX10__P1P2__primarysecondary__FWD__62	0.137225	0.0185106		0.219119	0.0920975	0.0662588	0.205321	0.103327	0.104789	0.0341157	0.35791	-0.146477	0.0182593	-0.257533
DDX10	DDX10__P1P2__primarysecondary__RVS__54	-0.982579	-1.94027		-1.2339	-1.13157	-0.0065033	-2.53885	-0.00207514	-2.68012	-1.72763	-3.21796	-2.2043	-0.390228	-1.42138
DDX10	DDX10_+_108536212.23-P1P2	-3.06042	-5.72552	-2.7249	-1.04242	-4.41064	-3.36025	-3.35192	-3.13686	-3.46287	-3.30071	-9.07327	-4.88348	-9.83327	-3.79953
DDX10	DDX10_+_108535803.23-P1P2	-2.85824	-4.81769	-1.15728	-0.47553	-4.8709	-2.80113	-3.54452	-2.59912	-3.58259	-3.34847	-9.25856	-4.39405	-6.05411	-2.26838
DDX10	DDX10_-_108536294.23-P1P2	-0.0459066	-4.39898	0.0203153	-0.0701464	-0.276279	-0.128879	0.150398	0.0953735	-3.4115	-3.19184	-9.26256	-2.87345	-4.62323	-3.03128
DDX10	DDX10__P1P2__primarysecondary__RVS__38	0.212988	-2.68064		0.344726	0.0533525	0.143211	0.0925124	0.43114	-2.58977	-1.85456	-5.01073	-3.69506	-1.25441	-1.67932
DDX31	DDX31__P1P2__primary__RVS__77	0.0609653	-0.0484969		-0.0961338	0.12487	-0.0662065	0.348227	-0.00593019	0.0433821	-0.0368529	0.108857	-0.0588083	-0.231659	-0.1159
DDX31	DDX31__P1P2__primary__FWD__22	-1.73577	-2.24222		-2.22346	-1.0236	-1.46901	-2.53088	-1.43192	-0.177768	-0.267568	-4.01289	-5.30623	-0.0646924	-3.6242
DDX31	DDX31__P1P2__primary__RVS__25	-0.0296661	0.0273717		-0.203499	0.00117744	-0.170901	0.0875075	0.137384	-0.0525331	0.0615268	0.233433	-0.182951	0.0564909	0.0482632
DDX31	DDX31__P1P2__primary__FWD__96	0.037204	0.0433932		0.188799	0.0268376	-0.0592377	0.0241064	0.00551523	0.304458	-0.242739	0.307521	-0.139368	0.117551	-0.0870639
DDX31	DDX31_-_135545313.23-P1P2	-0.218503	-0.227104	-0.354998	-0.513776	-0.105175	0.076492	-0.444887	-0.10517	0.0817128	0.154355	-0.539569	-0.827609	-0.23154	2.82166e-05
DDX31	DDX31_+_135545117.23-P1P2	-1.36501	-0.808617	-1.10529	-1.91439	-1.26243	-1.04801	-1.77539	-0.824834	0.152787	-0.194926	-1.47454	-1.89384	0.219471	-1.66065
DDX31	DDX31_-_135545310.23-P1P2	-0.480771	-0.842557	-0.831367	-1.03728	-0.388964	-0.131776	-0.845557	-0.000283916	-0.0939705	-0.00211732	-2.04021	-1.70248	-0.089929	-1.12663
DDX31	DDX31_+_135545808.23-P1P2	-1.81451	-3.29984	-2.11573	-2.26884	-2.34075	-0.878926	-2.38521	-1.19881	-2.06024	-2.30789	-6.32752	-3.13141	-2.21497	-3.75699
DEDD	DEDD__P1P2__primary__FWD__36	-0.57453	-0.448844		-2.2594	-0.396412	0.709391	-1.4324	0.506171	-0.855972	-0.563368	0.457594	-0.716792	-0.584844	-0.42968
DEDD	DEDD_+_161102362.23-P1P2	0.387834	-0.0413204	0.0751269	0.333656	0.392769	0.239194	0.333842	0.639706	0.0315475	-0.34782	-0.102388	-0.0782357	0.108872	0.140101
DEDD	DEDD_+_161102331.23-P1P2	0.35778	-0.492597	-0.27838	-0.0592575	0.550891	0.510531	0.399324	0.387409	-0.872384	-1.54072	0.265756	-0.596818	0.00452722	-0.215944
DEDD	DEDD_+_161102326.23-P1P2	0.540486	-0.32452	0.0472593	0.429139	0.537494	0.543035	0.451259	0.741502	-0.433792	-0.101189	-0.464093	0.00705826	-0.737362	-0.217745
DEDD	DEDD__P1P2__primary__RVS__40	0.3722	0.0543094		0.52356	0.258143	0.290567	0.354065	0.434666	-0.229303	0.137599	0.475921	-0.012207	0.113835	-0.159989
DEDD	DEDD__P1P2__primary__FWD__40	0.196646	-0.238646		0.190484	0.385761	0.176723	0.178404	0.051856	-0.60905	-0.277145	0.131653	-0.27828	-0.56315	0.164097
DEDD	DEDD_+_161102359.23-P1P2	0.253083	0.00258205	0.0684947	0.62977	0.279448	-0.0329303	0.209812	0.179314	-0.323243	-0.438168	0.508222	0.0768179	0.332906	-0.141042
DEDD	DEDD_+_161102334.23-P1P2	0.510907	-0.199141	-0.0737619	0.462429	0.52707	0.485671	0.274354	0.805009	-0.571511	-0.589835	0.321193	0.123202	0.101957	-0.579851
DEGS1	DEGS1_+_224370936.23-P1P2	0.388738	0.627311	0.0809598	0.181758	0.376452	0.766506	0.30054	0.318435	0.0891159	0.249438	0.723055	0.505773	1.55102	0.645468
DEGS1	DEGS1_+_224371340.23-P1P2	0.354743	0.461803	0.129615	0.223731	0.443308	0.48752	0.292287	0.326871	0.450462	0.386535	0.217033	0.375106	1.03382	0.307855
DEGS1	DEGS1_+_224371477.23-P1P2	0.276308	0.622415	0.064086	0.0903773	0.18639	0.550232	0.186954	0.367588	0.346673	0.303412	0.788186	0.514991	1.22501	0.556219
DEGS1	DEGS1__P1P2__primary__RVS__54	0.321723	0.536929		0.320181	0.37916	0.314766	0.228248	0.366262	0.371791	0.471052	0.677638	0.427859	0.572599	0.700636
DEGS1	DEGS1__P1P2__primary__RVS__26	-2.65435	-2.39073		-1.98958	-3.92119	-0.95878	-2.83822	-3.56399	-3.0625	-2.74593	-4.56287	-2.43123	0.255948	-1.79778
DEGS1	DEGS1_-_224370956.23-P1P2	0.275057	0.77968	0.113056	0.0778724	0.291777	0.378254	0.207017	0.420365	0.640578	0.252809	0.699832	0.768902	1.89596	0.420002
DEGS1	DEGS1__P1P2__primary__RVS__64	0.218482	0.185562		-0.125547	0.675117	0.0998935	0.504717	-0.0617713	-0.0352181	0.164474	0.0768774	0.286886	0.358128	0.262226
DEGS1	DEGS1_+_224370968.23-P1P2	-0.975532	0.189447	-1.65994	-1.58914	-1.16027	0.601208	-2.63513	-0.094318	-1.78216	-0.803969	0.855295	0.683143	1.66441	0.519962
DENND5A	DENND5A__P1P2__primary__RVS__499	0.467706	0.435653		0.704564	0.517817	0.193054	0.586194	0.3369	0.501079	0.557516	0.331586	0.567206	0.539113	0.117418
DENND5A	DENND5A__P1P2__primary__FWD__555	0.0595219	-0.276491		0.216296	0.372095	-0.108004	-0.201769	0.0189913	-1.01717	-0.788604	0.148154	0.333536	-0.364739	0.0298731
DENND5A	DENND5A__P1P2__secondary__RVS__486	0.121062	0.0565707		0.0630664	0.106912	0.124437	0.254434	0.0564637	0.138072	0.0427596	0.254003	-0.0383408	0.255415	-0.312485
DENND5A	DENND5A__P1P2__primary__RVS__29	0.0990617	-0.0858935		0.239614	0.0475294	0.0248708	0.162911	0.020383	0.0221073	0.154345	0.118513	-0.0189335	-0.612147	-0.179246
DENND5A	DENND5A__P1P2__primary__FWD__43	0.0830018	-0.109842		-0.101207	0.243917	0.180468	0.10133	-0.00949904	-0.173424	-0.0709685	0.254084	0.0149746	-0.162768	-0.520949
DENND5A	DENND5A__P1P2__primary__RVS__65	0.0467193	-0.101811		-0.166582	0.391608	0.066231	0.079517	-0.137177	-0.0965139	0.225854	-0.0412297	-0.376876	0.0269923	-0.349093
DENND5A	DENND5A__P1P2__primary__FWD__71	0.118491	-0.064449		0.375239	0.202694	-0.246718	0.177739	0.0835017	-0.421798	-0.0334224	0.32389	-0.252672	0.0223544	-0.0250452
DENND5A	DENND5A__P1P2__primary__FWD__74	0.113197	-0.16044		-0.130747	0.382308	0.153953	0.0828178	0.0776526	-0.150063	-0.542579	-0.432766	0.0801724	0.130495	-0.0479018
DENND5A	DENND5A_+_9286383.23-P1P2	-0.681034	-3.38022	-0.374396	-0.374243	-1.09367	-0.239351	-0.587672	-1.11023	-2.34667	-2.99352	-5.48377	-3.36659	-3.09556	-2.9952
DENND5A	DENND5A_+_9286506.23-P1P2	0.142955	0.122258	0.0415669	0.2452	0.237089	0.0352049	0.142246	0.0550377	0.100389	0.167179	0.296708	-0.08964	0.442257	-0.183343
DENND5A	DENND5A__P1P2__primary__FWD__33	-0.174717	-0.0492303		-0.320095	-0.10336	0.165023	-0.359713	-0.255439	-0.424711	-0.440848	0.209756	0.156407	0.130737	0.0732766
DET1	DET1__P1P2__primary__RVS__32	0.254866	0.191326		0.113233	0.163376	0.350133	0.32798	0.319608	0.277173	-0.0653355	0.543991	-0.0144602	0.189472	0.217113
DET1	DET1__P1P2__secondary__RVS__48	0.20949	0.00995039		-0.178312	0.402836	0.209356	0.360652	0.25292	0.604078	0.467991	0.316767	-1.26101	0.579295	-0.647423
DET1	DET1_+_89089808.23-P1P2	-0.174506	-0.215845	-1.16409	-0.964958	0.559428	-1.09036	0.635447	-0.0120929	0.492976	-0.193228	0.321145	-1.50169	0.162433	-0.576708
DET1	DET1_+_89089446.23-P1P2	0.144631	0.00666218	-0.674145	-0.549372	0.3858	0.270114	0.479282	0.13733	0.606498	0.376157	-0.123814	-0.435611	0.0176829	-0.40094
DET1	DET1_+_89089844.23-P1P2	-1.18012	-1.18883	-2.17012	-1.76592	-1.06023	-0.871441	-2.25434	0.0513594	-1.81966	-2.3869	-0.0829499	-1.55534	-1.28596	-0.00214747
DET1	DET1_-_89089798.23-P1P2	-0.112879	0.198427	-1.01327	-0.81777	0.228005	-0.797109	0.553192	0.269288	1.00693	0.511071	0.70938	-1.15701	0.659191	-0.538997
DET1	DET1__P1P2__secondary__RVS__49	0.0222064	-0.270682		-0.390816	0.159873	0.0356679	0.281828	0.0244798	0.500208	0.0649198	-0.185845	-1.08911	-0.306296	-0.607966
DET1	DET1_-_89089735.23-P1P2	0.0576204	-0.105281	-0.896965	-0.17698	0.291721	-0.131785	0.58377	-0.278624	0.188058	-0.295169	0.258582	-1.19641	0.875477	-0.462224
DGCR8	DGCR8_-_20068213.23-P1P2	-1.58148	0.0710533	-1.20717	-2.1361	-1.68987	-0.604529	-2.30139	-1.1755	0.595577	-0.163466	-1.35301	0.356425	0.27648	0.714316
DGCR8	DGCR8__P1P2__secondary__FWD__43	-1.35173	-0.649046		-2.13475	-1.489	-0.100771	-2.26668	-0.767451	-0.530042	-1.53601	-1.94092	-0.170372	0.710185	-0.427118
DGCR8	DGCR8_+_20067792.23-P1P2	-2.08419	-2.48886	-3.24016	-1.88013	-2.67899	-0.759004	-3.19293	-1.90991	-2.20725	-2.60593	-6.0738	-1.27205	-0.839036	-1.9351
DGCR8	DGCR8_+_20068161.23-P1P2	-0.953724	0.551301	-0.766035	-1.02599	-0.756912	-0.170419	-1.58089	-1.23441	0.487315	0.691385	-0.51416	1.09075	0.611683	0.940829
DGCR8	DGCR8_-_20068158.23-P1P2	-0.561402	-0.00941057	-0.544617	-0.435595	-0.660189	-0.312169	-1.49692	0.0978668	0.0808305	-0.0498414	-0.0523938	-0.136049	-0.0703648	0.171355
DGCR8	DGCR8_+_20068125.23-P1P2	-2.42933	-0.790897	-1.57242	-1.98707	-2.65709	-1.33717	-2.83058	-3.33475	0.403776	-0.345208	-4.89609	0.212931	0.240449	-0.361245
DGCR8	DGCR8__P1P2__secondary__FWD__47	-0.341943	0.142893		-0.43254	-0.35779	-0.0310485	-0.824866	-0.063471	0.0195125	0.203545	0.535142	0.0721188	0.121965	-0.0949272
DGCR8	DGCR8__P1P2__secondary__FWD__56	-2.00568	-1.87357		-2.68596	-1.40758	-1.16069	-2.02475	-2.74944	0.0320862	-0.927888	-5.74644	-1.92794	-1.35936	-1.31185
DHH	DHH_+_49488546.23-P1P2	0.00333374	0.103054	-0.283472	0.112085	0.117373	-0.199175	-0.049855	0.0362418	0.208434	0.0546742	0.346846	0.353501	-0.295201	-0.0499322
DHH	DHH__P1P2__secondary__RVS__70	0.0720015	0.103826		-0.16792	0.030594	0.155909	0.266005	0.0754195	-0.0178541	0.0782811	0.646029	-0.268344	-0.56917	0.754014
DHH	DHH__P1P2__secondary__RVS__69	0.0476778	-0.144043		-0.0299137	0.222402	0.0355205	0.370417	-0.360037	0.0197269	-0.11542	0.0334304	0.175975	-1.11367	0.135694
DHH	DHH__P1P2__secondary__RVS__54	0.0871656	0.107713		0.0786769	0.156234	-0.031507	0.183348	0.0490765	0.0427125	-0.243314	0.752593	0.130139	0.00075752	-0.036607
DHH	DHH__P1P2__secondary__FWD__76	0.162165	0.0935766		0.0366931	0.1385	0.328423	0.281666	0.0255435	0.348058	-0.0892554	0.245132	0.0722934	-0.0175002	0.00273136
DHH	DHH_+_49488100.23-P1P2	-3.67417	-4.02792	-3.54883	-2.65592	-6.56595	-3.35463	-2.9755	-2.81883	-3.49644	-4.02584	-6.00218	-4.58351	-2.23816	-3.82141
DHH	DHH_-_49488528.23-P1P2	-0.167293	0.138392	-0.414293	-0.633146	-0.11303	-0.264034	-0.00292323	0.17667	0.108181	0.13476	0.0643457	0.164166	0.223376	0.135524
DHH	DHH__P1P2__secondary__FWD__21	0.208718	0.0990813		0.32219	0.148732	0.036687	0.378997	0.156984	-0.0442182	-0.341961	0.635736	0.128042	0.163553	0.0533355
DHRS3	DHRS3_+_12678220.23-P1P2	0.184014	0.0658148	0.0553307	0.112646	0.15405	-0.203576	0.356993	0.499958	-0.148154	0.090136	0.042328	-0.00620924	0.483567	-0.0667794
DHRS3	DHRS3__P1P2__primary__FWD__47	0.134746	0.0243905		0.0442409	0.548838	-0.116094	0.00345983	0.193287	0.00566647	-0.190932	0.476097	0.0869836	-0.173224	-0.0582483
DHRS3	DHRS3__P1P2__primary__RVS__71	0.119877	0.0833854		0.0910932	0.170406	-0.0136165	0.059884	0.291621	0.145169	-0.167533	0.206186	0.114068	0.177212	0.025211
DHRS3	DHRS3__P1P2__primary__RVS__48	0.209471	-0.0882166		0.0861786	0.165585	0.0245276	0.298638	0.472424	0.0674501	0.209148	-0.2974	0.166689	-0.697628	0.0224412
DHRS3	DHRS3__P1P2__secondary__FWD__55	0.0311553	0.122805		-0.186867	0.206374	0.105122	0.124679	-0.093532	0.290909	0.129289	0.340798	0.090883	-0.283699	0.168652
DHRS3	DHRS3__P1P2__primary__RVS__70	0.227508	0.125989		0.333125	0.338275	-0.165282	0.239095	0.392329	0.462439	0.310483	0.0481791	0.200166	0.268636	-0.533969
DHRS3	DHRS3__P1P2__primary__RVS__25	0.0841255	0.0824535		0.0975206	-0.0249531	0.210653	0.037673	0.0997342	0.183867	-0.0537024	0.645757	-0.299879	0.158092	-0.139414
DHRS3	DHRS3_+_12677758.23-P1P2	0.188632	0.152614	0.0662475	0.241817	0.0441716	0.261029	0.167954	0.22819	-0.182451	0.237247	0.645146	0.297423	0.200793	-0.282478
DHRSX	DHRSX_-_2418582.23-P1P2	0.195462	-0.404903	0.135152	0.224165	0.516985	-0.219282	0.241507	0.213935	0.0160268	-0.505152	-0.208606	-1.47993	0.271585	-0.523343
DHRSX	DHRSX__all__primarysecondary__FWD__75	0.209312	-0.00502949		0.124323	0.142424	0.195222	0.205328	0.379265	-0.136949	-0.308042	0.133273	0.125008	0.164936	-0.00840239
DHRSX	DHRSX__all__primarysecondary__RVS__71	0.302506	0.0713378		0.197124	0.465876	0.057037	0.314176	0.478317	-0.117962	-0.0757438	0.270368	0.0992996	0.382859	-0.130794
DHRSX	DHRSX_+_2418920.23-P1P2	0.255527	-1.28282	0.154065	-0.113322	0.737186	-0.154618	0.244318	0.564068	-0.196943	-0.794023	-0.924151	-2.74018	-1.24919	-1.79245
DHRSX	DHRSX_-_2418607.23-P1P2	-0.886092	-0.349403	-0.605579	-2.03633	-0.336707	-0.053983	-1.80124	-0.202203	-0.722839	-1.11944	-0.0954565	-0.944553	0.816492	-0.0306178
DHRSX	DHRSX__all__primarysecondary__FWD__70	0.150941	-0.048492		0.121075	0.149126	0.104729	0.245649	0.134127	0.129932	-0.588957	0.161545	0.353632	-0.254679	-0.0924248
DHRSX	DHRSX__all__primarysecondary__RVS__62	0.315308	-0.268989		0.115532	0.750189	-0.104395	0.297253	0.517961	-0.072169	-0.497444	-0.0282541	-0.866974	-0.176238	0.0271461
DHRSX	DHRSX_-_2418913.23-P1P2	0.236123	-0.729092	0.0881237	-0.120402	0.444573	0.0605791	0.304924	0.49094	0.0117727	-0.934369	-0.662488	-2.44245	0.553956	-0.900972
DHX35	DHX35_+_37591056.23-P1P2	-1.7928	-0.486817	-1.76275	-2.34241	-1.98482	-0.263166	-3.12243	-1.25117	-1.2258	-0.875759	-0.313245	-0.139201	-0.199567	-0.167332
DHX35	DHX35_+_37591047.23-P1P2	-2.86101	-1.04853	-2.29187	-2.66808	-4.26305	-1.88755	-2.66051	-2.82587	-1.40938	-2.14502	-1.38205	-0.778161	-0.620046	0.0434589
DHX35	DHX35_-_37591083.23-P1P2	-1.63029	-0.468145	-1.53689	-1.95376	-1.55167	-0.595929	-2.19163	-1.85845	-0.709405	-0.57472	-0.59986	-0.228664	-0.478961	-0.217259
DHX35	DHX35_-_37591055.23-P1P2	-2.39113	-1.20276	-2.00944	-1.89366	-2.87708	-1.3511	-2.81146	-3.02237	-1.71392	-1.05068	-0.907391	-0.641157	-1.91324	-0.990141
DHX35	DHX35__P1P2__primary__RVS__63	0.130419	0.319411		0.246229	0.143057	-0.0477264	0.139331	0.171207	0.380542	-0.0354107	0.655829	0.11463	0.65026	0.150613
DHX35	DHX35__P1P2__primary__RVS__31	0.0455331	0.116674		0.251261	0.0487245	-0.16658	0.254599	-0.160339	0.309813	-0.186442	0.669777	0.0734112	-0.29771	0.131192
DHX35	DHX35__P1P2__primary__RVS__62	-1.08543	-0.136271		-1.87464	-1.27816	0.000107489	-2.22791	-0.0465586	-0.826611	-0.33691	0.243227	0.0806192	0.18648	-0.164429
DHX35	DHX35__P1P2__primary__RVS__46	-0.692513	0.072955		-1.2191	-1.05198	0.190867	-1.47807	0.0957205	-0.00549863	-0.197776	0.405891	0.0188769	0.449748	-0.233511
DICER1	DICER1__P1P2__primary__RVS__66	-0.750795	-0.216022		-1.47061	-0.775721	0.136119	-1.8291	0.18534	0.275621	-0.28641	-0.540722	-0.177849	-0.817248	0.250476
DICER1	DICER1__P1P2__primary__RVS__65	-2.69289	-2.76269		-2.72905	-3.61544	-1.71541	-2.77119	-2.63339	-1.25649	-2.05556	-5.66626	-2.45259	-3.41402	-1.73124
DICER1	DICER1_+_95623701.23-P1P2	-2.17323	-2.35084	-1.23915	-2.16796	-2.07436	-1.85834	-2.61215	-2.15335	-0.105395	-1.26208	-4.80463	-2.12738	-4.17375	-1.63181
DICER1	DICER1_+_95624055.23-P1P2	-0.472155	-0.614306	-0.0147426	-0.178502	-0.291368	-0.697193	-0.522747	-0.670963	0.447212	0.318621	-1.13937	0.00203648	-3.66399	0.349656
DICER1	DICER1_+_95623669.23-P1P2	-1.60085	-2.30165	-1.98984	-2.56455	-1.44375	-0.590222	-2.34701	-1.05873	-1.33528	-1.19846	-4.43067	-2.22472	-2.89845	-1.72233
DICER1	DICER1_+_95623695.23-P1P2	-1.83698	-1.83695	-1.05417	-1.99959	-1.46659	-1.45661	-2.00956	-2.25256	0.357447	-0.217461	-4.65082	-2.0651	-3.0005	-1.44529
DICER1	DICER1__P1P2__primary__FWD__72	-1.9342	-2.31919		-1.96858	-1.81664	-0.851812	-2.61784	-2.41613	-0.237559	-0.997202	-5.08849	-2.78282	-3.22172	-1.58737
DICER1	DICER1__P1P2__primary__FWD__73	-1.1644	-0.285672		-1.45337	-0.880052	-0.557163	-2.02316	-0.90827	0.605287	0.388618	-1.45993	-0.432305	-0.941463	0.125758
DMRT3	DMRT3__P1P2__primarysecondary__RVS__65	0.127582	0.12094		0.332591	-0.0857069	0.0184375	0.160802	0.211785	-0.0948524	0.360698	0.361699	-0.147111	0.361067	-0.115859
DMRT3	DMRT3__P1P2__primarysecondary__RVS__73	0.0691715	0.0712686		-0.307737	0.0508724	-0.0925658	0.295723	0.399565	-0.0434489	0.383851	0.16049	-0.0761425	-0.327746	0.330607
DMRT3	DMRT3__P1P2__primarysecondary__FWD__63	0.280244	0.0375377		0.145135	0.358193	0.19972	0.356533	0.34164	0.153203	0.205849	-0.104913	0.156971	-0.203654	0.0177692
DMRT3	DMRT3__P1P2__primarysecondary__RVS__62	0.225093	0.146147		0.388498	0.418912	-0.0513042	0.0797992	0.28956	0.347214	0.0104602	0.492703	-0.389283	0.523898	-0.108114
DMRT3	DMRT3_+_976736.23-P1P2	0.375528	-0.156657	0.220903	1.04101	0.184071	0.16118	0.27586	0.215516	-0.359253	-0.687788	0.482517	-0.0376776	-0.280497	-0.0572442
DMRT3	DMRT3_+_976719.23-P1P2	0.190064	-0.157032	0.00336188	0.252148	0.200125	0.112623	0.406943	-0.0215191	-0.438721	-0.485974	0.303183	0.0123393	-0.460319	0.127301
DMRT3	DMRT3_-_976730.23-P1P2	0.205242	0.273414	0.146141	0.316042	0.0725627	0.130615	0.206939	0.300051	0.0905667	0.493258	0.680453	0.0279723	0.528022	-0.179789
DMRT3	DMRT3__P1P2__primarysecondary__RVS__54	-0.202934	-0.254625		-0.197451	-0.000852798	-0.374039	-0.145191	-0.297135	-0.491519	-0.598473	-0.173968	0.0843489	-0.183991	-0.164145
DNAJC2	DNAJC2_+_102985168.23-P1P2	-2.00487	-1.39173	-2.6303	-2.9266	-2.1988	-1.02823	-2.72772	-1.143	0.0947177	-1.16912	-1.35998	-2.20428	-1.22923	-2.4825
DNAJC2	DNAJC2__P1P2__primary__RVS__45	0.120731	-0.0470649		-0.1316	0.153971	0.378831	0.0681581	0.134295	-0.0631625	-0.189209	0.235704	-0.12366	-0.212618	0.0705572
DNAJC2	DNAJC2_-_102985246.23-P1P2	-2.24223	-1.7784	-2.07709	-3.02551	-2.09981	-1.69327	-2.86989	-1.52265	-0.167507	-1.16648	-2.43417	-3.23695	-1.03761	-2.62766
DNAJC2	DNAJC2_-_102985195.23-P1P2	-2.83943	-2.5975	-2.02307	-2.30486	-2.9123	-3.0599	-2.58838	-3.33172	0.0167149	-1.24023	-3.00671	-5.13727	-2.82895	-3.38857
DNAJC2	DNAJC2__P1P2__primary__RVS__64	0.172633	-0.927442		0.0802009	0.284658	0.200038	0.16899	0.129278	-0.160699	-0.77164	-0.764987	-1.75046	-0.42024	-1.69663
DNAJC2	DNAJC2__P1P2__primary__RVS__68	-1.17994	-2.37465		-2.46515	-1.2403	-0.17715	-2.10797	0.0908442	-0.40653	-1.08763	-3.01142	-4.5676	-1.4848	-3.68995
DNAJC2	DNAJC2__P1P2__primary__RVS__53	-0.655704	-0.0838336		-1.41093	-0.898027	-0.0814123	-1.09248	0.204327	0.0875669	-0.139514	-0.141443	-0.295851	0.0441366	-0.0578979
DNAJC2	DNAJC2__P1P2__primary__FWD__51	-2.56476	-2.39868		-2.87663	-2.89697	-2.08871	-2.45316	-2.50833	-0.0413533	-1.0026	-2.45383	-4.99359	-1.79972	-4.101
DNAJC3	DNAJC3__P1P2__primary__FWD__43	-1.37657	-0.559938		-0.685907	-0.887971	-3.22652	-1.0139	-1.06856	-0.146066	0.0616477	-0.194726	-0.895663	-0.810921	-1.3739
DNAJC3	DNAJC3_+_96329405.23-P1P2	-0.757913	-0.355251	-0.200076	-1.01443	-0.758141	-1.00176	-0.823718	-0.191512	-0.341056	0.0156544	0.0104902	-0.53177	-0.664329	-0.620494
DNAJC3	DNAJC3_+_96329476.23-P1P2	-1.79743	-0.460362	-0.944465	-1.77003	-1.59886	-1.4582	-2.37133	-1.78874	-0.403017	-0.540909	0.191794	-0.747883	-0.570211	-0.691947
DNAJC3	DNAJC3_+_96329627.23-P1P2	-0.52035	-0.158427	-0.127623	-0.60416	-0.123545	-1.04137	-0.427497	-0.405185	-0.0240212	-0.10696	0.184766	-0.319532	-0.47284	-0.211976
DNAJC3	DNAJC3__P1P2__primary__RVS__4	-0.106822	-0.562868		0.000889414	-0.168547	-0.170907	-0.166317	-0.0292263	-0.354889	0.0179912	-0.234559	-0.810685	-1.29142	-0.703646
DNAJC3	DNAJC3__P1P2__primary__FWD__46	-1.80445	-0.67542		-1.1485	-1.3232	-3.44663	-1.78128	-1.32265	-0.100478	-0.7071	-0.308236	-0.794007	-0.958629	-1.18407
DNAJC3	DNAJC3__P1P2__primary__FWD__50	-1.30013	-0.624299		-0.84365	-1.02371	-2.15197	-1.16838	-1.31295	-0.229089	-0.259665	-0.237647	-0.783097	-1.23633	-0.999968
DNAJC3	DNAJC3__P1P2__primary__RVS__92	-0.35031	-0.320366		-1.03527	-0.0707842	-0.304007	-0.456842	0.115354	-0.247515	-0.582517	0.247506	-0.416037	-0.515493	-0.408141
DNASE1L1	DNASE1L1__P1__primarysecondary__RVS__47	-0.026235	-0.0516564		-0.112256	0.0347175	-0.406764	0.153619	0.199509	-0.208685	-0.287035	0.30722	-0.215635	0.0568231	0.0373732
DNASE1L1	DNASE1L1__P1__primarysecondary__RVS__57	0.0820706	0.0575307		0.109281	0.10465	-0.0289234	0.0227664	0.20258	-0.0518358	-0.185399	0.529102	0.0932037	0.146764	-0.186651
DNASE1L1	DNASE1L1__P1__primarysecondary__FWD__91	0.10796	0.02351		0.0917096	0.0238762	-0.187789	0.269137	0.342866	-0.0221911	0.0130139	0.481931	-0.0849131	-0.266711	0.019931
DNASE1L1	DNASE1L1__P1__primarysecondary__RVS__58	0.147047	0.12991		0.14219	0.19568	-0.00692876	0.155165	0.249129	0.35467	-0.0109625	0.515968	-0.191923	0.131016	-0.0193091
DNASE1L1	DNASE1L1__P1__primarysecondary__RVS__97	0.103637	0.00203612		0.0433091	0.127649	0.204077	0.192377	-0.0492293	-0.148069	0.256085	0.224349	0.0694592	-0.422746	0.0331389
DNASE1L1	DNASE1L1__P1__primarysecondary__RVS__48	0.212276	-0.057236		0.320684	0.289618	0.000783003	0.105641	0.344655	-0.281706	0.00467978	0.519763	0.134111	-0.710291	-0.00997246
DNASE1L1	DNASE1L1_-_153637536.23-P1	0.238331	0.0895234	-0.347962	0.429956	0.137021	0.242012	0.159132	0.223533	0.0142407	-0.111753	0.209076	-0.0908394	0.294275	0.22214
DNASE1L1	DNASE1L1__P1__primarysecondary__RVS__49	0.299746	0.181829		-0.018094	0.20486	0.560581	0.323892	0.42749	0.115187	0.267093	0.210721	0.266039	0.554433	-0.322499
DNMT1	DNMT1_-_10305544.23-P1P2	-0.584931	-0.578053	-0.947921	-1.22822	-0.575783	0.114866	-0.699301	-0.536219	-0.109922	-0.851164	-0.0384007	-1.67123	-0.128482	-0.66912
DNMT1	DNMT1_-_10305600.23-P1P2	-3.90479	-4.30191	-2.42611	-2.98375	-5.5143	-2.97793	-3.65828	-4.38966	-2.97127	-4.56201	-4.4129	-6.81604	-1.71651	-5.3327
DNMT1	DNMT1_-_10305582.23-P1P2	-4.51754	-4.91174	-2.63761	-2.49081	-5.07522	-5.4879	-3.89883	-5.63496	-3.56152	-5.79109	-5.43869	-6.51834	-1.99825	-6.16258
DNMT1	DNMT1_-_10305597.23-P1P2	-0.475899	-0.222166	-1.14483	-1.11829	-0.495066	0.129912	-1.10862	0.21257	-0.583361	-1.4776	0.468422	-0.17728	0.436441	0.000379923
DNMT1	DNMT1__P1P2__primary__FWD__31	0.111978	-0.00652716		0.25415	0.00983293	-0.092699	0.280353	0.108251	-0.264739	-0.106021	0.194489	0.230815	-0.359057	0.26535
DNMT1	DNMT1__P1P2__primary__RVS__64	-3.9382	-4.17222		-2.57104	-4.13657	-4.41812	-2.22661	-6.33864	-2.40913	-4.1322	-4.95834	-6.31377	-2.57556	-4.64432
DNMT1	DNMT1_+_10305131.23-P1P2	-0.478132	-0.29881	-1.15625	-1.10031	-0.586369	-0.120998	-0.79135	0.208374	-0.1278	-1.01351	-0.0961979	-0.304336	-0.0269768	-0.224043
DNMT1	DNMT1__P1P2__primary__FWD__30	0.175751	0.043178		0.225802	0.132809	0.161362	0.191677	0.167107	0.195973	-0.115851	0.00294121	0.104247	0.0543314	0.0174266
DOCK1	DOCK1_+_128594475.23-P1P2	-0.0789505	-0.344316	-0.25843	-0.245906	-0.229496	0.222688	-0.067295	-0.0747432	-0.549997	-0.448067	-0.0720273	-0.488056	-0.0661229	-0.441628
DOCK1	DOCK1__P1P2__primarysecondary__RVS__31	0.0257572	-0.399286		-0.180276	0.0207025	0.0718095	-0.042584	0.259134	-0.668187	-0.924916	-0.0428099	-0.435145	0.0757529	-0.400411
DOCK1	DOCK1__P1P2__primarysecondary__RVS__27	-0.529878	-2.21805		-0.535753	-1.15287	0.0829173	-0.76601	-0.277676	-1.41953	-2.30557	-1.31059	-2.0151	-3.61454	-2.64299
DOCK1	DOCK1_+_128594038.23-P1P2	-0.588931	-2.2302	-0.216915	-0.472783	-0.824075	-0.961865	-0.617168	-0.0687627	-1.43443	-2.53652	-1.78677	-2.67266	-2.32261	-2.62819
DOCK1	DOCK1_-_128594126.23-P1P2	-0.69623	-1.86289	-0.193724	-0.738729	-0.666468	-0.75137	-0.38317	-0.941413	-1.64985	-1.13853	-1.75562	-2.54663	-2.40207	-1.68466
DOCK1	DOCK1_-_128594048.23-P1P2	0.0192832	-0.239681	-0.0364566	-0.09835	-0.221489	0.0364275	0.0381141	0.341714	-0.18827	-0.21592	0.0434235	-0.439059	0.11574	-0.754003
DOCK1	DOCK1__P1P2__primarysecondary__FWD__38	0.208652	-0.0252775		0.167947	0.292884	0.235082	0.216214	0.131131	0.043526	-0.329647	0.427068	0.144509	-0.486736	0.0496147
DOCK1	DOCK1_+_128593998.23-P1P2	-0.719072	-1.34112	-0.355604	-1.0764	-0.810376	-0.448718	-0.676108	-0.583759	-1.67737	-1.93225	-1.35811	-1.924	-0.187279	-0.967701
DOCK2	DOCK2_+_169064297.23-P1P2	0.0253183	0.651518	0.0172222	-0.0983371	0.0354763	0.134237	0.0843569	-0.029142	0.332265	0.621055	0.808044	0.672247	0.623327	0.852171
DOCK2	DOCK2__P1P2__secondary__FWD__61	0.115126	0.540473		0.177705	0.355169	-0.292884	0.199016	0.136623	0.478048	0.267053	0.627181	0.363782	1.00818	0.498591
DOCK2	DOCK2__P1P2__secondary__FWD__57	-0.462791	0.503607		-0.819002	-0.601159	0.118712	-1.27432	0.261811	0.359154	0.5797	1.06392	0.301913	0.272147	0.444808
DOCK2	DOCK2__P1P2__secondary__FWD__56	0.0807314	0.532224		0.136328	0.0852919	-0.046864	0.195815	0.0330859	0.70738	0.573273	0.742482	0.363665	0.460222	0.346322
DOCK2	DOCK2__P1P2__secondary__FWD__66	-0.141575	0.213412		-0.980567	0.260295	0.0854936	-0.442192	0.369096	-0.0471352	0.497142	0.864177	0.169129	-0.386652	0.183811
DOCK2	DOCK2_-_169064293.23-P1P2	0.225947	0.530691	0.0603204	0.323497	0.191729	-0.104472	0.309144	0.409838	0.25606	0.450882	0.23296	0.750143	1.08655	0.407554
DOCK2	DOCK2_-_169064308.23-P1P2	0.0537755	0.563253	0.0756242	-0.0847867	0.0714881	0.0631567	0.184624	0.0343959	0.550781	0.721063	0.54853	0.433166	0.419236	0.706742
DOCK2	DOCK2__P1P2__secondary__FWD__51	0.238078	0.499443		0.434054	0.206502	-0.0881868	0.260523	0.3775	0.42128	0.698794	0.395283	0.264	0.787648	0.429652
DOT1L	DOT1L__P1P2__primary__RVS__30	0.346584	0.391997		0.70132	-0.0159255	0.516184	0.29687	0.234473	0.89287	0.567607	0.677595	0.0760442	-0.148642	0.28651
DOT1L	DOT1L__P1P2__primary__RVS__32	0.308248	0.237757		0.541923	0.229117	0.0846029	0.36654	0.319055	0.335019	0.264727	0.272278	0.206315	0.565051	-0.216846
DOT1L	DOT1L__P1P2__primary__RVS__29	0.210341	0.705046		0.84245	-0.428506	0.627866	-0.110476	0.120372	0.838897	0.914738	0.822923	0.647236	0.0135356	0.992944
DOT1L	DOT1L_-_2163964.23-P1P2	-0.0116097	1.17585	-1.3281	0.0393212	-0.853763	1.35581	-0.855599	0.256182	0.250742	0.961158	1.43468	1.58851	0.896207	1.92378
DOT1L	DOT1L_+_2164377.23-P1P2	0.563505	0.648402	-0.156255	0.934522	0.435464	0.720352	0.216556	0.510632	0.20962	0.273271	1.2142	0.579326	-0.0192721	1.63327
DOT1L	DOT1L_-_2164187.23-P1P2	0.541332	1.30776	-0.14917	0.876132	-0.143736	1.52907	0.163646	0.281545	0.927989	0.730844	1.74692	1.82798	0.316405	2.29639
DOT1L	DOT1L_+_2164312.23-P1P2	-0.320752	-1.11735	-1.71018	-2.26827	-0.00142567	1.86179	-1.53669	0.340838	-1.3414	-1.09099	-2.43648	-2.4271	1.05882	-0.466941
DOT1L	DOT1L_+_2164403.23-P1P2	0.237668	0.465921	-0.0938971	0.64678	-0.155162	0.195819	0.0216143	0.479287	0.557413	0.600526	0.393173	0.408996	0.372513	0.462907
DPF2	DPF2_-_65101325.23-P1	-0.683004	0.0491241	-0.207099	-1.5314	-1.03087	-0.0667625	-0.529581	-0.256408	0.269075	-0.117311	0.284958	-0.0346546	0.105505	-0.212829
DPF2	DPF2__P1__primarysecondary__RVS__2	-1.00545	-0.929788		-1.0791	-1.16043	-2.22606	-0.370179	-0.1915	-0.167927	-0.458846	-0.758561	-1.88329	-0.126888	-2.18321
DPF2	DPF2__P1__primarysecondary__RVS__3	-1.17179	-0.809407		-1.34673	-1.29508	-2.05155	-0.530172	-0.6354	0.638361	-0.779439	-0.663351	-2.1958	0.446185	-2.3024
DPF2	DPF2__P1__primarysecondary__RVS__1	-1.43354	-0.96876		-1.03771	-1.30199	-3.64124	-0.515175	-0.671561	0.47621	-0.412005	-0.586337	-2.41185	0.0599417	-2.93852
DPF2	DPF2__P1__primarysecondary__FWD__19	0.124698	0.104141		0.325033	0.118973	-0.0141343	0.131668	0.061952	-0.0427152	0.132947	0.130563	0.059131	0.225025	0.119892
DPF2	DPF2_-_65101520.23-P1	-0.333305	-0.131664	-0.278178	-0.867374	-0.606071	-0.147437	-0.259377	0.213732	0.103278	-0.459587	0.143728	0.18919	-0.112748	-0.653848
DPF2	DPF2_+_65101695.23-P1	-1.46207	-1.30931	-0.8367	-2.01718	-1.29047	-1.92567	-0.844944	-1.23209	-0.120445	-0.862237	-1.45791	-2.39315	-0.761105	-2.26099
DPF2	DPF2_-_65101762.23-P1	-1.13814	-0.289408	-0.212765	-2.10889	-1.32448	-0.669047	-1.16166	-0.426616	0.462546	-0.679062	0.110154	-0.418366	-0.183744	-1.02797
DPP9	DPP9__P1__primarysecondary__RVS__74	0.265371	-0.0476783		0.283716	0.399231	0.0634919	0.331803	0.248613	-0.095431	-0.52171	0.600087	0.122918	-0.450584	0.05865
DPP9	DPP9__P1__primarysecondary__RVS__36	0.103178	-0.00439568		0.14157	0.160074	-0.112552	0.127058	0.199738	-0.0520153	-0.353705	0.0501503	0.132303	0.433788	-0.236895
DPP9	DPP9__P1__primarysecondary__FWD__61	0.0898455	0.0921355		-0.136823	0.145733	0.263098	0.28665	-0.109431	0.328133	-0.440507	0.339555	-0.0770721	0.649637	-0.246933
DPP9	DPP9__P1__primarysecondary__RVS__65	0.493133	0.225827		0.475167	0.797007	0.0211817	0.606227	0.56608	0.386946	0.0391813	0.229331	0.350185	0.356925	-0.00760743
DPP9	DPP9__P1__primarysecondary__RVS__66	0.326592	0.016855		0.31747	0.317895	0.326693	0.315361	0.35554	-0.123864	-0.0383318	0.391806	0.00446417	0.144547	-0.277491
DPP9	DPP9_-_4723782.23-P1	-0.492154	-1.77925	-0.478346	-1.00727	-0.696452	-0.131532	-0.670534	0.0450156	-1.67834	-2.17559	-1.78854	-1.49503	-1.67541	-1.8626
DPP9	DPP9_-_4723734.23-P1	-0.278058	-0.34447	-0.640687	-0.634934	-0.166798	0.211841	-0.829728	0.0293309	-0.855515	-1.48053	0.415713	-0.0679748	-0.000486079	-0.0780257
DPP9	DPP9_-_4723419.23-P1	0.0569068	0.212002	-0.0547715	0.154159	0.113005	-0.309672	0.348711	-0.0216697	0.180427	0.265354	0.481796	0.0451181	0.46028	-0.160963
DR1	DR1__P1P2__secondary__FWD__59	0.228803	0.160126		0.0164193	0.249481	0.184809	0.418654	0.274651	0.582242	-0.129816	0.293721	0.0404872	0.315666	-0.141544
DR1	DR1__P1P2__secondary__FWD__31	0.0791132	0.0793989		0.121676	0.0897984	0.159301	0.19857	-0.17378	0.269739	0.252567	0.401939	-0.185728	-0.431461	0.169337
DR1	DR1_+_93811851.23-P1P2	-2.05869	-1.48645	-1.85539	-2.0378	-2.64435	-1.24675	-2.59107	-1.77347	0.707136	-0.0757385	-3.12807	-2.75768	-1.66644	-1.9979
DR1	DR1_-_93811723.23-P1P2	-2.28082	-2.51215	-1.94329	-1.67633	-2.66847	-1.75681	-2.55038	-2.75208	0.632459	-0.983658	-4.45087	-3.95721	-2.50392	-3.80972
DR1	DR1_+_93811540.23-P1P2	-1.17199	-0.588072	-1.30832	-1.63243	-1.3319	-0.250868	-1.8518	-0.792948	0.302363	-0.189715	-0.991891	-0.950545	-0.612916	-1.08573
DR1	DR1_+_93811837.23-P1P2	-1.5251	-0.726523	-1.97505	-2.5751	-1.27578	-0.128061	-2.61707	-1.0295	0.478957	-0.839214	-1.11174	-1.49138	-0.535211	-0.860552
DR1	DR1__P1P2__primary__FWD__32	0.229866	0.183131		0.164226	0.15199	0.248223	0.233776	0.351115	0.140373	0.243835	0.604339	-0.0975257	0.291529	-0.083763
DR1	DR1__P1P2__primary__FWD__45	0.291601	0.284996		0.449926	0.375818	0.268422	0.227894	0.135946	0.733716	0.028195	0.536932	0.157849	0.0877882	0.165496
DROSHA	DROSHA__31531421__FWD__39	-0.312043	0.09365		-1.08762	-0.54299	0.117327	-0.828594	0.781663	0.485283	-0.0155962	0.441335	-0.0296708	-0.395824	0.0763741
DROSHA	DROSHA__31531421__FWD__45	-2.84698	-3.39633		-2.11938	-3.06302	-2.45168	-2.98184	-3.619	-1.84957	-2.83843	-7.56577	-3.97193	-1.28825	-2.86401
DROSHA	DROSHA__31531421__FWD__48	-1.4958	-2.98953		0.203464	0.312642	-2.01713	-3.907	-2.07095	-2.51169	-2.40132	-5.75728	-3.58284	-1.52832	-2.1557
DROSHA	DROSHA__31531421__RVS__48	-4.04774	-4.54695		-2.70463	-4.51933	-5.17189	-3.39214	-4.45074	-2.83545	-3.04322	-8.30991	-6.06958	-4.28777	-2.73576
DROSHA	DROSHA__31531421__RVS__54	-2.59052	-3.23899		-2.25906	-1.5851	-3.24262	-2.62588	-3.23995	-1.28288	-1.39842	-6.95788	-4.57374	-2.37078	-2.85027
DROSHA	DROSHA__31531421__RVS__39	-4.94819	-5.84718		-2.70979	-7.71555	-5.38074	-3.71763	-5.21722	-3.48033	-3.34796	-10.0082	-7.07849	-6.0493	-5.11877
DROSHA	DROSHA__31531421__RVS__38	-4.1163	-4.76779		-2.4954	-3.57882	-6.15976	-4.37017	-3.97736	-3.39488	-3.19998	-8.73281	-5.93345	-3.5509	-3.79471
DROSHA	DROSHA__31531421__FWD__44	-1.75805	-1.44877		-2.48227	-2.01964	-0.76192	-2.05678	-1.46964	-1.21637	-1.36695	-2.8893	-1.85107	-0.330548	-1.03836
DSCR3	DSCR3__P1P2__primary__FWD__5	0.185537	0.0179515		0.0722719	0.14142	0.0997975	0.146139	0.468056	0.129082	-0.261461	-0.171272	0.0312506	0.353352	0.0267581
DSCR3	DSCR3__P1P2__primary__RVS__45	0.0754613	0.0248315		0.283417	0.0718658	-0.00940032	0.0512091	-0.0197847	0.159392	0.194414	0.334196	0.217222	-0.577234	-0.179001
DSCR3	DSCR3_+_38639617.23-P1P2	0.00059731	-0.156472	-0.169581	0.13378	0.0101006	-0.123864	0.0824681	-0.0994991	-0.20114	0.170701	0.0951364	-0.837854	0.177941	-0.343615
DSCR3	DSCR3_-_38639483.23-P1P2	0.0282721	-0.284801	-0.179131	0.0875637	0.183689	-0.212457	0.0466116	0.0359526	-0.0559798	-0.465553	-0.111156	-0.728942	0.111619	-0.458792
DSCR3	DSCR3_+_38639614.23-P1P2	-1.06764	-0.836476	-2.08152	-1.30842	-1.61182	0.238351	-2.62885	-0.0274853	-0.823157	-0.442773	-1.73587	-1.2177	0.455422	-1.25477
DSCR3	DSCR3__P1P2__primary__FWD__-23	0.173388	0.12929		0.27631	0.0850796	0.0662285	0.361963	0.0773611	0.217764	0.304004	0.472313	0.0558452	0.173394	-0.447581
DSCR3	DSCR3__P1P2__primary__RVS__35	0.0271833	-0.0781478		-0.305053	-0.0725371	0.067728	0.0375883	0.40819	-0.315444	-0.653293	0.438126	0.140236	0.183587	-0.2621
DSCR3	DSCR3__P1P2__primary__RVS__44	-0.0736048	-0.156021		-0.0954411	-0.308468	0.108495	-0.0215028	-0.0511068	-0.158567	-0.195889	0.192174	-0.363815	0.0702849	-0.480316
DUSP11	DUSP11_+_74007021.23-P1P2	-0.251423	-1.56881	-0.0503191	0.123322	0.259195	-1.11472	-0.158855	-0.366061	-1.98326	-2.12709	-2.12597	-1.757	0.543189	-1.96275
DUSP11	DUSP11_+_74007204.23-P1P2	-0.49616	-2.20004	-0.0327013	-0.479292	-0.0614664	-1.06913	-0.176017	-0.694893	-2.52263	-2.52093	-3.15209	-2.69218	0.355491	-2.6679
DUSP11	DUSP11__P1P2__secondary__FWD__27	0.00541143	-0.181308		-0.20184	0.242865	-0.232996	0.116466	0.102562	-0.52424	-0.755709	0.111439	-0.157041	0.729019	-0.491316
DUSP11	DUSP11_+_74007207.23-P1P2	-0.589941	-1.38456	-0.148494	-0.0671817	-0.157231	-1.47242	-0.277966	-0.974906	-1.98625	-1.49158	-2.47181	-2.10706	1.07102	-1.32169
DUSP11	DUSP11__P1P2__secondary__FWD__39	-0.380259	-0.532537		-0.619992	-0.534189	-0.416481	-0.436628	0.105995	-1.13281	-0.450635	-0.23291	-0.817101	0.564917	-1.12668
DUSP11	DUSP11__P1P2__secondary__FWD__98	-0.282115	-1.07782		-0.431832	-0.133661	-0.22243	-0.185908	-0.436742	-1.4981	-1.91342	-1.73014	-1.43992	1.50494	-1.39029
DUSP11	DUSP11__P1P2__secondary__RVS__36	-0.0184634	-0.337595		-0.106769	-0.191952	-0.161916	-0.125198	0.49352	-0.573824	-1.05804	0.034408	-0.578295	0.610591	-0.46041
DUSP11	DUSP11__P1P2__secondary__FWD__34	-0.13547	-0.610357		-0.257863	-0.0626437	-0.157298	0.0822027	-0.281748	-1.18646	-1.10597	-0.830508	-0.97529	1.0448	-0.608718
DUSP12	DUSP12_+_161719608.23-P1P2	-2.18554	-1.92337	-2.23545	-2.89014	-2.15831	-0.975587	-2.55782	-2.34584	-0.533063	-1.10317	-3.63293	-3.94415	0.0835905	-2.41048
DUSP12	DUSP12_-_161719619.23-P1P2	-4.18925	-3.55878	-2.04087	-2.86607	-4.07517	-4.88237	-3.28424	-5.83842	-0.830862	-1.72019	-8.22472	-5.82001	-1.59194	-3.16494
DUSP12	DUSP12__P1P2__primarysecondary__RVS__59	0.233092	0.203066		0.319496	0.571354	0.167473	0.12419	-0.0170527	0.468381	0.107748	0.177054	-0.0507762	0.376903	0.139084
DUSP12	DUSP12__P1P2__primarysecondary__FWD__55	0.0392068	0.0209175		0.111182	-0.0808812	0.126169	0.0546476	-0.015083	-0.000491536	0.138496	0.287549	-0.104625	-0.0492785	-0.146144
DUSP12	DUSP12__P1P2__primarysecondary__FWD__49	-1.49615	-1.11341		-1.80504	-1.48816	-1.01089	-2.05212	-1.12455	-0.290436	-0.708905	-2.93846	-1.89411	0.578719	-1.42727
DUSP12	DUSP12__P1P2__primarysecondary__RVS__38	-2.61513	-2.83522		-2.82721	-3.14413	-1.87342	-2.72911	-2.50181	-1.58824	-2.69164	-6.01042	-4.11207	0.0759715	-2.68493
DUSP12	DUSP12_-_161719818.23-P1P2	-2.25298	-2.16095	-1.08094	-2.00741	-1.5905	-2.29727	-1.9867	-3.38304	-0.216147	-0.662207	-4.02686	-3.6771	-0.591171	-3.79221
DUSP12	DUSP12_+_161719571.23-P1P2	-2.67973	-2.40926	-2.20909	-2.73551	-3.25394	-1.39277	-3.27006	-2.74634	-1.05602	-2.09083	-5.69908	-2.95662	-0.343531	-2.30949
DUSP22	DUSP22__292259__RVS__57	0.199574	-0.000898866		0.373474	0.258759	0.261654	0.175433	-0.0714534	0.293513	-0.109492	0.165227	0.0569869	-0.219765	-0.191863
DUSP22	DUSP22__292259__RVS__32	0.0482148	-0.178199		-0.0766071	-0.285881	0.0130569	0.0776976	0.512808	-0.221077	-0.302471	0.118224	-0.298132	0.133869	-0.499605
DUSP22	DUSP22__292259__FWD__56	0.0409926	0.0920683		-0.0200351	0.202462	-0.117604	0.228923	-0.0887828	0.243539	0.0641705	0.132011	0.136254	0.30272	-0.326285
DUSP22	DUSP22__292259__RVS__64	0.155109	-0.0764123		-0.0982522	0.169087	0.346584	0.0051195	0.353005	-0.174472	-0.195824	0.868623	-0.0489461	-0.637944	-0.269911
DUSP22	DUSP22__292259__RVS__72	0.099465	-0.288384		0.0502873	0.279009	0.0189076	0.120532	0.0285894	-0.217052	-0.447855	-0.0558183	-0.141228	-0.490005	-0.378345
DUSP22	DUSP22__292259__FWD__85	0.194326	-0.0332834		0.264378	0.150469	0.0516436	0.216395	0.288745	-0.0599841	-0.285717	0.208056	-0.37145	0.308188	0.00120599
DUSP22	DUSP22__292259__FWD__86	0.152876	0.241294		0.349684	-0.00882713	0.18424	0.231193	0.00809226	0.101977	0.884549	0.20457	-0.128374	0.393584	-0.00854404
DUSP22	DUSP22__292259__RVS__100	0.121621	0.00169076		-0.0239934	0.320705	0.138205	0.159155	0.0140336	0.155041	-0.271021	0.334501	0.0681357	-0.0752372	-0.201276
DYNC1LI1	DYNC1LI1_-_32612288.23-P1P2	-1.36554	-0.720144	-0.331073	-0.809724	-1.83524	-1.10189	-1.45096	-1.6299	-0.00928488	-0.484067	-0.944501	-1.21892	-0.478431	-1.18566
DYNC1LI1	DYNC1LI1_-_32612310.23-P1P2	-0.452243	-0.0737025	-0.346444	-0.279519	-0.915974	-0.00954862	-0.746712	-0.30946	0.0405515	-0.0387688	0.390199	-0.342449	-0.162239	-0.329509
DYNC1LI1	DYNC1LI1_+_32612127.23-P1P2	-0.222589	-0.192446	-0.201291	-0.221298	-0.226473	-0.168543	-0.450904	-0.0457255	0.191925	0.149722	-0.37779	-0.623542	-0.342285	-0.152709
DYNC1LI1	DYNC1LI1_-_32611933.23-P1P2	-0.374689	-0.148715	-0.138205	-0.357474	-0.491738	-0.0474903	-0.882841	-0.0939018	0.0942262	-0.0106041	-0.0648212	-0.275175	-0.382752	-0.253166
DYNC1LI1	DYNC1LI1__P1P2__primary__RVS__26	-1.36682	-0.589075		-1.37419	-1.91023	-1.18529	-1.57726	-0.787147	0.0649241	-0.310072	-0.679138	-0.904867	-0.734414	-0.970883
DYNC1LI1	DYNC1LI1__P1P2__primary__RVS__61	0.0965426	-0.0643015		-0.0404817	-0.00238225	0.362349	0.171142	-0.00791366	-0.274865	-0.0791606	0.380864	-0.183458	-0.109639	-0.11955
DYNC1LI1	DYNC1LI1__P1P2__primary__RVS__70	0.170509	0.131589		0.196452	0.324704	0.0756292	0.149808	0.10595	0.492011	-0.196906	-0.0221333	0.375598	0.293321	-0.152356
DYNC1LI1	DYNC1LI1__P1P2__primary__FWD__72	0.107761	0.175124		0.142718	0.387881	0.156759	-0.11409	-0.0344658	0.0194873	-0.0955632	0.651432	0.169186	0.515032	-0.208831
EAF1	EAF1_-_15469153.23-P1P2	0.0819028	-2.2941	-0.645329	0.148905	0.115478	-0.229611	-0.0147497	0.389491	-1.50691	-1.74112	-2.42738	-3.16967	-2.19063	-2.72891
EAF1	EAF1_+_15469455.23-P1P2	-0.148241	-2.18947	-0.735778	0.151119	-0.441754	-0.175437	-0.181921	-0.0932098	-1.21791	-1.79944	-2.22378	-3.4965	-1.96272	-2.43647
EAF1	EAF1_+_15469156.23-P1P2	-0.028989	-1.77604	-0.697577	-0.280128	-0.00661866	0.316549	-0.347531	0.172784	-1.11591	-1.92377	-2.3479	-2.99622	-0.815012	-1.45744
EAF1	EAF1_+_15469591.23-P1P2	0.0819398	-2.52068	-0.624549	0.0571552	0.0664818	0.425242	-0.298063	0.158883	-1.17071	-1.34555	-2.93899	-3.5383	-1.50483	-4.62571
EAF1	EAF1__P1P2__secondary__FWD__65	0.0353608	-1.43335		-0.133051	0.202897	0.091916	0.0342006	-0.0191587	-0.912739	-1.05663	-2.19537	-1.64812	-0.698797	-2.08843
EAF1	EAF1_+_15469112.23-P1P2	-0.0079792	-0.404556	-0.690174	0.0504554	0.225182	-0.159036	-0.188352	0.0318556	-0.634435	-1.11342	0.221717	0.0072961	-0.165249	-0.743241
EAF1	EAF1__P1P2__secondary__RVS__58	-0.400032	-1.25387		-0.331086	-0.782791	-0.364707	-0.517549	-0.00402445	-1.44512	-2.17823	-0.986133	-1.22141	-0.0771489	-1.61516
EAF1	EAF1__P1P2__secondary__FWD__72	0.0295178	-1.94576		0.209613	0.0112255	0.0231068	-0.167036	0.0706796	-1.30384	-1.44654	-2.02134	-1.98917	-2.72994	-2.18373
EHBP1	EHBP1_+_62933287.23-P1P2	0.283207	0.985469	-0.205546	0.192562	0.580819	0.226432	0.281402	0.134818	1.20649	0.852437	1.00942	0.870489	0.555352	1.41863
EHBP1	EHBP1__P1P2__secondary__FWD__68	-0.103568	-0.474356		0.040437	0.021995	-0.0596911	-0.0858228	-0.43476	-0.149385	-0.229086	-0.494298	-0.970372	-0.354846	-0.648149
EHBP1	EHBP1__P1P2__secondary__FWD__56	-0.0612514	0.469936		-0.0770254	0.188894	-0.0685612	-0.133017	-0.216547	0.142352	0.439657	0.644838	0.723942	0.444594	0.424233
EHBP1	EHBP1__P1P2__secondary__FWD__51	-0.256733	0.57766		-0.0272349	-0.335224	-0.0449286	-0.167904	-0.708376	0.10717	0.554037	0.652152	0.749784	0.682437	0.720383
EHBP1	EHBP1_-_62933178.23-P1P2	-0.0110257	0.448688	-0.00932683	0.232365	0.0819672	-0.118108	0.172969	-0.424323	-0.0284716	0.782424	1.2018	0.220429	0.149058	0.366888
EHBP1	EHBP1_-_62932952.23-P1P2	-0.339072	0.544188	-0.0551826	-0.220254	-0.162959	-0.674909	-0.28211	-0.355127	0.822126	0.573544	1.07124	0.625412	-0.199277	0.372082
EHBP1	EHBP1_-_62932905.23-P1P2	-0.0315112	0.669179	-0.30757	-0.00603293	0.112617	-0.0317178	0.123277	-0.355699	0.266127	1.0782	1.00267	0.752675	0.461566	0.453835
EHBP1	EHBP1_+_62932833.23-P1P2	-0.447619	0.621867	-0.325817	0.227591	-0.795317	-0.647574	-0.349385	-0.673411	0.419225	0.859239	0.877575	0.823101	-0.0796433	0.831707
EIF3F	EIF3F__P1P2__primarysecondary__RVS__401	-0.55778	-0.153195		-0.769722	-0.619275	-0.0729096	-1.64955	0.322562	-1.12833	-0.544052	0.6337	0.121801	-0.0597202	0.0574283
EIF3F	EIF3F_+_8009355.23-P1P2	-0.44105	-1.22566	-1.15428	-0.417413	-0.504539	-0.0741124	-1.2125	0.0033116	-1.34501	-1.13181	-2.40164	-1.17282	0.0344137	-1.33711
EIF3F	EIF3F_+_8009347.23-P1P2	-0.0788779	-0.402083	-0.501247	-0.145818	-0.0457548	-0.150779	-0.286244	0.234206	-0.891848	-0.669305	-0.524344	-0.21747	0.434333	-0.543864
EIF3F	EIF3F_-_8009270.23-P1P2	-0.764946	-0.723352	-1.49114	-1.24909	-0.669315	0.25695	-1.54949	-0.613783	-1.34607	-1.6324	-0.581824	-0.338771	0.0361508	-0.477198
EIF3F	EIF3F__P1P2__primarysecondary__RVS__26	0.136155	0.074969		-0.123108	0.191128	0.00507529	0.458459	0.149221	0.186253	-0.332574	0.747505	-0.10983	-0.0998823	0.058342
EIF3F	EIF3F__P1P2__primarysecondary__FWD__28	0.122013	0.148925		0.0922917	0.0161539	0.115288	0.243212	0.143119	0.168861	-0.0135189	-0.0300248	0.259015	0.489445	0.0197726
EIF3F	EIF3F__P1P2__primarysecondary__RVS__29	0.144144	0.243231		0.132508	0.274006	-0.0457623	0.179127	0.180841	0.366744	0.341972	0.513038	0.092493	0.2154	-0.0702624
EIF3F	EIF3F__P1P2__primarysecondary__FWD__61	-3.74104	-5.35602		-1.91348	-5.07519	-4.72511	-2.98083	-4.0106	-2.55531	-2.44878	-11.9824	-4.792	-7.43733	-2.92033
EIF3F	EIF3F__P1P2__primarysecondary__RVS__64	-3.4585	-4.90095		-2.17658	-4.30495	-3.0183	-3.40163	-4.39102	-3.65772	-2.36692	-9.47039	-4.18509	-5.88422	-3.84138
EIF3F	EIF3F__P1P2__primarysecondary__RVS__518	-0.308052	-0.683125		-0.388284	-0.493254	-0.219169	-0.736591	0.297036	-1.85318	-0.761585	-0.46179	-0.222041	0.15107	-0.951227
EIF3F	EIF3F__P1P2__primarysecondary__RVS__519	0.0124107	-0.163038		-0.0756365	0.134174	0.0074172	-0.237987	0.234085	-1.01	-0.782225	0.580493	0.0367098	0.115307	0.0814918
EIF4A1	EIF4A1__P1P2__primarysecondary__RVS__28	-0.471288	-0.655501		-0.830054	-0.781462	0.0819358	-1.08829	0.261436	-2.00199	-1.55133	-0.131073	-0.22086	0.55506	-0.582817
EIF4A1	EIF4A1__P1P2__primarysecondary__RVS__27	0.23506	0.0907709		0.628778	-0.121498	0.138058	0.380625	0.149338	-0.279017	0.0309275	0.660559	0.0672263	0.204058	-0.139128
EIF4A1	EIF4A1_-_7476191.23-P1P2	0.152729	-0.287481	-0.453493	0.403	0.234551	0.122704	-0.144438	0.147828	-0.832073	-0.366353	0.248454	0.0126625	-0.533189	-0.254384
EIF4A1	EIF4A1_+_7476223.23-P1P2	-0.873093	-2.05612	-1.76236	-1.91148	-1.05467	-0.0642036	-1.3571	0.0219835	-3.863	-1.55092	-3.26625	-0.960262	-1.1672	-1.52912
EIF4A1	EIF4A1_+_7476510.23-P1P2	-0.630138	-1.70483	-1.21089	-1.49014	-0.511668	-0.0454936	-1.27617	0.17278	-2.1871	-1.30832	-2.91403	-1.59219	-0.749533	-1.4778
EIF4A1	EIF4A1_-_7476155.23-P1P2	-0.865584	-1.98962	-1.8638	-1.73896	-1.20592	0.271477	-1.40377	-0.250753	-1.97473	-1.49206	-3.61892	-2.14001	-0.857166	-1.85482
EIF4A1	EIF4A1_-_7476620.23-P1P2	0.66837	0.16165	-0.7542	0.549486	1.07957	1.17009	-0.00844228	0.551149	-0.439721	-0.2429	-0.0246095	0.287159	0.907552	0.482421
EIF4A1	EIF4A1__P1P2__primarysecondary__FWD__75	0.199718	0.181046		0.581711	-0.0443642	-0.0906961	0.298407	0.253533	0.16199	0.0782342	0.538617	0.0147519	0.394981	-0.1023
EIF4B	EIF4B_+_53400192.23-P1P2	0.522537	0.264374	0.00495987	0.830409	0.442672	0.512529	0.526062	0.301015	-0.235455	0.490051	0.620847	0.279048	-0.0224495	0.454205
EIF4B	EIF4B_+_53400227.23-P1P2	0.522887	0.159782	-0.0539501	0.994939	0.651809	0.22248	0.587768	0.157438	-0.239642	0.21696	0.318518	0.308168	-0.346185	0.700873
EIF4B	EIF4B_-_53400717.23-P1P2	0.297782	-0.19397	0.0914815	0.605385	0.135587	0.0694398	0.32505	0.353448	-0.406914	-0.366985	0.386439	0.426881	-1.29945	0.0962115
EIF4B	EIF4B_-_53400539.23-P1P2	0.349166	0.137349	0.0720441	0.900844	0.324946	-0.103682	0.516648	0.107073	-0.173256	-0.0750799	0.123803	0.220481	0.471956	0.256187
EIF4B	EIF4B_-_53400313.23-P1P2	0.671002	0.474914	0.0356628	1.16245	0.505547	0.675445	0.624666	0.386907	-0.268711	-0.0470224	0.826061	1.04985	0.00788816	1.28142
EIF4B	EIF4B__P1P2__primary__RVS__52	0.191975	0.129432		0.103025	0.197245	0.376098	0.163392	0.120116	-0.097213	-0.236225	0.451482	-0.245762	0.586594	0.317714
EIF4B	EIF4B__P1P2__primary__RVS__53	0.311552	0.146231		0.31661	0.0300746	0.539191	0.261709	0.410174	-0.069509	0.370269	0.4683	-0.184108	0.474393	-0.181959
EIF4B	EIF4B__P1P2__primary__FWD__62	0.34671	0.210332		0.324668	0.305807	0.281657	0.432638	0.388782	0.290867	-0.2112	0.487007	0.181283	0.308093	0.205945
EIF4H	EIF4H_-_73588899.23-P1P2	-1.82277	-1.31107	-1.80006	-1.47027	-2.85021	-0.664947	-2.39188	-1.73653	-2.15097	-2.50659	-2.75611	0.522723	-0.236032	-0.739447
EIF4H	EIF4H_-_73588703.23-P1P2	0.253648	0.228003	-0.0375392	0.253034	-0.190201	0.865425	0.12475	0.215232	-0.400056	-0.486729	0.099469	1.5008	0.642925	0.011608
EIF4H	EIF4H_-_73588617.23-P1P2	-0.0490924	0.0127888	0.00396846	0.259027	-0.406893	-0.195877	0.0656221	0.0326585	0.0638114	-0.520023	0.756392	0.376143	-0.216463	-0.383129
EIF4H	EIF4H_+_73588684.23-P1P2	0.202907	0.0391172	-0.0582043	0.432548	-0.268566	0.315989	0.339092	0.195475	-0.633456	-0.247561	-0.130801	0.935663	0.473848	-0.162989
EIF4H	EIF4H__P1P2__primary__RVS__31	0.214649	-0.0172784		0.606351	-0.0773611	0.127202	0.415216	0.00183833	-0.724757	-0.457879	0.365444	1.02719	0.311406	-0.625073
EIF4H	EIF4H__P1P2__primary__FWD__4	0.100941	0.154164		0.226314	-0.105027	0.0993916	0.20344	0.0805871	-0.408265	-0.330335	0.125762	0.616242	0.553365	0.368216
EIF4H	EIF4H__P1P2__primary__RVS__27	0.232015	-0.139028		0.428143	0.077802	0.168142	0.0914658	0.394523	-0.693942	-0.313077	0.156783	0.800765	-0.753134	-0.0315652
EIF4H	EIF4H__P1P2__primary__RVS__40	0.245041	0.025657		0.334654	-0.299629	0.703095	0.123911	0.363175	-0.851714	-0.737684	0.346135	1.38489	0.124998	-0.112682
ELK3	ELK3_-_96588427.23-P1P2	0.140371	0.260384	0.0549283	0.156735	0.257486	0.0893485	0.119611	0.0786721	0.429992	-0.0377957	0.521054	0.0990803	0.206377	0.343595
ELK3	ELK3_-_96588495.23-P1P2	0.189344	0.128687	-0.0132793	0.203832	0.12053	0.128365	0.246323	0.24767	0.237968	-0.00273398	0.531792	-0.0893998	0.371681	-0.277184
ELK3	ELK3_+_96588699.23-P1P2	0.15687	0.416265	0.182137	0.119806	0.468477	-0.0232903	0.266704	-0.0473468	0.185347	0.362432	1.04205	0.0781388	0.303028	0.526586
ELK3	ELK3_+_96588238.23-P1P2	0.168531	0.31162	0.123879	0.32496	0.379758	0.178313	-0.0187055	-0.0216693	0.281222	0.557304	0.630951	0.0752887	0.174067	0.150887
ELK3	ELK3_+_96588667.23-P1P2	0.0989838	0.306877	-0.0493754	0.206436	0.138348	-0.250499	0.383013	0.0176216	0.426808	0.168798	0.411185	0.0542156	0.910328	-0.130073
ELK3	ELK3__P1P2__secondary__FWD__29	0.162665	0.190492		0.232792	0.0764445	0.00569207	0.166987	0.331408	-0.0449479	-0.0792442	0.605447	0.0703349	0.283074	0.308289
ELK3	ELK3__P1P2__secondary__FWD__61	0.192331	0.401853		0.463687	0.321977	-0.0694235	0.0712955	0.174117	0.146436	0.356341	0.423704	0.149711	0.888792	0.446135
ELK3	ELK3__P1P2__secondary__RVS__74	0.215603	0.127359		0.296494	0.237256	-0.13525	0.296334	0.383179	-0.00462724	0.489126	0.130015	-0.014159	0.168367	-0.00456837
ELMO3	ELMO3__P1P2__primarysecondary__RVS__65	-0.0427984	-0.349378		-0.00442231	-0.105616	-0.0692377	-0.0234603	-0.011256	-0.221646	-0.376551	-0.395699	-0.39158	-0.295496	-0.415294
ELMO3	ELMO3__P1P2__primarysecondary__RVS__31	-0.00998222	-0.37941		0.281639	-0.359328	0.0157342	0.0174297	-0.00538596	-0.457206	-0.341781	0.135557	-0.431879	-0.165145	-1.016
ELMO3	ELMO3__P1P2__primarysecondary__FWD__28	-0.00853481	-0.590433		0.0360929	-0.0419004	0.0655051	-0.0618596	-0.0405122	-0.658466	-1.24757	-0.242236	-0.364346	-0.500012	-0.529967
ELMO3	ELMO3__P1P2__primarysecondary__RVS__41	0.093277	-0.532558		-0.0546355	0.206106	0.161284	0.113597	0.0400331	-0.381294	-0.955106	-0.017748	-0.502537	-0.83483	-0.503833
ELMO3	ELMO3_-_67233046.23-P1P2	-0.0325829	-0.301582	-0.0827108	0.0234816	-0.125249	-0.0781389	-0.105295	0.122286	-0.296851	-0.616584	-0.249535	-0.21765	0.287196	-0.716066
ELMO3	ELMO3_-_67233060.23-P1P2	-0.127218	-0.427901	0.0129545	-0.104905	-0.0883817	-0.173428	-0.0387149	-0.230663	-0.593572	-0.528338	-0.262057	-0.3059	-0.344456	-0.533082
ELMO3	ELMO3_-_67233092.23-P1P2	-0.0204519	-0.263254	0.0189647	0.195379	-0.114244	-0.0439793	0.0143911	-0.153806	-0.450158	-0.0457647	-0.28371	-0.31486	0.310816	-0.795849
ELMO3	ELMO3_+_67233049.23-P1P2	0.0150148	-0.562798	-0.0700194	0.131298	-0.19397	0.089857	0.0813908	-0.0335018	-0.348307	-0.896487	-0.516693	-0.577104	-0.583061	-0.455139
ELOF1	ELOF1__P1P2__primary__FWD__54	0.159389	0.0718682		0.355896	0.544659	-0.11233	0.177211	-0.168491	0.0757276	-0.0480005	0.295317	-0.132404	0.29444	-0.0538717
ELOF1	ELOF1__P1P2__primary__FWD__14	-1.57945	-0.320686		-0.821008	-1.77068	-2.2833	-0.839054	-2.18318	-0.233225	0.170556	-0.0178163	0.269159	-1.61447	-0.498324
ELOF1	ELOF1_+_11670080.23-P1P2	-0.814558	0.666834	-0.564827	-0.64551	-0.889884	-0.34437	-1.28641	-0.906618	0.481289	0.344039	1.04958	0.924714	-0.0583641	1.25974
ELOF1	ELOF1_+_11670004.23-P1P2	-1.87064	0.0248818	-1.53624	-1.67988	-2.73203	-0.928585	-2.32144	-1.69126	0.84728	-0.137027	-0.274496	0.557954	-1.26353	0.419107
ELOF1	ELOF1__P1P2__primary__FWD__8	0.143994	0.180782		-0.0408381	-0.0235729	0.457094	0.157668	0.16962	0.0571296	0.138705	0.422583	0.227008	0.00955413	0.229713
ELOF1	ELOF1__P1P2__primary__FWD__97	-0.430432	0.722903		-0.281811	-0.505713	-0.078692	-1.02141	-0.264531	0.841101	0.562906	0.844739	1.06168	-0.194451	1.22144
ELOF1	ELOF1__P1P2__primary__RVS__16	0.167834	0.0180169		0.00917762	0.241149	0.141096	0.105449	0.342301	0.275809	-0.124272	-0.274707	0.370162	-0.0447318	-0.0941599
ELOF1	ELOF1__P1P2__primary__RVS__49	0.0918177	0.196384		0.164475	0.0761603	0.210314	0.210332	-0.202193	0.150006	0.144151	0.732895	0.0426237	0.141723	-0.0330965
ELOVL6	ELOVL6__P1P2__primary__FWD__85	-0.427705	-0.50459		-0.18738	-0.343256	-1.49563	-0.0877592	-0.024502	-1.1731	0.174308	-0.488543	0.108361	-1.41279	-0.235776
ELOVL6	ELOVL6__P1P2__primary__RVS__88	-0.282623	-0.659088		-0.0434364	-0.380384	-0.876395	-0.132117	0.0192164	-1.48381	-0.3807	-0.628319	0.168493	-1.42145	-0.208741
ELOVL6	ELOVL6_+_111119734.23-P1P2	-0.378066	-0.707105	0.267278	-0.329287	-0.429155	-0.781803	-0.0919459	-0.258139	-1.08203	-1.3764	-0.325024	0.239462	-0.725165	-0.97347
ELOVL6	ELOVL6_+_111119588.23-P1P2	0.302566	-0.288763	0.231854	0.386364	0.417934	0.0698606	0.388738	0.249934	-0.109944	-0.21632	-0.157403	-0.102089	-1.05454	-0.0922793
ELOVL6	ELOVL6_-_111119665.23-P1P2	-0.362341	-0.903024	0.253703	-0.063681	-0.358654	-1.09815	-0.176842	-0.114379	-1.78641	-1.11499	-0.129854	0.00631935	-1.25911	-1.13409
ELOVL6	ELOVL6_-_111119629.23-P1P2	-0.0710103	-0.435572	0.163231	-0.236656	-0.109384	-0.283891	0.0735662	0.201313	-0.911281	-1.0779	0.037217	0.0571506	-0.214436	-0.504183
ELOVL6	ELOVL6_+_111119612.23-P1P2	-0.493304	-0.943728	0.208612	-0.237115	-0.715198	-0.859705	-0.122689	-0.531812	-1.55137	-1.99504	-0.345667	-0.0775696	-0.517805	-1.17491
ELOVL6	ELOVL6__P1P2__primary__FWD__14	-0.398394	-0.80589		-0.348281	-0.358114	-0.951757	-0.134046	-0.199772	-1.28347	-1.50889	-0.260216	-0.128178	-0.506673	-1.14792
EMC1	EMC1__P1P2__primary__RVS__25	-0.494967	0.138183		-0.767643	-0.470794	0.230883	-1.41498	-0.0523034	-0.0445025	-0.0630424	0.560983	0.0395528	0.311042	0.0250656
EMC1	EMC1__P1P2__primary__FWD__53	0.0290796	0.137379		0.118331	0.0302932	-0.131349	0.093798	0.034325	0.118783	-0.389605	0.901949	0.307686	-0.128665	0.0141234
EMC1	EMC1__P1P2__primary__FWD__96	-3.99935	-3.81214		-2.75288	-4.08143	-5.20859	-3.12655	-4.82729	-0.402705	-0.319161	-9.20871	-5.87313	-3.96294	-3.10619
EMC1	EMC1__P1P2__primary__FWD__18	-0.636756	-1.04276		-0.576718	-0.621036	-0.191711	-1.43283	-0.361488	0.518906	-0.299308	-3.62652	-2.12284	0.296826	-1.02362
EMC1	EMC1_-_19577627.23-P1P2	-2.5077	-3.49129	-1.86791	-1.79606	-2.8422	-1.50622	-3.14826	-3.24578	-1.46892	-1.82556	-9.80361	-3.14793	-1.78792	-2.91379
EMC1	EMC1_+_19577987.23-P1P2	-2.22803	-3.18157	-3.29618	-1.1252	-3.27902	-1.69753	-3.17821	-1.86017	-2.23448	-2.21279	-6.85504	-3.55758	-0.764881	-3.46466
EMC1	EMC1_+_19577920.23-P1P2	-1.66881	-2.14694	-1.24185	-1.56391	-1.37389	-1.44157	-2.46045	-1.50426	0.306187	-0.261525	-5.71632	-3.66565	-0.808814	-2.73553
EMC1	EMC1__P1P2__secondary__RVS__16	-1.04488	-1.41832		-2.02397	-0.852321	-0.158229	-1.61412	-0.575755	-0.468382	-0.982091	-2.68017	-2.51098	-0.160193	-1.70811
EMD	EMD_+_153608133.23-P1P2	0.063437	0.165126	-0.186653	-0.202901	0.118558	0.067261	0.383732	-0.0494648	0.0178877	0.415329	0.719569	-0.014845	-0.159956	0.0127729
EMD	EMD_-_153608062.23-P1P2	0.00918892	0.0260768	-0.086738	0.00912078	0.0908118	-0.384314	0.253986	0.07634	0.157187	-0.418624	0.434049	-0.2461	-0.00936404	0.239313
EMD	EMD_+_153607759.23-P1P2	0.0678704	0.0262079	-0.230367	-0.0230063	0.0794474	0.100815	0.0926271	0.0894695	0.110744	-0.290238	0.598852	0.14176	-0.330116	-0.0737538
EMD	EMD_+_153607756.23-P1P2	-0.219517	-0.17957	-1.44826	-1.0802	-0.141042	0.427595	-0.599031	0.295088	-1.73479	-0.891821	0.478611	0.499762	0.659554	-0.0887434
EMD	EMD_+_153607778.23-P1P2	0.213045	0.176429	-0.0145619	0.221903	0.109087	0.349031	0.320535	0.0646667	0.150952	-0.00147949	0.566318	-0.123462	0.369523	0.0967245
EMD	EMD__P1P2__primary__FWD__37	0.113798	-0.104104		0.0653562	0.231711	0.0570561	0.149438	0.065428	0.133609	-0.131026	0.125908	-0.100669	-0.146618	-0.505828
EMD	EMD__P1P2__primary__RVS__59	0.0730815	0.255561		0.313195	-0.069876	0.0104395	0.328366	-0.216716	0.0889511	0.3161	0.0118864	0.385988	0.914414	-0.183973
EMD	EMD__P1P2__primary__RVS__65	0.212917	0.179012		0.0572271	0.215516	0.229765	0.212869	0.349209	0.184737	0.0872941	0.724617	-0.101984	0.137723	0.0416818
ENY2	ENY2__P1P2__primarysecondary__RVS__25	0.141794	0.176701		0.104178	0.277742	0.315197	0.127201	-0.115346	0.149622	0.00271104	0.432931	-0.112258	0.488672	0.0985269
ENY2	ENY2__P1P2__primarysecondary__RVS__24	0.153555	0.0279273		0.19968	0.205888	0.102372	0.279201	-0.019365	0.0477684	-0.1363	0.427456	-0.148484	-0.0238981	0.00102177
ENY2	ENY2_-_110346811.23-P1P2	0.183701	0.0452678	0.128295	0.202094	0.225833	0.0178486	0.243622	0.229108	0.2822	-0.0311927	0.0847336	0.0512881	-0.206733	0.0913107
ENY2	ENY2__P1P2__primarysecondary__FWD__57	-2.04789	-2.51482		-2.29095	-2.41966	-1.00001	-2.7336	-1.79522	-2.44959	-2.53026	-2.53714	-3.5761	-1.3127	-2.68313
ENY2	ENY2_+_110346588.23-P1P2	-0.0311724	0.0452922	-0.158588	0.0989525	-0.0333518	0.154517	-0.862754	0.486774	0.201021	-0.734265	0.41578	-0.0194858	0.411609	-0.0029062
ENY2	ENY2_-_110346824.23-P1P2	-0.322579	-1.96428	0.29237	0.106838	0.0669256	-0.430933	-0.581339	-0.774385	-0.630072	-1.86115	-1.43549	-3.9015	-0.886133	-3.07135
ENY2	ENY2_+_110346619.23-P1P2	-1.04141	-1.22067	-1.34589	-1.69107	-1.23037	0.153853	-1.80178	-0.637691	-1.8094	-2.57272	-0.58651	-1.7489	0.41503	-1.02152
[truncated: 7,692 more rows]

## Sheet: Metadata S4B
gene	Gene ID
sgID	sgRNA ID
target	Target sequence
context	Context around target sequence
orientation	protospacer orientation relative to the direction of transcription
JostCRISPRi_maxOT	Max off-target score calculated based on Jost et al., 2020
JostCRISPRi_specificityscore	Specificity score calculated based on Jost et al., 2020
dangerous_GC	sgRNA GC content
dangerous_polyT	Flag for polyT sequences
basesDiffToClosestHit	Number of polymorphisms distiguishing the protospacer from its nearest off-target sequence
0-1-2-3-4_mismatch	Number of loci with 0-1-2-3-4 mismatches to the protospacer sequence
otCount	Total sum of potential off-targets with no more than 4 mismatch
perfectMatch_hg38	Genomic location of perfect matches to human genome (hg38)
protospacer_sequence	Protospacer sequence
perfectMatch_panTro6	Genomic location of perfect matches to chimpanzee genome (PanTro6)
oligo_seq	Agilent oligo sequence
DeepHF	On-target activity as predicted by DeepHF (Wang et al. 2019)
position_relative_TSS	Position relative to FANTOM-annotated transcription start site

## Sheet: Table S4B
gene	sgID	target	context	orientation	JostCRISPRi_maxOT	JostCRISPRi_specificityscore	dangerous_GC	dangerous_polyT	basesDiffToClosestHit	0-1-2-3-4_mismatch	otCount	perfectMatch_hg38	protospacer_sequence	perfectMatch_panTro6	oligo_seq	DeepHF	position_relative_TSS
AATF	AATF_-_35306340.23-P1P2	GGAATCGGATCAAGGCGAGGGG	NONE	FWD	0.15152	0.561029	0.636364	0	3	2,0,0,36,0	38	GGAATCGGATCAAGGCGAGAGG_2_0<chr17:36949019^F|chr17_KI270857v1_alt:1185384^F>	GGGAATCGGATCAAGGCGAG	GGAATCGGATCAAGGCGAGAGG_1_0<chr17:19601900^R>	CCACCTTGTTGGGGAATCGGATCAAGGCGAGGTTTAAGAGCTAAGCTG
AATF	AATF_-_35306346.23-P1P2	GGATCAAGGCGAGAGGATCGGG	NONE	FWD	0.122962	0.633569	0.636364	0	3	2,0,0,25,0	27	GGATCAAGGCGAGAGGATCCGG_2_0<chr17:36949025^F|chr17_KI270857v1_alt:1185390^F>	GGGATCAAGGCGAGAGGATC	GGATCAAGGCGAGAGGATCCGG_1_0<chr17:19601894^R>	CCACCTTGTTGGGGATCAAGGCGAGAGGATCGTTTAAGAGCTAAGCTG
AATF	AATF_-_35306333.23-P1P2	GAGTCGGGGAATCGGATCAGGG	NONE	FWD	0.0238431	0.967136	0.636364	0	3	2,0,0,6,0	8	GAGTCGGGGAATCGGATCAAGG_2_0<chr17:36949012^F|chr17_KI270857v1_alt:1185377^F>	GGAGTCGGGGAATCGGATCA	GAGTCGGGGAATCGGATCAAGG_1_0<chr17:19601907^R>	CCACCTTGTTGGGAGTCGGGGAATCGGATCAGTTTAAGAGCTAAGCTG
AATF	AATF_-_35306312.23-P1P2	GCCTCCGCGCGGTCTCTGGGGG	NONE	FWD	0.176521	0.596648	0.818182	0	2	2,0,1,32,0	35	GCCTCCGCGCGGTCTCTGGCGG_2_0<chr17_KI270857v1_alt:1185356^F|chr17:36948991^F>	GGCCTCCGCGCGGTCTCTGG	GCCTCCGCGCGGTCTCTGGCGG_1_0<chr17:19601928^R>	CCACCTTGTTGGGCCTCCGCGCGGTCTCTGGGTTTAAGAGCTAAGCTG
AATF	AATF__P1P2__secondary__FWD__35	GCGCGAAGCGGAGTGGACCGGG	TTACGTGCGCGAAGCGGAGTGGACCGGGAGCTGG	FWD	0.155196	0.864179	0.772727	0	3	2,0,0,4,0	6	GCGCGAAGCGGAGTGGACCGGG_2_0<chr17_KI270857v1_alt:1185457^F|chr17:36949092^F>	GGCGCGAAGCGGAGTGGACC	GCGCGAAGCGGAGTGGACCGGG_1_0<chr17:19601827^R>	CCACCTTGTTGGGCGCGAAGCGGAGTGGACCGTTTAAGAGCTAAGCTG	68.7831	35
AATF	AATF__P1P2__secondary__FWD__50	GACCGGGAGCTGGTGACGATGG	GGAGTGGACCGGGAGCTGGTGACGATGGCGGGGC	FWD	0.199314	0.684637	0.681818	0	3	2,0,0,32,0	34	GACCGGGAGCTGGTGACGATGG_2_0<chr17:36949107^F|chr17_KI270857v1_alt:1185472^F>	GGACCGGGAGCTGGTGACGA	GACCGGGAGCTGGTGACGATGG_1_0<chr17:19601812^R>	CCACCTTGTTGGGACCGGGAGCTGGTGACGAGTTTAAGAGCTAAGCTG	69.3159	50
AATF	AATF__P1P2__secondary__FWD__53	CGGGAGCTGGTGACGATGGCGG	GTGGACCGGGAGCTGGTGACGATGGCGGGGCCGC	FWD	0.387619	0.249664	0.727273	0	2	2,0,3,81,0	86	CGGGAGCTGGTGACGATGGCGG_2_0<chr17_KI270857v1_alt:1185475^F|chr17:36949110^F>	GCGGGAGCTGGTGACGATGG	CGGGAGCTGGTGACGATGGCGG_1_0<chr17:19601809^R>	CCACCTTGTTGGCGGGAGCTGGTGACGATGGGTTTAAGAGCTAAGCTG	71.2643	53
AATF	AATF__P1P2__secondary__FWD__55	GGAGCTGGTGACGATGGCGGGG	GGACCGGGAGCTGGTGACGATGGCGGGGCCGCAG	FWD	0.298906	0.443032	0.727273	0	3	2,0,0,27,0	29	GGAGCTGGTGACGATGGCGGGG_2_0<chr17:36949112^F|chr17_KI270857v1_alt:1185477^F>	GGGAGCTGGTGACGATGGCG	GGAGCTGGTGACGATGGCGGGG_1_0<chr17:19601807^R>	CCACCTTGTTGGGGAGCTGGTGACGATGGCGGTTTAAGAGCTAAGCTG	70.2242	55
ABCB10	ABCB10__P1P2__primary__RVS__7	CGGCCCCGAGCAAAGGGCGTGG	CCGGCCCGGCCCCGAGCAAAGGGCGTGGACGCGG	RVS	0.263698	0.487244	0.772727	0	2	1,0,1,21,0	23	CGGCCCCGAGCAAAGGGCGTGG_1_0<chr1:229558723^F>	GCGGCCCCGAGCAAAGGGCG	CGGCCCCGAGCAAAGGGCGTGG_1_0<chr1:204482554^F>	CCACCTTGTTGGCGGCCCCGAGCAAAGGGCGGTTTAAGAGCTAAGCTG	58.0073	7
ABCB10	ABCB10_+_229694285.23-P1P2	CGCGGCCAGCCGCGTTCCCGGG	NONE	FWD	0.160924	0.592425	0.863636	0	2	1,0,1,33,0	35	CGCGGCCAGCCGCGTTCCCGGG_1_0<chr1:229558538^R>	GCGCGGCCAGCCGCGTTCCC	CGCGGCCAGCCGCGTTCCCGGG_1_0<chr1:204482369^R>	CCACCTTGTTGGCGCGGCCAGCCGCGTTCCCGTTTAAGAGCTAAGCTG
ABCB10	ABCB10__P1P2__primary__FWD__3	GCGTCCACGCCCTTTGCTCGGG	GCCACCGCGTCCACGCCCTTTGCTCGGGGCCGGG	FWD	0.238333	0.485211	0.727273	0	2	1,0,1,19,0	21	GCGTCCACGCCCTTTGCTCGGG_1_0<chr1:229558727^R>	GGCGTCCACGCCCTTTGCTC	GCGTCCACGCCCTTTGCTCGGG_1_0<chr1:204482558^R>	CCACCTTGTTGGGCGTCCACGCCCTTTGCTCGTTTAAGAGCTAAGCTG	57.636	3
ABCB10	ABCB10__P1P2__primary__RVS__1	CGAGCAAAGGGCGTGGACGCGG	CGGCCCCGAGCAAAGGGCGTGGACGCGGTGGCGC	RVS	0.364259	0.513706	0.727273	0	2	1,0,1,14,0	16	CGAGCAAAGGGCGTGGACGCGG_1_0<chr1:229558729^F>	GCGAGCAAAGGGCGTGGACG	CGAGCAAAGGGCGTGGACGCGG_1_0<chr1:204482560^F>	CCACCTTGTTGGCGAGCAAAGGGCGTGGACGGTTTAAGAGCTAAGCTG	64.8661	1
ABCB10	ABCB10__P1P2__primary__FWD__50	TTGCGCGCGCCTGGCCGGCGGG	CGGGCTTTGCGCGCGCCTGGCCGGCGGGCTGAGG	FWD	0.621296	0.388669	0.863636	0	2	1,0,3,14,0	18	TTGCGCGCGCCTGGCCGGCGGG_1_0<chr1:229558680^R>	GTTGCGCGCGCCTGGCCGGC	TTGCGCGCGCCTGGCCGGCGGG_1_0<chr1:204482511^R>	CCACCTTGTTGGTTGCGCGCGCCTGGCCGGCGTTTAAGAGCTAAGCTG	48.4514	50
ABCB10	ABCB10__P1P2__primary__FWD__49	TTTGCGCGCGCCTGGCCGGCGG	TCGGGCTTTGCGCGCGCCTGGCCGGCGGGCTGAG	FWD	0.103872	0.778668	0.818182	0	2	1,0,1,8,0	10	TTTGCGCGCGCCTGGCCGGCGG_1_0<chr1:229558681^R>	GTTTGCGCGCGCCTGGCCGG	TTTGCGCGCGCCTGGCCGGCGG_1_0<chr1:204482512^R>	CCACCTTGTTGGTTTGCGCGCGCCTGGCCGGGTTTAAGAGCTAAGCTG	63.2801	49
ABCB10	ABCB10__P1P2__primary__FWD__86	TCGCACGCAGCGCCATGCGAGG	TACGGGTCGCACGCAGCGCCATGCGAGGCCCCCC	FWD	0.367554	0.635906	0.727273	0	2	1,0,1,5,0	7	TCGCACGCAGCGCCATGCGAGG_1_0<chr1:229558644^R>	GTCGCACGCAGCGCCATGCG	TCGCACGCAGCGCCATGCGCGG_1_0<chr1:204482475^R>	CCACCTTGTTGGTCGCACGCAGCGCCATGCGGTTTAAGAGCTAAGCTG	66.2238	86
ABCB10	ABCB10__P1P2__primary__RVS__41	CAGGCGCGCGCAAAGCCCGAGG	GCCGGCCAGGCGCGCGCAAAGCCCGAGGACCCTC	RVS	0.0917139	0.82762	0.772727	0	2	1,0,1,12,0	14	CAGGCGCGCGCAAAGCCCGAGG_1_0<chr1:229558689^F>	GCAGGCGCGCGCAAAGCCCG	CAGGCGCGCGCAAAGCCCGAGG_1_0<chr1:204482520^F>	CCACCTTGTTGGCAGGCGCGCGCAAAGCCCGGTTTAAGAGCTAAGCTG	72.3872	41
ABHD16A	ABHD16A_-_31670764.23-P1P2	AAGGAGGCGGCCAGTCCGTGGG	NONE	FWD	0.0680987	0.911039	0.727273	0	3	7,0,0,8,0	15	AAGGAGGCGGCCAGTCCGTAGG_7_0<chr6_GL000253v2_alt:3008014^F|chr6:31702966^F|chr6_GL000252v2_alt:2950730^F|chr6_GL000254v2_alt:3044839^F|chr6_GL000255v2_alt:2958798^F|chr6_GL000256v2_alt:3002263^F|chr6_GL000251v2_alt:3180255^F>	GAAGGAGGCGGCCAGTCCGT	AAGGAGGCGGCCAGTCCGTAGG_1_0<chr6:31102653^F>	CCACCTTGTTGGAAGGAGGCGGCCAGTCCGTGTTTAAGAGCTAAGCTG
ABHD16A	ABHD16A_-_31670679.23-P1P2	CACGACACACAGGGTCGGGGGG	NONE	FWD	0.0495045	0.825642	0.727273	0	2	7,0,1,18,0	26	CACGACACACAGGGTCGGGGGG_7_0<chr6_GL000255v2_alt:2958713^F|chr6_GL000254v2_alt:3044754^F|chr6_GL000253v2_alt:3007929^F|chr6_GL000251v2_alt:3180170^F|chr6_GL000252v2_alt:2950645^F|chr6_GL000256v2_alt:3002178^F|chr6:31702881^F>	GCACGACACACAGGGTCGGG	CACGACACACAGGGTCGGGGGG_1_0<chr6:31102568^F>	CCACCTTGTTGGCACGACACACAGGGTCGGGGTTTAAGAGCTAAGCTG
ABHD16A	ABHD16A_+_31671120.23-P1P2	AGGGCACACAACACCTCAGGGG	NONE	FWD	0.384312	0.390141	0.636364	0	2	7,0,2,40,0	49	AGGGCACACAACACCTCAGAGG_7_0<chr6:31703343^R|chr6_GL000251v2_alt:3180632^R|chr6_GL000253v2_alt:3008391^R|chr6_GL000252v2_alt:2951107^R|chr6_GL000255v2_alt:2959175^R|chr6_GL000256v2_alt:3002640^R|chr6_GL000254v2_alt:3045216^R>	GAGGGCACACAACACCTCAG	AGGGCACACAACACCTCAGAGG_1_0<chr6:31103030^R>	CCACCTTGTTGGAGGGCACACAACACCTCAGGTTTAAGAGCTAAGCTG
ABHD16A	ABHD16A_-_31670671.23-P1P2	GCACGAACCACGACACACAGGG	NONE	FWD	0.203067	0.560351	0.636364	0	2	7,0,1,15,0	23	GCACGAACCACGACACACAGGG_7_0<chr6:31702873^F|chr6_GL000255v2_alt:2958705^F|chr6_GL000254v2_alt:3044746^F|chr6_GL000251v2_alt:3180162^F|chr6_GL000252v2_alt:2950637^F|chr6_GL000256v2_alt:3002170^F|chr6_GL000253v2_alt:3007921^F>	GGCACGAACCACGACACACA	GCACGAACCACGACACACAGGG_1_0<chr6:31102560^F>	CCACCTTGTTGGGCACGAACCACGACACACAGTTTAAGAGCTAAGCTG
ABHD16A	ABHD16A__31670342__RVS__98	AGCAGCTTCGCCATGGCCCCGG	CAGCTCAGCAGCTTCGCCATGGCCCCGGCTCGGG	RVS	0.0933977	0.617612	0.727273	0	2	7,0,4,49,0	60	AGCAGCTTCGCCATGGCCCCGG_7_0<chr6_GL000251v2_alt:3180556^F|chr6_GL000254v2_alt:3045140^F|chr6_GL000256v2_alt:3002564^F|chr6_GL000253v2_alt:3008315^F|chr6:31703267^F|chr6_GL000255v2_alt:2959099^F|chr6_GL000252v2_alt:2951031^F>	GAGCAGCTTCGCCATGGCCC	AGCAGCTTCGCCATGGCCCCGG_1_0<chr6:31102954^F>	CCACCTTGTTGGAGCAGCTTCGCCATGGCCCGTTTAAGAGCTAAGCTG	66.9149	98
ABHD16A	ABHD16A__31670342__RVS__92	TTCGCCATGGCCCCGGCTCGGG	AGCAGCTTCGCCATGGCCCCGGCTCGGGCCGCTG	RVS	0.538369	0.518553	0.772727	0	3	7,0,0,17,0	24	TTCGCCATGGCCCCGGCTCGGG_7_0<chr6_GL000255v2_alt:2959105^F|chr6_GL000256v2_alt:3002570^F|chr6:31703273^F|chr6_GL000253v2_alt:3008321^F|chr6_GL000252v2_alt:2951037^F|chr6_GL000254v2_alt:3045146^F|chr6_GL000251v2_alt:3180562^F>	GTTCGCCATGGCCCCGGCTC	TTCGCCATGGCCCCGGCTCGGG_1_0<chr6:31102960^F>	CCACCTTGTTGGTTCGCCATGGCCCCGGCTCGTTTAAGAGCTAAGCTG	49.3296	92
ABHD16A	ABHD16A__31670342__FWD__80	GAAGAGCAGCGGCCCGAGCCGG	CTGCTGGAAGAGCAGCGGCCCGAGCCGGGGCCAT	FWD	0.438366	0.459112	0.772727	0	2	7,0,4,40,0	51	GAAGAGCAGCGGCCCGAGCCGG_7_0<chr6_GL000251v2_alt:3180574^R|chr6_GL000255v2_alt:2959117^R|chr6:31703285^R|chr6_GL000253v2_alt:3008333^R|chr6_GL000256v2_alt:3002582^R|chr6_GL000254v2_alt:3045158^R|chr6_GL000252v2_alt:2951049^R>	GGAAGAGCAGCGGCCCGAGC	GAAGAGCAGCGGCCCGAGCCGG_1_0<chr6:31102972^R>	CCACCTTGTTGGGAAGAGCAGCGGCCCGAGCGTTTAAGAGCTAAGCTG	66.7026	80
ABHD16A	ABHD16A__31670342__FWD__26	CACACAACACCTCAGAGGCAGG	CAAGGGCACACAACACCTCAGAGGCAGGGAGGGC	FWD	0.455332	0.234759	0.590909	0	2	7,0,4,48,0	59	CACACAACACCTCAGAGGCAGG_7_0<chr6_GL000253v2_alt:3008387^R|chr6:31703339^R|chr6_GL000252v2_alt:2951103^R|chr6_GL000251v2_alt:3180628^R|chr6_GL000254v2_alt:3045212^R|chr6_GL000256v2_alt:3002636^R|chr6_GL000255v2_alt:2959171^R>	GCACACAACACCTCAGAGGC	CACACAACACCTCAGAGGCGGG_1_0<chr6:31103026^R>	CCACCTTGTTGGCACACAACACCTCAGAGGCGTTTAAGAGCTAAGCTG	59.8707	26
ACAD11	ACAD11_-_132378623.23-P1P2	CCCGCAGGCCACAGCAACGGGG	NONE	FWD	0.483745	0.419233	0.772727	0	2	1,0,2,34,0	37	CCCGCAGGCCACAGCAACGCGG_1_0<chr3:132659758^F>	GCCCGCAGGCCACAGCAACG	CCCGCAGGCCACAGCAACGCGG_1_0<chr3:130768716^F>	CCACCTTGTTGGCCCGCAGGCCACAGCAACGGTTTAAGAGCTAAGCTG
ACAD11	ACAD11_-_132378633.23-P1P2	ACAGCAACGCGGCATCCACGGG	NONE	FWD	0.0571633	0.918057	0.681818	0	2	1,0,1,6,0	8	ACAGCAACGCGGCATCCACAGG_1_0<chr3:132659768^F>	GACAGCAACGCGGCATCCAC	ACAGCAACGCGGCATCCACAGG_1_0<chr3:130768726^F>	CCACCTTGTTGGACAGCAACGCGGCATCCACGTTTAAGAGCTAAGCTG
ACAD11	ACAD11_-_132379444.23-P1P2	CTGGAGCGGGAACTTGCCCGGG	NONE	FWD	0.251805	0.572543	0.727273	0	2	1,0,1,40,0	42	CTGGAGCGGGAACTTGCCCAGG_1_0<chr3:132660579^F>	GCTGGAGCGGGAACTTGCCC	CTGGAGCGGGAACTTGCCCAGG_1_0<chr3:130769537^F>	CCACCTTGTTGGCTGGAGCGGGAACTTGCCCGTTTAAGAGCTAAGCTG
ACAD11	ACAD11_+_132378312.23-P1P2	GTCAGTGGACGCACCCTACGGG	NONE	FWD	0.0849997	0.790611	0.681818	0	3	1,0,0,15,0	16	GTCAGTGGACGCACCCTACAGG_1_0<chr3:132659468^R>	GGTCAGTGGACGCACCCTAC	GTCAGTGGACGCACCCTACAGG_1_0<chr3:130768426^R>	CCACCTTGTTGGGTCAGTGGACGCACCCTACGTTTAAGAGCTAAGCTG
ACAD11	ACAD11_+_132379379.23-P1P2	CGCTCCACAGACTCCGCCAGGG	NONE	FWD	0.332624	0.620333	0.727273	0	3	1,0,0,27,0	28	CGCTCCACAGACTCCGCCATGG_1_0<chr3:132660535^R>	GCGCTCCACAGACTCCGCCA	CGCTCCACAGACTCCGCCATGG_1_0<chr3:130769493^R>	CCACCTTGTTGGCGCTCCACAGACTCCGCCAGTTTAAGAGCTAAGCTG
ACAD11	ACAD11__P1P2__primary__FWD__56	TGTGGATGCCGCGTTGCTGTGG	GAGACCTGTGGATGCCGCGTTGCTGTGGCCTGCG	FWD	0.0764771	0.784809	0.636364	0	2	1,0,1,26,0	28	TGTGGATGCCGCGTTGCTGTGG_1_0<chr3:132659766^R>	GTGTGGATGCCGCGTTGCTG	TGTGGATGCCGCGTTGCTGTGG_1_0<chr3:130768724^R>	CCACCTTGTTGGTGTGGATGCCGCGTTGCTGGTTTAAGAGCTAAGCTG	68.3869	56
ACAD11	ACAD11__P1P2__primary__FWD__65	CGCGTTGCTGTGGCCTGCGGGG	GGATGCCGCGTTGCTGTGGCCTGCGGGGGTGATC	FWD	0.0379835	0.855957	0.772727	0	3	1,0,0,16,0	17	CGCGTTGCTGTGGCCTGCGGGG_1_0<chr3:132659757^R>	GCGCGTTGCTGTGGCCTGCG	CGCGTTGCTGTGGCCTGCGGGG_1_0<chr3:130768715^R>	CCACCTTGTTGGCGCGTTGCTGTGGCCTGCGGTTTAAGAGCTAAGCTG	62.3424	65
ACAD11	ACAD11__P1P2__primary__FWD__66	GCGTTGCTGTGGCCTGCGGGGG	GATGCCGCGTTGCTGTGGCCTGCGGGGGTGATCA	FWD	0.580127	0.392306	0.772727	0	2	1,0,1,36,0	38	GCGTTGCTGTGGCCTGCGGGGG_1_0<chr3:132659756^R>	GGCGTTGCTGTGGCCTGCGG	GCGTTGCTGTGGCCTGCGGGGG_1_0<chr3:130768714^R>	CCACCTTGTTGGGCGTTGCTGTGGCCTGCGGGTTTAAGAGCTAAGCTG	69.3283	66
ACADS	ACADS__P1P2__primary__RVS__-24	CGGGGCCGAGGTGCGCTCGCGG	CGGGAGCGGGGCCGAGGTGCGCTCGCGGCCAGGG	RVS	0.245322	0.513225	0.863636	0	2	1,0,2,39,0	42	CGGGGCCGAGGTGCGCTCGCGG_1_0<chr12:120725753^R>	GCGGGGCCGAGGTGCGCTCG	CGGGGCCGAGGTGCGCTCGCGG_1_0<chr12:118383295^R>	CCACCTTGTTGGCGGGGCCGAGGTGCGCTCGGTTTAAGAGCTAAGCTG	63.005	-24
ACADS	ACADS_+_121164090.23-P1P2	GCCAACCGAGGCTGAGGAGGGG	NONE	FWD	0.344809	0.299128	0.727273	0	3	1,0,0,37,0	38	GCCAACCGAGGCTGAGGAGGGG_1_0<chr12:120726287^R>	GGCCAACCGAGGCTGAGGAG	GCCAACCGAGGCTGAGGAGGGG_1_0<chr12:118383829^R>	CCACCTTGTTGGGCCAACCGAGGCTGAGGAGGTTTAAGAGCTAAGCTG
ACADS	ACADS__P1P2__primary__RVS__0	GCCACGCCCGTAGGGCCTCGGG	ACAGAGGCCACGCCCGTAGGGCCTCGGGAGCGGG	RVS	0.250477	0.620899	0.818182	0	2	1,0,1,16,0	18	GCCACGCCCGTAGGGCCTCGGG_1_0<chr12:120725777^R>	GGCCACGCCCGTAGGGCCTC	GCCACGCCCGTAGGGCCTCGGG_1_0<chr12:118383319^R>	CCACCTTGTTGGGCCACGCCCGTAGGGCCTCGTTTAAGAGCTAAGCTG	45.1074	0
ACADS	ACADS__P1P2__primary__RVS__86	GGGCGACAGACACAGTCCCAGG	GGCCATGGGCGACAGACACAGTCCCAGGCTTCGC	RVS	0.545851	0.210578	0.681818	0	2	1,0,4,46,0	51	GGGCGACAGACACAGTCCCAGG_1_0<chr12:120725863^R>	GGGGCGACAGACACAGTCCC	GGGCGACAGACACAGTCCCAGG_1_0<chr12:118383405^R>	CCACCTTGTTGGGGGCGACAGACACAGTCCCGTTTAAGAGCTAAGCTG	62.5948	86
ACADS	ACADS__P1P2__primary__FWD__90	GGACTGTGTCTGTCGCCCATGG	AGCCTGGGACTGTGTCTGTCGCCCATGGCCGCCG	FWD	0.217234	0.410736	0.636364	0	2	1,0,1,40,0	42	GGACTGTGTCTGTCGCCCATGG_1_0<chr12:120725867^F>	GGGACTGTGTCTGTCGCCCA	GGACTGTGTCTGTCGCCCATGG_1_0<chr12:118383409^F>	CCACCTTGTTGGGGACTGTGTCTGTCGCCCAGTTTAAGAGCTAAGCTG	67.8925	90
ACADS	ACADS__P1P2__primary__RVS__225	CCAGCGGCTCTGACAGAGCCGG	CGCCTGCCAGCGGCTCTGACAGAGCCGGCCGCCA	RVS	0.316492	0.294929	0.727273	0	2	1,0,3,44,0	48	CCAGCGGCTCTGACAGAGCCGG_1_0<chr12:120726002^R>	GCCAGCGGCTCTGACAGAGC	CCAGCGGCTCTGACAGAGCCGG_1_0<chr12:118383544^R>	CCACCTTGTTGGCCAGCGGCTCTGACAGAGCGTTTAAGAGCTAAGCTG	62.9742	225
ACADS	ACADS__P1P2__primary__RVS__240	GTGGGGCTCCGCCTGCCAGCGG	CCCGGAGTGGGGCTCCGCCTGCCAGCGGCTCTGA	RVS	0.211935	0.356073	0.818182	0	2	1,0,8,49,0	58	GTGGGGCTCCGCCTGCCAGCGG_1_0<chr12:120726017^R>	GGTGGGGCTCCGCCTGCCAG	GTGGGGCTCCGCCTGCCAGCGG_1_0<chr12:118383559^R>	CCACCTTGTTGGGTGGGGCTCCGCCTGCCAGGTTTAAGAGCTAAGCTG	60.6363	240
ACADS	ACADS__P1P2__primary__FWD__232	TGTCAGAGCCGCTGGCAGGCGG	CGGCTCTGTCAGAGCCGCTGGCAGGCGGAGCCCC	FWD	0.218338	0.401512	0.727273	0	2	1,0,3,48,0	52	TGTCAGAGCCGCTGGCAGGCGG_1_0<chr12:120726009^F>	GTGTCAGAGCCGCTGGCAGG	TGTCAGAGCCGCTGGCAGGCGG_1_0<chr12:118383551^F>	CCACCTTGTTGGTGTCAGAGCCGCTGGCAGGGTTTAAGAGCTAAGCTG	65.0685	232
ACAT2	ACAT2_+_160183436.23-P1P2	CTACGCCAACCAATGGGAGGGG	NONE	FWD	0.368	0.564754	0.636364	0	3	1,0,0,6,0	7	CTACGCCAACCAATGGGAGAGG_1_0<chr6:159762404^R>	GCTACGCCAACCAATGGGAG	CTACGCCAACCAATGGGAGAGG_1_0<chr6:157234222^R>	CCACCTTGTTGGCTACGCCAACCAATGGGAGGTTTAAGAGCTAAGCTG
ACAT2	ACAT2_+_160183505.23-P1P2	CTGCCGCAGGCATTACCGAGGG	NONE	FWD	0.434681	0.563987	0.681818	0	3	1,0,0,8,0	9	CTGCCGCAGGCATTACCGATGG_1_0<chr6:159762473^R>	GCTGCCGCAGGCATTACCGA	CTGCCGCAGGCATTACCGATGG_1_0<chr6:157234291^R>	CCACCTTGTTGGCTGCCGCAGGCATTACCGAGTTTAAGAGCTAAGCTG
ACAT2	ACAT2_-_160183095.23-P1P2	CTAGCTTGCAGGCAGCGCAGGG	NONE	FWD	0.111297	0.748417	0.681818	0	2	1,0,1,32,0	34	CTAGCTTGCAGGCAGCGCAGGG_1_0<chr6:159762042^F>	GCTAGCTTGCAGGCAGCGCA	CTAGCTTGCAGGCAGCGCAGGG_1_0<chr6:157233860^F>	CCACCTTGTTGGCTAGCTTGCAGGCAGCGCAGTTTAAGAGCTAAGCTG
ACAT2	ACAT2_-_160183174.23-P1P2	CGGCGGCGCGGACCATCATGGG	NONE	FWD	0.00162178	0.997092	0.772727	0	3	1,0,0,2,0	3	CGGCGGCGCGGACCATCATAGG_1_0<chr6:159762121^F>	GCGGCGGCGCGGACCATCAT	CGGCGGCGCGGACCATCATAGG_1_0<chr6:157233939^F>	CCACCTTGTTGGCGGCGGCGCGGACCATCATGTTTAAGAGCTAAGCTG
ACAT2	ACAT2__P1P2__secondary__FWD__36	GGTGGTCTGAGCCCGGCTTTGG	CTGCTAGGTGGTCTGAGCCCGGCTTTGGGCTGGG	FWD	0.282431	0.600074	0.681818	0	2	1,0,1,40,0	42	GGTGGTCTGAGCCCGGCTTTGG_1_0<chr6:159762509^F>	GGGTGGTCTGAGCCCGGCTT	GGTGGTCTGAGCCCGGCTTTGG_1_0<chr6:157234327^F>	CCACCTTGTTGGGGTGGTCTGAGCCCGGCTTGTTTAAGAGCTAAGCTG	49.3212	36
ACAT2	ACAT2__P1P2__secondary__FWD__41	TCTGAGCCCGGCTTTGGGCTGG	AGGTGGTCTGAGCCCGGCTTTGGGCTGGGGTCGG	FWD	0.631053	0.338726	0.681818	0	2	1,0,6,48,0	55	TCTGAGCCCGGCTTTGGGCTGG_1_0<chr6:159762514^F>	GTCTGAGCCCGGCTTTGGGC	TCTGAGCCCGGCTTTGGGCTGG_1_0<chr6:157234332^F>	CCACCTTGTTGGTCTGAGCCCGGCTTTGGGCGTTTAAGAGCTAAGCTG	62.9344	41
ACAT2	ACAT2__P1P2__secondary__FWD__62	GGGTCGGGCTGTCACACAATGG	GGGCTGGGGTCGGGCTGTCACACAATGGCTAGAA	FWD	0.198004	0.520314	0.636364	0	2	1,0,1,13,0	15	GGGTCGGGCTGTCACACAATGG_1_0<chr6:159762535^F>	GGGGTCGGGCTGTCACACAA	GGGTCGGGCTGTCACACAATGG_1_0<chr6:157234353^F>	CCACCTTGTTGGGGGTCGGGCTGTCACACAAGTTTAAGAGCTAAGCTG	72.35	62
ACAT2	ACAT2__P1P2__primary__FWD__72	CCTAGCTTGCAGGCAGCGCAGG	GCTTTGCCTAGCTTGCAGGCAGCGCAGGGCAGAC	FWD	0.424518	0.553237	0.681818	0	3	1,0,0,35,0	36	CCTAGCTTGCAGGCAGCGCAGG_1_0<chr6:159762041^F>	GCCTAGCTTGCAGGCAGCGC	CCTAGCTTGCAGGCAGCGCAGG_1_0<chr6:157233859^F>	CCACCTTGTTGGCCTAGCTTGCAGGCAGCGCGTTTAAGAGCTAAGCTG	51.325	72
ACLY	ACLY_-_40074817.23-P1P2	CGATAGCTGTGCCCGGGAGGGG	NONE	FWD	0.0954735	0.642431	0.727273	0	3	1,0,0,16,0	17	CGATAGCTGTGCCCGGGAGGGG_1_0<chr17:41918543^F>	GCGATAGCTGTGCCCGGGAG	CGATAGCTGTGCCCGGGAGGGG_1_0<chr17:14868541^R>	CCACCTTGTTGGCGATAGCTGTGCCCGGGAGGTTTAAGAGCTAAGCTG
ACLY	ACLY_-_40075227.23-P1P2	CCGGTAGCTTCCCGGGATCGGG	NONE	FWD	0.0910888	0.889918	0.727273	0	3	1,0,0,7,0	8	CCGGTAGCTTCCCGGGATCCGG_1_0<chr17:41918953^F>	GCCGGTAGCTTCCCGGGATC	CCGGTAGCTTCCCGGGATCCGG_1_0<chr17:14868131^R>	CCACCTTGTTGGCCGGTAGCTTCCCGGGATCGTTTAAGAGCTAAGCTG
ACLY	ACLY_+_40075121.23-P1P2	CTTCGGCAGAGGTGAGCACGGG	NONE	FWD	0.308507	0.380374	0.681818	0	2	1,0,1,40,0	42	CTTCGGCAGAGGTGAGCACGGG_1_0<chr17:41918868^R>	GCTTCGGCAGAGGTGAGCAC	CTTCGGCAGAGGTGAGCACGGG_1_0<chr17:14868216^F>	CCACCTTGTTGGCTTCGGCAGAGGTGAGCACGTTTAAGAGCTAAGCTG
ACLY	ACLY_-_40075090.23-P1P2	CGGAGGCAGGAAGCTCCTAGGG	NONE	FWD	0.128015	0.445074	0.681818	0	2	1,0,2,53,0	56	CGGAGGCAGGAAGCTCCTAGGG_1_0<chr17:41918816^F>	GCGGAGGCAGGAAGCTCCTA	CGGAGGCAGGAAGCTCCTAGGG_1_0<chr17:14868268^R>	CCACCTTGTTGGCGGAGGCAGGAAGCTCCTAGTTTAAGAGCTAAGCTG
ACLY	ACLY_+_40074807.23-P1P2	GGCGCGCCTCACCCCTCCCGGG	NONE	FWD	0.336891	0.296478	0.863636	0	3	1,0,0,49,0	50	GGCGCGCCTCACCCCTCCCGGG_1_0<chr17:41918554^R>	GGGCGCGCCTCACCCCTCCC	GGCGCGCCTCACCCCTCCCGGG_1_0<chr17:14868530^F>	CCACCTTGTTGGGGCGCGCCTCACCCCTCCCGTTTAAGAGCTAAGCTG
ACLY	ACLY__P1P2__primary__FWD__16	GGGAAGCTACCGGCTGCTGGGG	GATCCCGGGAAGCTACCGGCTGCTGGGGTGCTCC	FWD	0.34165	0.326783	0.727273	0	2	1,0,4,39,0	44	GGGAAGCTACCGGCTGCTGGGG_1_0<chr17:41918944^R>	GGGGAAGCTACCGGCTGCTG	GGGAAGCTACCGGCTGCTGGGG_1_0<chr17:14868140^F>	CCACCTTGTTGGGGGAAGCTACCGGCTGCTGGTTTAAGAGCTAAGCTG	75.9143	16
ACLY	ACLY__P1P2__primary__FWD__51	GCGGGGTTCGTCGGGCCTGTGG	GATTTTGCGGGGTTCGTCGGGCCTGTGGAAGAAG	FWD	0.210732	0.587814	0.772727	0	3	1,0,0,34,0	35	GCGGGGTTCGTCGGGCCTGTGG_1_0<chr17:41918909^R>	GGCGGGGTTCGTCGGGCCTG	GCGGGGTTCGTCGGGCCTGTGG_1_0<chr17:14868175^F>	CCACCTTGTTGGGCGGGGTTCGTCGGGCCTGGTTTAAGAGCTAAGCTG	54.4386	51
ACLY	ACLY__P1P2__primary__FWD__95	CGGCAGAGGTGAGCACGGGAGG	GGACTTCGGCAGAGGTGAGCACGGGAGGCTGTTT	FWD	0.268882	0.417613	0.727273	0	2	1,0,2,56,0	59	CGGCAGAGGTGAGCACGGGAGG_1_0<chr17:41918865^R>	GCGGCAGAGGTGAGCACGGG	CGGCAGAGGTGAGCACGGGAGG_1_0<chr17:14868219^F>	CCACCTTGTTGGCGGCAGAGGTGAGCACGGGGTTTAAGAGCTAAGCTG	67.6927	95
ACTA2	ACTA2_+_90750678.23-P2	ACGGGGTAAGCCTCCACCCGGG	NONE	FWD	0.386525	0.515994	0.727273	0	3	1,0,0,10,0	11	ACGGGGTAAGCCTCCACCCGGG_1_0<chr10:88990921^R>	GACGGGGTAAGCCTCCACCC	ACGGGGTAAGCCTCCACCCGGG_1_0<chr10:84957555^R>	CCACCTTGTTGGACGGGGTAAGCCTCCACCCGTTTAAGAGCTAAGCTG
ACTA2	ACTA2_-_90751066.23-P2	GAGAGAGGAGCGGAACTCCGGG	NONE	FWD	0.101983	0.595007	0.681818	0	3	1,0,0,68,0	69	GAGAGAGGAGCGGAACTCCTGG_1_0<chr10:88991288^F>	GGAGAGAGGAGCGGAACTCC	GAGAGAGGAGCGGAACTCCTGG_1_0<chr10:84957923^F>	CCACCTTGTTGGGAGAGAGGAGCGGAACTCCGTTTAAGAGCTAAGCTG
ACTA2	ACTA2__P2__primarysecondary__FWD__36	TCACCCACCCGCGCCGGAGCGG	GCGCACTCACCCACCCGCGCCGGAGCGGACCTTT	FWD	0.391266	0.539527	0.818182	0	2	1,0,1,14,0	16	TCACCCACCCGCGCCGGAGCGG_1_0<chr10:88991338^R>	GTCACCCACCCGCGCCGGAG	TCACCCACCCGCGCCGGAGCGG_1_0<chr10:84957973^R>	CCACCTTGTTGGTCACCCACCCGCGCCGGAGGTTTAAGAGCTAAGCTG	63.7144	36
ACTA2	ACTA2__P2__primarysecondary__RVS__39	GGTCCGCTCCGGCGCGGGTGGG	GCCAAAGGTCCGCTCCGGCGCGGGTGGGTGAGTG	RVS	0.326829	0.513063	0.863636	0	3	1,0,0,18,0	19	GGTCCGCTCCGGCGCGGGTGGG_1_0<chr10:88991335^F>	GGGTCCGCTCCGGCGCGGGT	GGTCCGCTCCGGCGCGGGTGGG_1_0<chr10:84957970^F>	CCACCTTGTTGGGGTCCGCTCCGGCGCGGGTGTTTAAGAGCTAAGCTG	65.3523	39
ACTA2	ACTA2__P2__primarysecondary__RVS__44	CCAAAGGTCCGCTCCGGCGCGG	GCCAAGCCAAAGGTCCGCTCCGGCGCGGGTGGGT	RVS	0.157414	0.849351	0.772727	0	3	1,0,0,2,0	3	CCAAAGGTCCGCTCCGGCGCGG_1_0<chr10:88991330^F>	GCCAAAGGTCCGCTCCGGCG	CCAAAGGTCCGCTCCGGCGCGG_1_0<chr10:84957965^F>	CCACCTTGTTGGCCAAAGGTCCGCTCCGGCGGTTTAAGAGCTAAGCTG	62.9547	44
ACTA2	ACTA2__P2__primarysecondary__RVS__49	CCAAGCCAAAGGTCCGCTCCGG	GACAAGCCAAGCCAAAGGTCCGCTCCGGCGCGGG	RVS	0.395505	0.545216	0.681818	0	2	1,0,1,15,0	17	CCAAGCCAAAGGTCCGCTCCGG_1_0<chr10:88991325^F>	GCCAAGCCAAAGGTCCGCTC	CCAAGCCAAAGGTCCGCTCCGG_1_0<chr10:84957960^F>	CCACCTTGTTGGCCAAGCCAAAGGTCCGCTCGTTTAAGAGCTAAGCTG	67.6523	49
ACTA2	ACTA2__P2__primarysecondary__RVS__59	CCCTGACAAGCCAAGCCAAAGG	GACAAGCCCTGACAAGCCAAGCCAAAGGTCCGCT	RVS	0.429656	0.277842	0.590909	0	2	1,0,1,45,0	47	CCCTGACAAGCCAAGCCAAAGG_1_0<chr10:88991315^F>	GCCCTGACAAGCCAAGCCAA	CCCTGACAAGCCAAGCCAAAGG_1_0<chr10:84957950^F>	CCACCTTGTTGGCCCTGACAAGCCAAGCCAAGTTTAAGAGCTAAGCTG	66.5442	59
ACTA2	ACTA2__P2__primarysecondary__FWD__69	GGCTTGTCAGGGCTTGTCCAGG	TGGCTTGGCTTGTCAGGGCTTGTCCAGGAGTTCC	FWD	0.350828	0.446786	0.636364	0	2	1,0,3,45,0	49	GGCTTGTCAGGGCTTGTCCAGG_1_0<chr10:88991305^R>	GGGCTTGTCAGGGCTTGTCC	GGCTTGTCAGGGCTTGTCCAGG_1_0<chr10:84957940^R>	CCACCTTGTTGGGGCTTGTCAGGGCTTGTCCGTTTAAGAGCTAAGCTG	60.3161	69
ACTR5	ACTR5_+_37377152.23-P1P2	ACTGGGTCCGGTGCGGCACGGG	NONE	FWD	0.0185064	0.959674	0.772727	0	3	1,0,0,9,0	10	ACTGGGTCCGGTGCGGCACGGG_1_0<chr20:38748509^R>	GACTGGGTCCGGTGCGGCAC	ACTGGGTCCGGTGCGGCACGGG_1_0<chr20:38298610^R>	CCACCTTGTTGGACTGGGTCCGGTGCGGCACGTTTAAGAGCTAAGCTG
ACTR5	ACTR5_+_37377138.23-P1P2	GGCACGGGCGTCGCGGAACGGG	NONE	FWD	0.0677707	0.924201	0.818182	0	3	1,0,0,5,0	6	GGCACGGGCGTCGCGGAACGGG_1_0<chr20:38748495^R>	GGGCACGGGCGTCGCGGAAC	GGCACGGGCGTCGCGGAACGGG_1_0<chr20:38298596^R>	CCACCTTGTTGGGGCACGGGCGTCGCGGAACGTTTAAGAGCTAAGCTG
ACTR5	ACTR5_+_37377158.23-P1P2	TCCAGCACTGGGTCCGGTGGGG	NONE	FWD	0.0698028	0.833643	0.727273	0	2	1,0,1,52,0	54	TCCAGCACTGGGTCCGGTGCGG_1_0<chr20:38748515^R>	GTCCAGCACTGGGTCCGGTG	TCCAGCACTGGGTCCGGTGCGG_1_0<chr20:38298616^R>	CCACCTTGTTGGTCCAGCACTGGGTCCGGTGGTTTAAGAGCTAAGCTG
ACTR5	ACTR5_-_37377127.23-P1P2	GACGCGCGCTCCAAGATGGGGG	NONE	FWD	0.262448	0.748398	0.727273	0	3	1,0,0,8,0	9	GACGCGCGCTCCAAGATGGCGG_1_0<chr20:38748463^F>	GGACGCGCGCTCCAAGATGG	GACGCGCGCTCCAAGATGGCGG_1_0<chr20:38298564^F>	CCACCTTGTTGGGACGCGCGCTCCAAGATGGGTTTAAGAGCTAAGCTG
ACTR5	ACTR5__P1P2__primarysecondary__FWD__7	TGGGCGGACACTGCGCCGAGGG	GGCGTCTGGGCGGACACTGCGCCGAGGGGCGGGG	FWD	0.0179407	0.957502	0.772727	0	2	1,0,1,4,0	6	TGGGCGGACACTGCGCCGAGGG_1_0<chr20:38748432^F>	GTGGGCGGACACTGCGCCGA	TGGGCGGACACTGCGCCGAGGG_1_0<chr20:38298533^F>	CCACCTTGTTGGTGGGCGGACACTGCGCCGAGTTTAAGAGCTAAGCTG	68.33	7
ACTR5	ACTR5__P1P2__primarysecondary__FWD__35	CTGGACGCGCGCTCCAAGATGG	GCGGGGCTGGACGCGCGCTCCAAGATGGCGGCGA	FWD	0.0345607	0.899969	0.681818	0	3	1,0,0,7,0	8	CTGGACGCGCGCTCCAAGATGG_1_0<chr20:38748460^F>	GCTGGACGCGCGCTCCAAGA	CTGGACGCGCGCTCCAAGATGG_1_0<chr20:38298561^F>	CCACCTTGTTGGCTGGACGCGCGCTCCAAGAGTTTAAGAGCTAAGCTG	61.4041	35
ACTR5	ACTR5__P1P2__primarysecondary__RVS__71	CGGCACGGGCGTCGCGGAACGG	CCGGTGCGGCACGGGCGTCGCGGAACGGGAACAC	RVS	0.0568517	0.913874	0.818182	0	3	1,0,0,6,0	7	CGGCACGGGCGTCGCGGAACGG_1_0<chr20:38748496^R>	GCGGCACGGGCGTCGCGGAA	CGGCACGGGCGTCGCGGAACGG_1_0<chr20:38298597^R>	CCACCTTGTTGGCGGCACGGGCGTCGCGGAAGTTTAAGAGCTAAGCTG	60.2461	71
ACTR5	ACTR5__P1P2__primarysecondary__RVS__76	CGGTGCGGCACGGGCGTCGCGG	TGGGTCCGGTGCGGCACGGGCGTCGCGGAACGGG	RVS	0.165985	0.589682	0.863636	0	2	1,0,1,17,0	19	CGGTGCGGCACGGGCGTCGCGG_1_0<chr20:38748501^R>	GCGGTGCGGCACGGGCGTCG	CGGTGCGGCACGGGCGTCGCGG_1_0<chr20:38298602^R>	CCACCTTGTTGGCGGTGCGGCACGGGCGTCGGTTTAAGAGCTAAGCTG	66.5328	76
ACTR8	ACTR8_-_53916193.23-P1P2	CACGACTGCCGGGATGGAAGGG	NONE	FWD	0.284776	0.625562	0.681818	0	2	1,0,2,10,0	13	CACGACTGCCGGGATGGAAGGG_1_0<chr3:53882145^F>	GCACGACTGCCGGGATGGAA	CACGACTGCCGGGATGGAAGGG_1_0<chr3:54151690^F>	CCACCTTGTTGGCACGACTGCCGGGATGGAAGTTTAAGAGCTAAGCTG
ACTR8	ACTR8_-_53915974.23-P1P2	CAGCGGAGGACCCAAGCAAGGG	NONE	FWD	0.218773	0.41417	0.681818	0	3	1,0,0,24,0	25	CAGCGGAGGACCCAAGCAAGGG_1_0<chr3:53881926^F>	GCAGCGGAGGACCCAAGCAA	CAGCGGAGGACCCAAGCAAGGG_1_0<chr3:54151461^F>	CCACCTTGTTGGCAGCGGAGGACCCAAGCAAGTTTAAGAGCTAAGCTG
ACTR8	ACTR8__P1P2__primary__RVS__3	GATGGAAGGGCCACCGCGCAGG	TGCCGGGATGGAAGGGCCACCGCGCAGGCGCACG	RVS	0.465395	0.530631	0.727273	0	1	1,2,1,20,0	24	GATGGAAGGGCCACCGCGCAGG_1_0<chr3:53882157^F>	GGATGGAAGGGCCACCGCGC	GATGGAAGGGCCACCGCGCAGG_1_0<chr3:54151702^F>	CCACCTTGTTGGGATGGAAGGGCCACCGCGCGTTTAAGAGCTAAGCTG	66.2907	3
ACTR8	ACTR8_+_53916142.23-P1P2	GCTGAGGCGAGAGGTTGGTGGG	NONE	FWD	0.356052	0.23067	0.681818	0	2	1,0,10,108,0	119	GCTGAGGCGAGAGGTTGGTGGG_1_0<chr3:53882115^R>	GGCTGAGGCGAGAGGTTGGT	GCTGAGGCGAGAGGTTGGTGGG_1_0<chr3:54151660^R>	CCACCTTGTTGGGCTGAGGCGAGAGGTTGGTGTTTAAGAGCTAAGCTG
ACTR8	ACTR8__P1P2__primary__RVS__20	GCAGCCACGACTGCCGGGATGG	AGCGCTGCAGCCACGACTGCCGGGATGGAAGGGC	RVS	0.470923	0.315302	0.727273	0	2	1,0,3,41,0	45	GCAGCCACGACTGCCGGGATGG_1_0<chr3:53882140^F>	GGCAGCCACGACTGCCGGGA	GCAGCCACGACTGCCGGGATGG_1_0<chr3:54151685^F>	CCACCTTGTTGGGCAGCCACGACTGCCGGGAGTTTAAGAGCTAAGCTG	64.2618	20
ACTR8	ACTR8__P1P2__primary__FWD__54	AGAGGTTGGTGGGTGTCTCCGG	GAGGCGAGAGGTTGGTGGGTGTCTCCGGCCATAA	FWD	0.2829	0.396445	0.636364	0	2	1,0,2,54,0	57	AGAGGTTGGTGGGTGTCTCCGG_1_0<chr3:53882106^R>	GAGAGGTTGGTGGGTGTCTC	AGAGGTTGGTGGGTGTCTCCGG_1_0<chr3:54151651^R>	CCACCTTGTTGGAGAGGTTGGTGGGTGTCTCGTTTAAGAGCTAAGCTG	45.3179	54
ACTR8	ACTR8__P1P2__primary__RVS__16	CCACGACTGCCGGGATGGAAGG	CTGCAGCCACGACTGCCGGGATGGAAGGGCCACC	RVS	0.461648	0.494355	0.681818	0	3	1,0,0,13,0	14	CCACGACTGCCGGGATGGAAGG_1_0<chr3:53882144^F>	GCCACGACTGCCGGGATGGA	CCACGACTGCCGGGATGGAAGG_1_0<chr3:54151689^F>	CCACCTTGTTGGCCACGACTGCCGGGATGGAGTTTAAGAGCTAAGCTG	65.9267	16
ACTR8	ACTR8__P1P2__primary__FWD__16	CCTTCCATCCCGGCAGTCGTGG	GGTGGCCCTTCCATCCCGGCAGTCGTGGCTGCAG	FWD	0.526209	0.632936	0.681818	0	2	1,0,1,19,0	21	CCTTCCATCCCGGCAGTCGTGG_1_0<chr3:53882144^R>	GCCTTCCATCCCGGCAGTCG	CCTTCCATCCCGGCAGTCGTGG_1_0<chr3:54151689^R>	CCACCTTGTTGGCCTTCCATCCCGGCAGTCGGTTTAAGAGCTAAGCTG	65.6635	16
ADAM18	ADAM18_+_39442506.23-P1P2	TTGCTTCCTCAGGACTCTGGGG	NONE	FWD	0.322762	0.271621	0.590909	0	1	2,1,5,71,0	79	TTGCTTCCTCAGGACTCTGAGG_2_0<chr8:39584987^R|chr8_KI270822v1_alt:335621^R>	GTTGCTTCCTCAGGACTCTG	TTGCTTCCTCAGGACTCTGAGG_1_0<chr8:39403725^R>	CCACCTTGTTGGTTGCTTCCTCAGGACTCTGGTTTAAGAGCTAAGCTG
ADAM18	ADAM18_-_39442133.23-P1P2	GGCTGTGGCTCCTGCGCTCGGG	NONE	FWD	0.216567	0.515733	0.772727	0	2	2,0,1,99,0	102	GGCTGTGGCTCCTGCGCTCTGG_2_0<chr8_KI270822v1_alt:335227^F|chr8:39584593^F>	GGGCTGTGGCTCCTGCGCTC	GGCTGTGGCTCCTGCGCTCTGG_1_0<chr8:39403331^F>	CCACCTTGTTGGGGCTGTGGCTCCTGCGCTCGTTTAAGAGCTAAGCTG
ADAM18	ADAM18__P1P2__primary__RVS__-19	GGGCAGGCTCTCGGCCACCGGG	GCTCGCGGGCAGGCTCTCGGCCACCGGGCGCCTG	RVS	0.496708	0.226545	0.818182	0	2	2,0,3,71,0	76	GGGCAGGCTCTCGGCCACCGGG_2_0<chr8_KI270822v1_alt:335171^R|chr8:39584537^R>	GGGGCAGGCTCTCGGCCACC	GGGCAGGCTCTCGGCCACCGGG_1_0<chr8:39403275^R>	CCACCTTGTTGGGGGCAGGCTCTCGGCCACCGTTTAAGAGCTAAGCTG	53.9295	-19
ADAM18	ADAM18__P1P2__primary__RVS__-11	GAGCTCGCGGGCAGGCTCTCGG	AGCGTTGAGCTCGCGGGCAGGCTCTCGGCCACCG	RVS	0.232432	0.478363	0.772727	0	2	2,0,1,26,0	29	GAGCTCGCGGGCAGGCTCTCGG_2_0<chr8_KI270822v1_alt:335179^R|chr8:39584545^R>	GGAGCTCGCGGGCAGGCTCT	GAGCTCGCGGGCAGGCTCTCGG_1_0<chr8:39403283^R>	CCACCTTGTTGGGAGCTCGCGGGCAGGCTCTGTTTAAGAGCTAAGCTG	50.5697	-11
ADAM18	ADAM18__P1P2__primary__FWD__17	GCTCAACGGTCTCTGTCCTTGG	AACGCTGCTCAACGGTCTCTGTCCTTGGCTGTGG	FWD	0.316713	0.453073	0.590909	0	2	2,0,1,18,0	21	GCTCAACGGTCTCTGTCCTTGG_2_0<chr8_KI270822v1_alt:335207^F|chr8:39584573^F>	GGCTCAACGGTCTCTGTCCT	GCTCAACGGTCTCTGTCCTTGG_1_0<chr8:39403311^F>	CCACCTTGTTGGGCTCAACGGTCTCTGTCCTGTTTAAGAGCTAAGCTG	46.6362	17
ADAM18	ADAM18__P1P2__primary__FWD__79	TCGCCCTCCTCACTGAGCTTGG	TTCTCCTCGCCCTCCTCACTGAGCTTGGAAGACT	FWD	0.545148	0.229887	0.636364	0	2	2,0,3,30,0	35	TCGCCCTCCTCACTGAGCTTGG_2_0<chr8_KI270822v1_alt:335269^F|chr8:39584635^F>	GTCGCCCTCCTCACTGAGCT	TCGCCCTCCTCACTGAGCTTGG_1_0<chr8:39403373^F>	CCACCTTGTTGGTCGCCCTCCTCACTGAGCTGTTTAAGAGCTAAGCTG	58.3497	79
ADAM18	ADAM18__P1P2__primary__FWD__111	GCCCACGAAGGTAAGTCCATGG	CTGCAAGCCCACGAAGGTAAGTCCATGGGAGCCT	FWD	0.429626	0.507743	0.590909	0	2	2,0,1,17,0	20	GCCCACGAAGGTAAGTCCATGG_2_0<chr8:39584667^F|chr8_KI270822v1_alt:335301^F>	GGCCCACGAAGGTAAGTCCA	GCCCACGAAGGTAAGTCCATGG_1_0<chr8:39403405^F>	CCACCTTGTTGGGCCCACGAAGGTAAGTCCAGTTTAAGAGCTAAGCTG	67.2114	111
ADAM18	ADAM18__P1P2__primary__FWD__112	CCCACGAAGGTAAGTCCATGGG	TGCAAGCCCACGAAGGTAAGTCCATGGGAGCCTC	FWD	0.106102	0.589328	0.590909	0	2	2,0,1,53,0	56	CCCACGAAGGTAAGTCCATGGG_2_0<chr8:39584668^F|chr8_KI270822v1_alt:335302^F>	GCCCACGAAGGTAAGTCCAT	CCCACGAAGGTAAGTCCATGGG_1_0<chr8:39403406^F>	CCACCTTGTTGGCCCACGAAGGTAAGTCCATGTTTAAGAGCTAAGCTG	57.6288	112
ADAMTS16	ADAMTS16__P2__primarysecondary__RVS__69	GACCCAGGCAGAGCGCGGGAGG	GGACCCGACCCAGGCAGAGCGCGGGAGGATTCCC	RVS	0.709655	0.317905	0.772727	0	2	1,0,2,75,0	78	GACCCAGGCAGAGCGCGGGAGG_1_0<chr5:5140370^R>	GGACCCAGGCAGAGCGCGGG	GACCCAGGCAGAGCGCGGGAGG_1_0<chr5:5048530^R>	CCACCTTGTTGGGACCCAGGCAGAGCGCGGGGTTTAAGAGCTAAGCTG	68.6927	69
ADAMTS16	ADAMTS16_+_5140497.23-P2	GGCAGGGAGGACCCGACCCGGG	NONE	FWD	0.261681	0.377684	0.818182	0	2	1,0,4,100,0	105	GGCAGGGAGGACCCGACCCAGG_1_0<chr5:5140384^R>	GGGCAGGGAGGACCCGACCC	GGCAGGGAGGACCCGACCCAGG_1_0<chr5:5048544^R>	CCACCTTGTTGGGGCAGGGAGGACCCGACCCGTTTAAGAGCTAAGCTG
ADAMTS16	ADAMTS16__P2__primarysecondary__FWD__42	CGCGGCGGCGGAGTCGCTGTGG	CCCCGGCGCGGCGGCGGAGTCGCTGTGGGGAATC	FWD	0.337959	0.398208	0.818182	0	2	1,0,2,57,0	60	CGCGGCGGCGGAGTCGCTGTGG_1_0<chr5:5140343^F>	GCGCGGCGGCGGAGTCGCTG	CGCGGCGGCGGAGTCGCTGTGG_1_0<chr5:5048503^F>	CCACCTTGTTGGCGCGGCGGCGGAGTCGCTGGTTTAAGAGCTAAGCTG	65.5443	42
ADAMTS16	ADAMTS16__P2__primarysecondary__FWD__44	CGGCGGCGGAGTCGCTGTGGGG	CCGGCGCGGCGGCGGAGTCGCTGTGGGGAATCCT	FWD	0.464837	0.412556	0.818182	0	2	1,0,2,37,0	40	CGGCGGCGGAGTCGCTGTGGGG_1_0<chr5:5140345^F>	GCGGCGGCGGAGTCGCTGTG	CGGCGGCGGAGTCGCTGTGGGG_1_0<chr5:5048505^F>	CCACCTTGTTGGCGGCGGCGGAGTCGCTGTGGTTTAAGAGCTAAGCTG	62.6225	44
ADAMTS16	ADAMTS16__P2__primarysecondary__RVS__73	ACCCGACCCAGGCAGAGCGCGG	GGGAGGACCCGACCCAGGCAGAGCGCGGGAGGAT	RVS	0.156661	0.588996	0.772727	0	2	1,0,1,25,0	27	ACCCGACCCAGGCAGAGCGCGG_1_0<chr5:5140374^R>	GACCCGACCCAGGCAGAGCG	ACCCGACCCAGGCAGAGCGCGG_1_0<chr5:5048534^R>	CCACCTTGTTGGACCCGACCCAGGCAGAGCGGTTTAAGAGCTAAGCTG	66.043	73
ADAMTS16	ADAMTS16__P2__primarysecondary__FWD__71	TCCCGCGCTCTGCCTGGGTCGG	GAATCCTCCCGCGCTCTGCCTGGGTCGGGTCCTC	FWD	0.46791	0.230059	0.772727	0	2	1,0,2,41,0	44	TCCCGCGCTCTGCCTGGGTCGG_1_0<chr5:5140372^F>	GTCCCGCGCTCTGCCTGGGT	TCCCGCGCTCTGCCTGGGTCGG_1_0<chr5:5048532^F>	CCACCTTGTTGGTCCCGCGCTCTGCCTGGGTGTTTAAGAGCTAAGCTG	64.0966	71
ADAMTS16	ADAMTS16__P2__primarysecondary__RVS__72	CCCGACCCAGGCAGAGCGCGGG	GGAGGACCCGACCCAGGCAGAGCGCGGGAGGATT	RVS	0.0723204	0.672249	0.818182	0	2	1,0,3,32,0	36	CCCGACCCAGGCAGAGCGCGGG_1_0<chr5:5140373^R>	GCCCGACCCAGGCAGAGCGC	CCCGACCCAGGCAGAGCGCGGG_1_0<chr5:5048533^R>	CCACCTTGTTGGCCCGACCCAGGCAGAGCGCGTTTAAGAGCTAAGCTG	63.9706	72
ADAMTS16	ADAMTS16__P2__primarysecondary__FWD__67	ATCCTCCCGCGCTCTGCCTGGG	TGGGGAATCCTCCCGCGCTCTGCCTGGGTCGGGT	FWD	0.436625	0.497564	0.727273	0	3	1,0,0,19,0	20	ATCCTCCCGCGCTCTGCCTGGG_1_0<chr5:5140368^F>	GATCCTCCCGCGCTCTGCCT	ATCCTCCCGCGCTCTGCCTGGG_1_0<chr5:5048528^F>	CCACCTTGTTGGATCCTCCCGCGCTCTGCCTGTTTAAGAGCTAAGCTG	58.4932	67
ADD1	ADD1__P1P2__secondary__RVS__68	GGATTCCGGGGTCCCAGTGCGG	CGCGCGGGATTCCGGGGTCCCAGTGCGGCCACCG	RVS	0.432313	0.285372	0.727273	0	2	1,0,5,38,0	44	GGATTCCGGGGTCCCAGTGCGG_1_0<chr4:2843974^R>	GGGATTCCGGGGTCCCAGTG	GGATTCCGGGGTCCCAGTGCGG_1_0<chr4:1074849^F>	CCACCTTGTTGGGGATTCCGGGGTCCCAGTGGTTTAAGAGCTAAGCTG	55.7606	68
ADD1	ADD1__P1P2__secondary__FWD__40	AGCCGGAGCCGGAGCCGACGGG	GGGCGGAGCCGGAGCCGGAGCCGACGGGCGGTGG	FWD	0.220173	0.62876	0.818182	0	2	1,0,4,29,0	34	AGCCGGAGCCGGAGCCGACGGG_1_0<chr4:2843946^F>	GAGCCGGAGCCGGAGCCGAC	AGCCGGAGCCGGAGCCGACGGG_1_0<chr4:1074877^R>	CCACCTTGTTGGAGCCGGAGCCGGAGCCGACGTTTAAGAGCTAAGCTG	63.253	40
ADD1	ADD1__P1P2__secondary__RVS__42	CGCCCGTCGGCTCCGGCTCCGG	GGCCACCGCCCGTCGGCTCCGGCTCCGGCTCCGC	RVS	0.31381	0.303907	0.863636	0	2	1,0,3,40,0	44	CGCCCGTCGGCTCCGGCTCCGG_1_0<chr4:2843948^R>	GCGCCCGTCGGCTCCGGCTC	CGCCCGTCGGCTCCGGCTCCGG_1_0<chr4:1074875^F>	CCACCTTGTTGGCGCCCGTCGGCTCCGGCTCGTTTAAGAGCTAAGCTG	55.2914	42
ADD1	ADD1_-_2845697.23-P1P2	CGGAGCCGGAGCCGACGGGGGG	NONE	FWD	0.172985	0.569854	0.863636	0	2	1,0,1,31,0	33	CGGAGCCGGAGCCGACGGGCGG_1_0<chr4:2843949^F>	GCGGAGCCGGAGCCGACGGG	CGGAGCCGGAGCCGACGGGCGG_1_0<chr4:1074874^R>	CCACCTTGTTGGCGGAGCCGGAGCCGACGGGGTTTAAGAGCTAAGCTG
ADD1	ADD1_-_2845997.23-P1P2	TCATCGGGATAGGACCCCGGGG	NONE	FWD	0.104194	0.629292	0.681818	0	3	1,0,0,9,0	10	TCATCGGGATAGGACCCCGGGG_1_0<chr4:2844249^F>	GTCATCGGGATAGGACCCCG	TCATCGGGATAGGACCCCGGGG_1_0<chr4:1074574^R>	CCACCTTGTTGGTCATCGGGATAGGACCCCGGTTTAAGAGCTAAGCTG
ADD1	ADD1_-_2845596.23-P1P2	CGCAGGCCGCACCCAGGTCGGG	NONE	FWD	0.316453	0.359091	0.818182	0	2	1,0,3,38,0	42	CGCAGGCCGCACCCAGGTCGGG_1_0<chr4:2843848^F>	GCGCAGGCCGCACCCAGGTC	CGCAGGCCGCACCCAGGTCGGG_1_0<chr4:1074975^R>	CCACCTTGTTGGCGCAGGCCGCACCCAGGTCGTTTAAGAGCTAAGCTG
ADD1	ADD1_+_2846015.23-P1P2	CAAGCCGGCCAGGAACGAGGGG	NONE	FWD	0.0812634	0.595718	0.727273	0	2	1,0,1,20,0	22	CAAGCCGGCCAGGAACGAGCGG_1_0<chr4:2844288^R>	GCAAGCCGGCCAGGAACGAG	CAAGCCGGCCAGGAACGAGCGG_1_0<chr4:1074535^F>	CCACCTTGTTGGCAAGCCGGCCAGGAACGAGGTTTAAGAGCTAAGCTG
ADD1	ADD1_-_2845605.23-P1P2	CACCCAGGTCGGGCGGTGGGGG	NONE	FWD	0.418686	0.417774	0.818182	0	2	1,0,2,61,0	64	CACCCAGGTCGGGCGGTGGGGG_1_0<chr4:2843857^F>	GCACCCAGGTCGGGCGGTGG	CACCCAGGTCGGGCGGTGGGGG_1_0<chr4:1074966^R>	CCACCTTGTTGGCACCCAGGTCGGGCGGTGGGTTTAAGAGCTAAGCTG
AEN	AEN_+_89164562.23-P1P2	CACGTGGCGTCCGGAAAGCGGG	NONE	FWD	0.0868661	0.782186	0.727273	0	3	1,0,0,11,0	12	CACGTGGCGTCCGGAAAGCCGG_1_0<chr15:88621331^R>	GCACGTGGCGTCCGGAAAGC	CACGTGGCGTCCGGAAAGCCGG_1_0<chr15:67175336^R>	CCACCTTGTTGGCACGTGGCGTCCGGAAAGCGTTTAAGAGCTAAGCTG
AEN	AEN__P1P2__primary__RVS__50	AAGCCCCGCGTGTCTCTTCCGG	CACCTGAAGCCCCGCGTGTCTCTTCCGGTCTGCA	RVS	0.190641	0.683483	0.681818	0	2	1,0,1,9,0	11	AAGCCCCGCGTGTCTCTTCCGG_1_0<chr15:88621357^R>	GAAGCCCCGCGTGTCTCTTC	AAGCCCCGCGTGTCTCTTCCGG_1_0<chr15:67175362^R>	CCACCTTGTTGGAAGCCCCGCGTGTCTCTTCGTTTAAGAGCTAAGCTG	45.6447	50
AEN	AEN__P1P2__primary__FWD__-11	GTCGGAGCCGGGCTTGCCCGGG	CGGGCAGTCGGAGCCGGGCTTGCCCGGGCATGTG	FWD	0.406686	0.413572	0.818182	0	2	1,0,1,37,0	39	GTCGGAGCCGGGCTTGCCCGGG_1_0<chr15:88621296^F>	GGTCGGAGCCGGGCTTGCCC	GTCGGAGCCGGGCTTGCCCGGG_1_0<chr15:67175301^F>	CCACCTTGTTGGGTCGGAGCCGGGCTTGCCCGTTTAAGAGCTAAGCTG	67.7549	-11
AEN	AEN_+_89164789.23-P1P2	GGACCCCCGAGCAGAGCGAGGG	NONE	FWD	0.160029	0.685211	0.772727	0	2	1,0,1,17,0	19	GGACCCCCGAGCAGAGCGAGGG_1_0<chr15:88621558^R>	GGGACCCCCGAGCAGAGCGA	GGACCCCCGAGCAGAGCGAGGG_1_0<chr15:67175563^R>	CCACCTTGTTGGGGACCCCCGAGCAGAGCGAGTTTAAGAGCTAAGCTG
AEN	AEN__P1P2__primary__FWD__65	GGGGCTTCAGGTGAGATCCAGG	ACACGCGGGGCTTCAGGTGAGATCCAGGACCCTG	FWD	0.382505	0.379423	0.636364	0	2	1,0,1,61,0	63	GGGGCTTCAGGTGAGATCCAGG_1_0<chr15:88621372^F>	GGGGGCTTCAGGTGAGATCC	GGGGCTTCAGGTGAGATCCAGG_1_0<chr15:67175377^F>	CCACCTTGTTGGGGGGCTTCAGGTGAGATCCGTTTAAGAGCTAAGCTG	63.5703	65
AEN	AEN__P1P2__primary__FWD__246	TCCAGCCCTCGCTCTGCTCGGG	CCTGTCTCCAGCCCTCGCTCTGCTCGGGGGTCCA	FWD	0.514606	0.354368	0.727273	0	1	1,1,4,66,0	72	TCCAGCCCTCGCTCTGCTCGGG_1_0<chr15:88621553^F>	GTCCAGCCCTCGCTCTGCTC	TCCAGCCCTCGCTCTGCTCGGG_1_0<chr15:67175558^F>	CCACCTTGTTGGTCCAGCCCTCGCTCTGCTCGTTTAAGAGCTAAGCTG	70.0297	246
AEN	AEN__P1P2__primary__FWD__247	CCAGCCCTCGCTCTGCTCGGGG	CTGTCTCCAGCCCTCGCTCTGCTCGGGGGTCCAG	FWD	0.153604	0.636763	0.772727	0	2	1,0,3,31,0	35	CCAGCCCTCGCTCTGCTCGGGG_1_0<chr15:88621554^F>	GCCAGCCCTCGCTCTGCTCG	CCAGCCCTCGCTCTGCTCGGGG_1_0<chr15:67175559^F>	CCACCTTGTTGGCCAGCCCTCGCTCTGCTCGGTTTAAGAGCTAAGCTG	65.1303	247
AEN	AEN__P1P2__primary__FWD__248	CAGCCCTCGCTCTGCTCGGGGG	TGTCTCCAGCCCTCGCTCTGCTCGGGGGTCCAGG	FWD	0.22081	0.662909	0.772727	0	2	1,0,3,47,0	51	CAGCCCTCGCTCTGCTCGGGGG_1_0<chr15:88621555^F>	GCAGCCCTCGCTCTGCTCGG	CAGCCCTCGCTCTGCTCGGGGG_1_0<chr15:67175560^F>	CCACCTTGTTGGCAGCCCTCGCTCTGCTCGGGTTTAAGAGCTAAGCTG	66.6517	248
AES	AES__P1P2__secondary__FWD__98	CCGATCGGCGCCGGGACAAAGG	GAGCTGCCGATCGGCGCCGGGACAAAGGCGCGGC	FWD	0.0988825	0.89008	0.727273	0	3	1,0,0,4,0	5	CCGATCGGCGCCGGGACAAAGG_1_0<chr19:3062279^R>	GCCGATCGGCGCCGGGACAA	CCGATCGGCGCCGGGACAAAGG_1_0<chr19:2984046^R>	CCACCTTGTTGGCCGATCGGCGCCGGGACAAGTTTAAGAGCTAAGCTG	59.3341	98
AES	AES__P1P2__secondary__FWD__84	GGCCCCGGGAGCTGCCGATCGG	GGCGGCGGCCCCGGGAGCTGCCGATCGGCGCCGG	FWD	0.0761764	0.859976	0.818182	0	3	1,0,0,21,0	22	GGCCCCGGGAGCTGCCGATCGG_1_0<chr19:3062293^R>	GGGCCCCGGGAGCTGCCGAT	GGCCCCGGGAGCTGCCGATCGG_1_0<chr19:2984060^R>	CCACCTTGTTGGGGCCCCGGGAGCTGCCGATGTTTAAGAGCTAAGCTG	55.3347	84
AES	AES__P1P2__secondary__FWD__90	GGGAGCTGCCGATCGGCGCCGG	GGCCCCGGGAGCTGCCGATCGGCGCCGGGACAAA	FWD	0.025255	0.922592	0.818182	0	2	1,0,1,17,0	19	GGGAGCTGCCGATCGGCGCCGG_1_0<chr19:3062287^R>	GGGGAGCTGCCGATCGGCGC	GGGAGCTGCCGATCGGCGCCGG_1_0<chr19:2984054^R>	CCACCTTGTTGGGGGAGCTGCCGATCGGCGCGTTTAAGAGCTAAGCTG	66.1464	90
AES	AES__P1P2__primary__FWD__18	CGCGCGTCCCCCCCCTCGGCGG	CGGGCGCGCGCGTCCCCCCCCTCGGCGGCGCGCA	FWD	0.168083	0.65549	0.909091	0	3	1,0,0,22,0	23	CGCGCGTCCCCCCCCTCGGCGG_1_0<chr19:3062558^R>	GCGCGCGTCCCCCCCCTCGG	CGCGCGTCCCCCCCCTCGGCGG_1_0<chr19:2984325^R>	CCACCTTGTTGGCGCGCGTCCCCCCCCTCGGGTTTAAGAGCTAAGCTG	62.7205	18
AES	AES_+_3061863.23-P1P2	CAACCCGCCGGGACAGTCAGGG	NONE	FWD	0.230173	0.640091	0.727273	0	3	1,0,0,11,0	12	CAACCCGCCGGGACAGTCAGGG_1_0<chr19:3061865^R>	GCAACCCGCCGGGACAGTCA	CAACCCGCCGGGACAGTCAGGG_1_0<chr19:2983642^R>	CCACCTTGTTGGCAACCCGCCGGGACAGTCAGTTTAAGAGCTAAGCTG
AES	AES_-_3061802.23-P1P2	AGGCCCCCAAAGGATCCCCGGG	NONE	FWD	0.47253	0.297239	0.727273	0	2	1,0,3,49,0	53	AGGCCCCCAAAGGATCCCCGGG_1_0<chr19:3061783^F>	GAGGCCCCCAAAGGATCCCC	AGGCCCCCAAAGGATCCCCGGG_1_0<chr19:2983560^F>	CCACCTTGTTGGAGGCCCCCAAAGGATCCCCGTTTAAGAGCTAAGCTG
AES	AES_-_3062083.23-P1P2	CCGGAGGCACCGGGCCTGGGGG	NONE	FWD	0.497578	0.139233	0.863636	0	2	1,0,3,84,0	88	CCGGAGGCACCGGGCCTGGGGG_1_0<chr19:3062064^F>	GCCGGAGGCACCGGGCCTGG	CCGGAGGCACCGGGCCTGGGGG_1_0<chr19:2983831^F>	CCACCTTGTTGGCCGGAGGCACCGGGCCTGGGTTTAAGAGCTAAGCTG
AES	AES__P1P2__primary__RVS__6	GGGACGCGCGCGCCCGGGGAGG	AGGGGGGGGACGCGCGCGCCCGGGGAGGCCTGCG	RVS	0.452735	0.208491	0.909091	0	2	1,0,10,79,0	90	GGGACGCGCGCGCCCGGGGAGG_1_0<chr19:3062570^F>	GGGGACGCGCGCGCCCGGGG	GGGACGCGCGCGCCCGGGGAGG_1_0<chr19:2984337^F>	CCACCTTGTTGGGGGACGCGCGCGCCCGGGGGTTTAAGAGCTAAGCTG	70.155	6
AGO1	AGO1__36348590__RVS__53	AGCTCCCACTGCGAGCGCCCGG	TGCAGCAGCTCCCACTGCGAGCGCCCGGCCAGCT	RVS	0.198805	0.65357	0.772727	0	2	1,0,1,33,0	35	AGCTCCCACTGCGAGCGCCCGG_1_0<chr1:35883220^R>	GAGCTCCCACTGCGAGCGCC	AGCTCCCACTGCGAGCGCCCGG_2_0<chr1:34665034^R|chrUn_NW_019934219v1:35026^R>	CCACCTTGTTGGAGCTCCCACTGCGAGCGCCGTTTAAGAGCTAAGCTG	48.0628	53
AGO1	AGO1__36348590__FWD__49	CTGGCCGGGCGCTCGCAGTGGG	TGGCAGCTGGCCGGGCGCTCGCAGTGGGAGCTGC	FWD	0.121235	0.731409	0.818182	0	2	1,0,1,22,0	24	CTGGCCGGGCGCTCGCAGTGGG_1_0<chr1:35883216^F>	GCTGGCCGGGCGCTCGCAGT	CTGGCCGGGCGCTCGCAGTGGG_2_0<chrUn_NW_019934219v1:35022^F|chr1:34665030^F>	CCACCTTGTTGGCTGGCCGGGCGCTCGCAGTGTTTAAGAGCTAAGCTG	60.2765	49
AGO1	AGO1__36348590__FWD__48	GCTGGCCGGGCGCTCGCAGTGG	CTGGCAGCTGGCCGGGCGCTCGCAGTGGGAGCTG	FWD	0.299365	0.535732	0.818182	0	2	1,0,3,59,0	63	GCTGGCCGGGCGCTCGCAGTGG_1_0<chr1:35883215^F>	GGCTGGCCGGGCGCTCGCAG	GCTGGCCGGGCGCTCGCAGTGG_2_0<chrUn_NW_019934219v1:35021^F|chr1:34665029^F>	CCACCTTGTTGGGCTGGCCGGGCGCTCGCAGGTTTAAGAGCTAAGCTG	70.7755	48
AGO1	AGO1__36348590__FWD__72	GCTGCTGCAGGCTCCGCGGCGG	GTGGGAGCTGCTGCAGGCTCCGCGGCGGCGGCAA	FWD	0.382851	0.351579	0.818182	0	2	1,0,6,93,0	100	GCTGCTGCAGGCTCCGCGGCGG_1_0<chr1:35883239^F>	GGCTGCTGCAGGCTCCGCGG	GCTGCTGCAGGCTCCGCGGCGG_2_0<chr1:34665053^F|chrUn_NW_019934219v1:35045^F>	CCACCTTGTTGGGCTGCTGCAGGCTCCGCGGGTTTAAGAGCTAAGCTG	68.5064	72
AGO1	AGO1__36348590__FWD__31	GCGCCTGCGCACTGGCAGCTGG	GCGGTCGCGCCTGCGCACTGGCAGCTGGCCGGGC	FWD	0.625296	0.29555	0.772727	0	1	1,1,9,42,0	53	GCGCCTGCGCACTGGCAGCTGG_1_0<chr1:35883198^F>	GGCGCCTGCGCACTGGCAGC	GCGCCTGCGCACTGGCAGCTGG_2_0<chr1:34665012^F|chrUn_NW_019934219v1:35004^F>	CCACCTTGTTGGGCGCCTGCGCACTGGCAGCGTTTAAGAGCTAAGCTG	46.1281	31
AGO1	AGO1__36348590__RVS__22	AGTGCGCAGGCGCGACCGCCGG	GCTGCCAGTGCGCAGGCGCGACCGCCGGGCCCAG	RVS	0.162158	0.749683	0.818182	0	2	1,0,1,20,0	22	AGTGCGCAGGCGCGACCGCCGG_1_0<chr1:35883189^R>	GAGTGCGCAGGCGCGACCGC	AGTGCGCAGGCGCGACCGCCGG_2_0<chrUn_NW_019934219v1:34995^R|chr1:34665003^R>	CCACCTTGTTGGAGTGCGCAGGCGCGACCGCGTTTAAGAGCTAAGCTG	65.4458	22
AGO1	AGO1__36348590__FWD__7	GTCCGCCCCCTGGGCCCGGCGG	GTTCCGGTCCGCCCCCTGGGCCCGGCGGTCGCGC	FWD	0.295907	0.26502	0.909091	0	2	1,0,2,43,0	46	GTCCGCCCCCTGGGCCCGGCGG_1_0<chr1:35883174^F>	GGTCCGCCCCCTGGGCCCGG	GTCCGCCCCCTGGGCCCGGCGG_2_0<chr1:34664988^F|chrUn_NW_019934219v1:34980^F>	CCACCTTGTTGGGTCCGCCCCCTGGGCCCGGGTTTAAGAGCTAAGCTG	63.5854	7
AGO1	AGO1__36348590__RVS__34	CGGCCAGCTGCCAGTGCGCAGG	AGCGCCCGGCCAGCTGCCAGTGCGCAGGCGCGAC	RVS	0.240423	0.535163	0.772727	0	2	1,0,3,30,0	34	CGGCCAGCTGCCAGTGCGCAGG_1_0<chr1:35883201^R>	GCGGCCAGCTGCCAGTGCGC	CGGCCAGCTGCCAGTGCGCAGG_2_0<chrUn_NW_019934219v1:35007^R|chr1:34665015^R>	CCACCTTGTTGGCGGCCAGCTGCCAGTGCGCGTTTAAGAGCTAAGCTG	52.9315	34
AGO2	AGO2__141644983__RVS__53	AGGTTTACCCGACGCGGCCGGG	CCAAACAGGTTTACCCGACGCGGCCGGGGCGGCG	RVS	0.0042518	0.995766	0.727273	0	3	1,0,0,1,0	2	AGGTTTACCCGACGCGGCCGGG_1_0<chr8:140635631^F>	GAGGTTTACCCGACGCGGCC	AGGTTTACCCGACGCGGCCGGG_1_0<chr8:138695040^F>	CCACCTTGTTGGAGGTTTACCCGACGCGGCCGTTTAAGAGCTAAGCTG	55.0338	53
AGO2	AGO2__141644983__FWD__45	CCCGCCGCCCCGGCCGCGTCGG	CCTCCGCCCGCCGCCCCGGCCGCGTCGGGTAAAC	FWD	0.440941	0.428997	0.954545	0	2	1,0,9,93,0	103	CCCGCCGCCCCGGCCGCGTCGG_1_0<chr8:140635639^R>	GCCCGCCGCCCCGGCCGCGT	CCCGCCGCCCCGGCCGCGTCGG_1_0<chr8:138695048^R>	CCACCTTGTTGGCCCGCCGCCCCGGCCGCGTGTTTAAGAGCTAAGCTG	52.2727	45
AGO2	AGO2__141644983__RVS__49	TTACCCGACGCGGCCGGGGCGG	ACAGGTTTACCCGACGCGGCCGGGGCGGCGGGCG	RVS	0.557262	0.440621	0.818182	0	2	1,0,1,5,0	7	TTACCCGACGCGGCCGGGGCGG_1_0<chr8:140635635^F>	GTTACCCGACGCGGCCGGGG	TTACCCGACGCGGCCGGGGCGG_1_0<chr8:138695044^F>	CCACCTTGTTGGTTACCCGACGCGGCCGGGGGTTTAAGAGCTAAGCTG	61.6929	49
AGO2	AGO2__141644983__RVS__52	GGTTTACCCGACGCGGCCGGGG	CAAACAGGTTTACCCGACGCGGCCGGGGCGGCGG	RVS	0.101814	0.730962	0.772727	0	3	1,0,0,5,0	6	GGTTTACCCGACGCGGCCGGGG_1_0<chr8:140635632^F>	GGGTTTACCCGACGCGGCCG	GGTTTACCCGACGCGGCCGGGG_1_0<chr8:138695041^F>	CCACCTTGTTGGGGTTTACCCGACGCGGCCGGTTTAAGAGCTAAGCTG	62.7413	52
AGO2	AGO2__141644983__RVS__54	CAGGTTTACCCGACGCGGCCGG	GCCAAACAGGTTTACCCGACGCGGCCGGGGCGGC	RVS	0.334986	0.744829	0.727273	0	3	1,0,0,3,0	4	CAGGTTTACCCGACGCGGCCGG_1_0<chr8:140635630^F>	GCAGGTTTACCCGACGCGGC	CAGGTTTACCCGACGCGGCCGG_1_0<chr8:138695039^F>	CCACCTTGTTGGCAGGTTTACCCGACGCGGCGTTTAAGAGCTAAGCTG	63.4439	54
AGO2	AGO2__141644983__RVS__58	CAAACAGGTTTACCCGACGCGG	CCTCGCCAAACAGGTTTACCCGACGCGGCCGGGG	RVS	0.252542	0.797961	0.590909	0	3	1,0,0,5,0	6	CAAACAGGTTTACCCGACGCGG_1_0<chr8:140635626^F>	GCAAACAGGTTTACCCGACG	CAAACAGGTTTACCCGACGCGG_1_0<chr8:138695035^F>	CCACCTTGTTGGCAAACAGGTTTACCCGACGGTTTAAGAGCTAAGCTG	66.7658	58
AGO2	AGO2__141644983__FWD__64	CGGGTAAACCTGTTTGGCGAGG	CCGCGTCGGGTAAACCTGTTTGGCGAGGCGGCCG	FWD	0.230209	0.778342	0.590909	0	3	1,0,0,6,0	7	CGGGTAAACCTGTTTGGCGAGG_1_0<chr8:140635620^R>	GCGGGTAAACCTGTTTGGCG	CGGGTAAACCTGTTTGGCGAGG_1_0<chr8:138695029^R>	CCACCTTGTTGGCGGGTAAACCTGTTTGGCGGTTTAAGAGCTAAGCTG	66.2432	64
AGO2	AGO2__141644983__FWD__67	GTAAACCTGTTTGGCGAGGCGG	CGTCGGGTAAACCTGTTTGGCGAGGCGGCCGCGC	FWD	0.52784	0.464169	0.590909	0	2	1,0,2,12,0	15	GTAAACCTGTTTGGCGAGGCGG_1_0<chr8:140635617^R>	GGTAAACCTGTTTGGCGAGG	GTAAACCTGTTTGGCGAGGCGG_1_0<chr8:138695026^R>	CCACCTTGTTGGGTAAACCTGTTTGGCGAGGGTTTAAGAGCTAAGCTG	61.5429	67
AGPS	AGPS__P1P2__primarysecondary__FWD__64	AAGGCGGTAGCCATGGCGGAGG	CAGCACAAGGCGGTAGCCATGGCGGAGGCGGCGG	FWD	0.327747	0.285264	0.681818	0	2	1,0,3,39,0	43	AAGGCGGTAGCCATGGCGGAGG_1_0<chr2:177392777^F>	GAAGGCGGTAGCCATGGCGG	AAGGCGGTAGCCATGGCGGAGG_1_0<chr2B:63961643^F>	CCACCTTGTTGGAAGGCGGTAGCCATGGCGGGTTTAAGAGCTAAGCTG	62.999	64
AGPS	AGPS_-_178257644.23-P1P2	GGAGGCTGCGGGTTCTCTCGGG	NONE	FWD	0.382353	0.405277	0.727273	0	2	1,0,2,65,0	68	GGAGGCTGCGGGTTCTCTCTGG_1_0<chr2:177392895^F>	GGGAGGCTGCGGGTTCTCTC	GGAGGCTGCGGGTTCTCTCTGG_1_0<chr2B:63961761^F>	CCACCTTGTTGGGGAGGCTGCGGGTTCTCTCGTTTAAGAGCTAAGCTG
AGPS	AGPS_-_178257511.23-P1P2	TCCGGGCGGCAGCACAAGGGGG	NONE	FWD	0.339151	0.376309	0.772727	0	2	1,0,2,24,0	27	TCCGGGCGGCAGCACAAGGCGG_1_0<chr2:177392762^F>	GTCCGGGCGGCAGCACAAGG	TCCGGGCGGCAGCACAAGGCGG_1_0<chr2B:63961628^F>	CCACCTTGTTGGTCCGGGCGGCAGCACAAGGGTTTAAGAGCTAAGCTG
AGPS	AGPS_-_178257520.23-P1P2	CAGCACAAGGCGGTAGCCAGGG	NONE	FWD	0.322185	0.548937	0.681818	0	2	1,0,1,21,0	23	CAGCACAAGGCGGTAGCCATGG_1_0<chr2:177392771^F>	GCAGCACAAGGCGGTAGCCA	CAGCACAAGGCGGTAGCCATGG_1_0<chr2B:63961637^F>	CCACCTTGTTGGCAGCACAAGGCGGTAGCCAGTTTAAGAGCTAAGCTG
AGPS	AGPS_-_178257877.23-P1P2	GAAGGGAAGTGACACGGGTGGG	NONE	FWD	0.579311	0.235896	0.636364	0	2	1,0,7,75,0	83	GAAGGGAAGTGACACGGGTGGG_1_0<chr2:177393128^F>	GGAAGGGAAGTGACACGGGT	GAAGGGAAGTGACACGGGTGGG_1_0<chr2B:63961994^F>	CCACCTTGTTGGGAAGGGAAGTGACACGGGTGTTTAAGAGCTAAGCTG
AGPS	AGPS_-_178257523.23-P1P2	CACAAGGCGGTAGCCATGGGGG	NONE	FWD	0.454739	0.370696	0.681818	0	2	1,0,3,24,0	28	CACAAGGCGGTAGCCATGGCGG_1_0<chr2:177392774^F>	GCACAAGGCGGTAGCCATGG	CACAAGGCGGTAGCCATGGCGG_1_0<chr2B:63961640^F>	CCACCTTGTTGGCACAAGGCGGTAGCCATGGGTTTAAGAGCTAAGCTG
AGPS	AGPS__P1P2__primarysecondary__FWD__36	CGCGCCCAGCGGTTCCGGGCGG	TTCACCCGCGCCCAGCGGTTCCGGGCGGCAGCAC	FWD	0.307138	0.68951	0.863636	0	2	1,0,2,14,0	17	CGCGCCCAGCGGTTCCGGGCGG_1_0<chr2:177392749^F>	GCGCGCCCAGCGGTTCCGGG	CGCGCCCAGCGGTTCCGGGCGG_1_0<chr2B:63961615^F>	CCACCTTGTTGGCGCGCCCAGCGGTTCCGGGGTTTAAGAGCTAAGCTG	64.4567	36
AGPS	AGPS__P1P2__primarysecondary__FWD__46	GGTTCCGGGCGGCAGCACAAGG	CCCAGCGGTTCCGGGCGGCAGCACAAGGCGGTAG	FWD	0.43455	0.46213	0.727273	0	3	1,0,0,30,0	31	GGTTCCGGGCGGCAGCACAAGG_1_0<chr2:177392759^F>	GGGTTCCGGGCGGCAGCACA	GGTTCCGGGCGGCAGCACAAGG_1_0<chr2B:63961625^F>	CCACCTTGTTGGGGTTCCGGGCGGCAGCACAGTTTAAGAGCTAAGCTG	71.4041	46
AHR	AHR_+_17338738.23-P1P2	CCTCTCGGGACAGTGGCGTGGG	NONE	FWD	0.319065	0.550793	0.727273	0	2	1,0,1,29,0	31	CCTCTCGGGACAGTGGCGTGGG_1_0<chr7:17299114^R>	GCCTCTCGGGACAGTGGCGT	CCTCTCGGGACAGTGGCGTGGG_1_0<chr7:17381258^R>	CCACCTTGTTGGCCTCTCGGGACAGTGGCGTGTTTAAGAGCTAAGCTG
AHR	AHR_+_17338717.23-P1P2	GCGCCGCGCCTCAACGCCTGGG	NONE	FWD	0.082255	0.902073	0.818182	0	3	1,0,0,6,0	7	GCGCCGCGCCTCAACGCCTCGG_1_0<chr7:17299093^R>	GGCGCCGCGCCTCAACGCCT	GCGCCGCGCCTCAACGCCTCGG_1_0<chr7:17381237^R>	CCACCTTGTTGGGCGCCGCGCCTCAACGCCTGTTTAAGAGCTAAGCTG
AHR	AHR__P1P2__secondary__FWD__497	GAGCCGAGGCGTTGAGGCGCGG	CTGCGTGAGCCGAGGCGTTGAGGCGCGGCGCCCA	FWD	0.0592832	0.792228	0.772727	0	2	1,0,1,23,0	25	GAGCCGAGGCGTTGAGGCGCGG_1_0<chr7:17299090^F>	GGAGCCGAGGCGTTGAGGCG	GAGCCGAGGCGTTGAGGCGCGG_1_0<chr7:17381234^F>	CCACCTTGTTGGGAGCCGAGGCGTTGAGGCGGTTTAAGAGCTAAGCTG	67.9158	497
AHR	AHR__P1P2__primary__FWD__457	CGGAAGCCTGCGTGAGCCGAGG	GGGCTGCGGAAGCCTGCGTGAGCCGAGGCGTTGA	FWD	0.213489	0.675826	0.727273	0	2	1,0,1,29,0	31	CGGAAGCCTGCGTGAGCCGAGG_1_0<chr7:17299077^F>	GCGGAAGCCTGCGTGAGCCG	CGGAAGCCTGCGTGAGCCGAGG_1_0<chr7:17381221^F>	CCACCTTGTTGGCGGAAGCCTGCGTGAGCCGGTTTAAGAGCTAAGCTG	67.9953	457
AHR	AHR__P1P2__primary__FWD__1	ATTCAGCCGGTGCGCGCGGCGG	CCTGCTATTCAGCCGGTGCGCGCGGCGGCGGGAG	FWD	0.0879769	0.795593	0.772727	0	3	1,0,0,12,0	13	ATTCAGCCGGTGCGCGCGGCGG_1_0<chr7:17298621^F>	GATTCAGCCGGTGCGCGCGG	ATTCAGCCGGTGCGCGCGGCGG_1_0<chr7:17380765^F>	CCACCTTGTTGGATTCAGCCGGTGCGCGCGGGTTTAAGAGCTAAGCTG	68.8332	1
AHR	AHR__P1P2__secondary__FWD__492	TGCGTGAGCCGAGGCGTTGAGG	GAAGCCTGCGTGAGCCGAGGCGTTGAGGCGCGGC	FWD	0.0228292	0.911812	0.681818	0	2	1,0,2,77,0	80	TGCGTGAGCCGAGGCGTTGAGG_1_0<chr7:17299085^F>	GTGCGTGAGCCGAGGCGTTG	TGCGTGAGCCGAGGCGTTGAGG_1_0<chr7:17381229^F>	CCACCTTGTTGGTGCGTGAGCCGAGGCGTTGGTTTAAGAGCTAAGCTG	68.3595	492
AHR	AHR__P1P2__primary__FWD__57	CTGTTCCGAGAGCGTGCCCCGG	GACGCTCTGTTCCGAGAGCGTGCCCCGGACCGCC	FWD	0.482556	0.361869	0.727273	0	2	1,0,2,20,0	23	CTGTTCCGAGAGCGTGCCCCGG_1_0<chr7:17298677^F>	GCTGTTCCGAGAGCGTGCCC	CTGTTCCGAGAGCGTGCCCCGG_1_0<chr7:17380821^F>	CCACCTTGTTGGCTGTTCCGAGAGCGTGCCCGTTTAAGAGCTAAGCTG	67.146	57
AHR	AHR__P1P2__primary__FWD__97	GGGCAGCCGTGTAGCCGAACGG	GAACAGGGGCAGCCGTGTAGCCGAACGGAAGCTG	FWD	0.0339689	0.913759	0.727273	0	2	1,0,2,10,0	13	GGGCAGCCGTGTAGCCGAACGG_1_0<chr7:17298717^F>	GGGGCAGCCGTGTAGCCGAA	GGGCAGCCGTGTAGCCGAACGG_1_0<chr7:17380861^F>	CCACCTTGTTGGGGGCAGCCGTGTAGCCGAAGTTTAAGAGCTAAGCTG	69.5088	97
AHR	AHR__P1P2__primary__RVS__62	GCGGTCCGGGGCACGCTCTCGG	GAGCTGGCGGTCCGGGGCACGCTCTCGGAACAGA	RVS	0.254763	0.67937	0.818182	0	2	1,0,1,7,0	9	GCGGTCCGGGGCACGCTCTCGG_1_0<chr7:17298682^R>	GGCGGTCCGGGGCACGCTCT	GCGGTCCGGGGCACGCTCTCGG_1_0<chr7:17380826^R>	CCACCTTGTTGGGCGGTCCGGGGCACGCTCTGTTTAAGAGCTAAGCTG	46.3416	62
AHR	AHR_+_17338744.23-P1P2	CTGCGTCCTCTCGGGACAGGGG	NONE	FWD	0.160698	0.555987	0.727273	0	2	1,0,2,25,0	28	CTGCGTCCTCTCGGGACAGTGG_1_0<chr7:17299120^R>	GCTGCGTCCTCTCGGGACAG	CTGCGTCCTCTCGGGACAGTGG_1_0<chr7:17381264^R>	CCACCTTGTTGGCTGCGTCCTCTCGGGACAGGTTTAAGAGCTAAGCTG
AHR	AHR__P1P2__primary__RVS__46	TCTCGGAACAGAGCGTCGACGG	GCACGCTCTCGGAACAGAGCGTCGACGGGACTCC	RVS	0.00020138	0.999607	0.636364	0	3	1,0,0,2,0	3	TCTCGGAACAGAGCGTCGACGG_1_0<chr7:17298666^R>	GTCTCGGAACAGAGCGTCGA	TCTCGGAACAGAGCGTCGAGGG_1_0<chr7:17380810^R>	CCACCTTGTTGGTCTCGGAACAGAGCGTCGAGTTTAAGAGCTAAGCTG	68.8073	46
AJUBA	AJUBA_-_23451680.23-P1P2	GCGTCCCCCCGCGCATCTGGGG	NONE	FWD	0.0352727	0.806077	0.818182	0	3	1,0,0,14,0	15	GCGTCCCCCCGCGCATCTGGGG_1_0<chr14:22982450^F>	GGCGTCCCCCCGCGCATCTG	GCGTCCCCCCGCGCATCTGGGG_1_0<chr14:3888813^F>	CCACCTTGTTGGGCGTCCCCCCGCGCATCTGGTTTAAGAGCTAAGCTG
AJUBA	AJUBA_+_23451722.23-P1P2	GCGTGAACAGATAGACCTGGGG	NONE	FWD	0.254424	0.562593	0.590909	0	3	1,0,0,9,0	10	GCGTGAACAGATAGACCTGCGG_1_0<chr14:22982513^R>	GGCGTGAACAGATAGACCTG	GCGTGAACAGATAGACCTGCGG_1_0<chr14:3888876^R>	CCACCTTGTTGGGCGTGAACAGATAGACCTGGTTTAAGAGCTAAGCTG
AJUBA	AJUBA__P1P2__primary__FWD__100	GACGCAGCCCCTCCCGCTGGGG	CGGGGGGACGCAGCCCCTCCCGCTGGGGGATGCT	FWD	0.601979	0.265169	0.818182	0	2	1,0,2,42,0	45	GACGCAGCCCCTCCCGCTGGGG_1_0<chr14:22982433^R>	GGACGCAGCCCCTCCCGCTG	GACGCAGCCCCTCCCGCTGGGG_1_0<chr14:3888796^R>	CCACCTTGTTGGGACGCAGCCCCTCCCGCTGGTTTAAGAGCTAAGCTG	65.2376	100
AJUBA	AJUBA_+_23451717.23-P1P2	AACAGATAGACCTGCGGACGGG	NONE	FWD	0.0229775	0.903748	0.590909	0	2	1,0,1,16,0	18	AACAGATAGACCTGCGGACTGG_1_0<chr14:22982508^R>	GAACAGATAGACCTGCGGAC	AACAGATAGACCTGCGGACTGG_1_0<chr14:3888871^R>	CCACCTTGTTGGAACAGATAGACCTGCGGACGTTTAAGAGCTAAGCTG
AJUBA	AJUBA__P1P2__primary__RVS__75	CCGCGCATCTGGGGCTGAGCGG	GTCCCCCCGCGCATCTGGGGCTGAGCGGGGCTAG	RVS	0.383845	0.320177	0.772727	0	3	1,0,0,24,0	25	CCGCGCATCTGGGGCTGAGCGG_1_0<chr14:22982458^F>	GCCGCGCATCTGGGGCTGAG	CCGCGCATCTGGGGCTGAGCGG_1_0<chr14:3888821^F>	CCACCTTGTTGGCCGCGCATCTGGGGCTGAGGTTTAAGAGCTAAGCTG	57.7274	75
AJUBA	AJUBA_-_23451297.23-P1P2	GCTCCCGGGCCGGCTCCAAGGG	NONE	FWD	0.204738	0.549379	0.818182	0	2	1,0,1,24,0	26	GCTCCCGGGCCGGCTCCAACGG_1_0<chr14:22982067^F>	GGCTCCCGGGCCGGCTCCAA	GCTCCCGGGCCGGCTCCAACGG_1_0<chr14:3888430^F>	CCACCTTGTTGGGCTCCCGGGCCGGCTCCAAGTTTAAGAGCTAAGCTG
AJUBA	AJUBA__P1P2__primary__FWD__79	TCAGCCCCAGATGCGCGGGGGG	CCCCGCTCAGCCCCAGATGCGCGGGGGGACGCAG	FWD	0.136896	0.645959	0.772727	0	3	1,0,0,28,0	29	TCAGCCCCAGATGCGCGGGGGG_1_0<chr14:22982454^R>	GTCAGCCCCAGATGCGCGGG	TCAGCCCCAGATGCGCGGGGGG_1_0<chr14:3888817^R>	CCACCTTGTTGGTCAGCCCCAGATGCGCGGGGTTTAAGAGCTAAGCTG	64.6659	79
AJUBA	AJUBA_+_23451466.23-P1P2	CAGGCCCGAGGGCATGGAGGGG	NONE	FWD	0.382223	0.199169	0.772727	0	2	1,0,6,79,0	86	CAGGCCCGAGGGCATGGAGCGG_1_0<chr14:22982257^R>	GCAGGCCCGAGGGCATGGAG	CAGGCCCGAGGGCATGGAGCGG_1_0<chr14:3888620^R>	CCACCTTGTTGGCAGGCCCGAGGGCATGGAGGTTTAAGAGCTAAGCTG
AK2	AK2__P1P2__primarysecondary__FWD__35	GGGAAGCACTGGACCTGTGAGG	TGACCTGGGAAGCACTGGACCTGTGAGGCGTGCG	FWD	0.454211	0.241343	0.636364	0	2	1,0,6,73,0	80	GGGAAGCACTGGACCTGTGAGG_1_0<chr1:33036864^R>	GGGGAAGCACTGGACCTGTG	GGGAAGCACTGGACCTGTGAGG_1_0<chr1:31798851^R>	CCACCTTGTTGGGGGAAGCACTGGACCTGTGGTTTAAGAGCTAAGCTG	76.6978	35
AK2	AK2__P1P2__primarysecondary__RVS__32	CACAGGTCCAGTGCTTCCCAGG	ACGCCTCACAGGTCCAGTGCTTCCCAGGTCAACG	RVS	0.317994	0.278487	0.636364	0	2	1,0,8,70,0	79	CACAGGTCCAGTGCTTCCCAGG_1_0<chr1:33036867^F>	GCACAGGTCCAGTGCTTCCC	CACAGGTCCAGTGCTTCCCAGG_1_0<chr1:31798854^F>	CCACCTTGTTGGCACAGGTCCAGTGCTTCCCGTTTAAGAGCTAAGCTG	49.5192	32
AK2	AK2__P1P2__primarysecondary__FWD__16	GGCGTGCGTGCGTTGACCTGGG	GTGCGTGGCGTGCGTGCGTTGACCTGGGAAGCAC	FWD	0.239492	0.727505	0.727273	0	3	1,0,0,5,0	6	GGCGTGCGTGCGTTGACCTGGG_1_0<chr1:33036883^R>	GGGCGTGCGTGCGTTGACCT	GGCGTGCGTGCGTTGACCTGGG_1_0<chr1:31798870^R>	CCACCTTGTTGGGGCGTGCGTGCGTTGACCTGTTTAAGAGCTAAGCTG	64.6698	16
AK2	AK2__P1P2__primarysecondary__FWD__15	TGGCGTGCGTGCGTTGACCTGG	CGTGCGTGGCGTGCGTGCGTTGACCTGGGAAGCA	FWD	0.00503917	0.994986	0.681818	0	3	1,0,0,1,0	2	TGGCGTGCGTGCGTTGACCTGG_1_0<chr1:33036884^R>	GTGGCGTGCGTGCGTTGACC	TGGCGTGCGTGCGTTGACCTGG_1_0<chr1:31798871^R>	CCACCTTGTTGGTGGCGTGCGTGCGTTGACCGTTTAAGAGCTAAGCTG	64.8339	15
AK2	AK2_+_33502194.23-P1P2	CTGGCCGGGGTCTCGGTTCGGG	NONE	FWD	0.0361835	0.902778	0.772727	0	2	1,0,1,22,0	24	CTGGCCGGGGTCTCGGTTCTGG_1_0<chr1:33036593^R>	GCTGGCCGGGGTCTCGGTTC	CTGGCCGGGGTCTCGGTTCTGG_1_0<chr1:31798580^R>	CCACCTTGTTGGCTGGCCGGGGTCTCGGTTCGTTTAAGAGCTAAGCTG
AK2	AK2_+_33502042.23-P1P2	GAGACTGGAAAGGTTTGAGGGG	NONE	FWD	0.52103	0.149184	0.545455	0	2	1,0,9,126,0	136	GAGACTGGAAAGGTTTGAGGGG_1_0<chr1:33036441^R>	GGAGACTGGAAAGGTTTGAG	GAGACTGGAAAGGTTTGAGGGG_1_0<chr1:31798428^R>	CCACCTTGTTGGGAGACTGGAAAGGTTTGAGGTTTAAGAGCTAAGCTG
AK2	AK2_+_33502056.23-P1P2	CCACTAAGGGTCTAGAGACGGG	NONE	FWD	0.27621	0.601982	0.590909	0	3	1,0,0,13,0	14	CCACTAAGGGTCTAGAGACTGG_1_0<chr1:33036455^R>	GCCACTAAGGGTCTAGAGAC	CCACTAAGGGTCTAGAGACTGG_1_0<chr1:31798442^R>	CCACCTTGTTGGCCACTAAGGGTCTAGAGACGTTTAAGAGCTAAGCTG
AK2	AK2_+_33502475.23-P1P2	GCGTTGACCTGGGAAGCACGGG	NONE	FWD	0.241659	0.223858	0.681818	0	3	1,0,0,71,0	72	GCGTTGACCTGGGAAGCACTGG_1_0<chr1:33036874^R>	GGCGTTGACCTGGGAAGCAC	GCGTTGACCTGGGAAGCACTGG_1_0<chr1:31798861^R>	CCACCTTGTTGGGCGTTGACCTGGGAAGCACGTTTAAGAGCTAAGCTG
AKAP10	AKAP10__P1P2__primarysecondary__FWD__75	GAGCTGCCTGGGCATCCCGAGG	CGGCTGGAGCTGCCTGGGCATCCCGAGGAGGCGG	FWD	0.600161	0.278431	0.727273	0	1	1,1,5,73,0	80	GAGCTGCCTGGGCATCCCGAGG_1_0<chr17:19977768^R>	GGAGCTGCCTGGGCATCCCG	GAGCTGCCTGGGCATCCCGAGG_1_0<chr17:31503996^R>	CCACCTTGTTGGGAGCTGCCTGGGCATCCCGGTTTAAGAGCTAAGCTG	73.4716	75
AKAP10	AKAP10__P1P2__primarysecondary__FWD__54	TTGTTGATAATATGGCGGCTGG	GGCGGCTTGTTGATAATATGGCGGCTGGAGCTGC	FWD	0.069847	0.763715	0.454545	0	3	1,0,0,11,0	12	TTGTTGATAATATGGCGGCTGG_1_0<chr17:19977789^R>	GTTGTTGATAATATGGCGGC	TTGTTGATAATATGGCGGCTGG_1_0<chr17:31504017^R>	CCACCTTGTTGGTTGTTGATAATATGGCGGCGTTTAAGAGCTAAGCTG	59.1639	54
AKAP10	AKAP10_+_19881129.23-P1P2	GAAGGACCGGAACTCCGGGGGG	NONE	FWD	0.223984	0.547706	0.727273	0	3	1,0,0,20,0	21	GAAGGACCGGAACTCCGGGCGG_1_0<chr17:19977816^R>	GGAAGGACCGGAACTCCGGG	GAAGGACCGGAACTCCGGGCGG_1_0<chr17:31504044^R>	CCACCTTGTTGGGAAGGACCGGAACTCCGGGGTTTAAGAGCTAAGCTG
AKAP10	AKAP10_+_19881078.23-P1P2	CTGCCTGGGCATCCCGAGGGGG	NONE	FWD	0.186539	0.343197	0.772727	0	2	1,0,7,157,0	165	CTGCCTGGGCATCCCGAGGAGG_1_0<chr17:19977765^R>	GCTGCCTGGGCATCCCGAGG	CTGCCTGGGCATCCCGAGGAGG_1_0<chr17:31503993^R>	CCACCTTGTTGGCTGCCTGGGCATCCCGAGGGTTTAAGAGCTAAGCTG
AKAP10	AKAP10_+_19881070.23-P1P2	GCATCCCGAGGAGGCGGTGGGG	NONE	FWD	0.326102	0.571261	0.772727	0	2	1,0,1,26,0	28	GCATCCCGAGGAGGCGGTGGGG_1_0<chr17:19977757^R>	GGCATCCCGAGGAGGCGGTG	GCATCCCGAGGAGGCGGTGGGG_1_0<chr17:31503985^R>	CCACCTTGTTGGGCATCCCGAGGAGGCGGTGGTTTAAGAGCTAAGCTG
AKAP10	AKAP10_+_19881109.23-P1P2	GGGCGGCTTGTTGATAATAGGG	NONE	FWD	0.17192	0.775449	0.545455	0	3	1,0,0,9,0	10	GGGCGGCTTGTTGATAATATGG_1_0<chr17:19977796^R>	GGGGCGGCTTGTTGATAATA	GGGCGGCTTGTTGATAATATGG_1_0<chr17:31504024^R>	CCACCTTGTTGGGGGCGGCTTGTTGATAATAGTTTAAGAGCTAAGCTG
AKAP10	AKAP10_+_19881106.23-P1P2	CGGCTTGTTGATAATATGGGGG	NONE	FWD	0.278418	0.682609	0.5	0	3	1,0,0,7,0	8	CGGCTTGTTGATAATATGGCGG_1_0<chr17:19977793^R>	GCGGCTTGTTGATAATATGG	CGGCTTGTTGATAATATGGCGG_1_0<chr17:31504021^R>	CCACCTTGTTGGCGGCTTGTTGATAATATGGGTTTAAGAGCTAAGCTG
AKAP10	AKAP10__P1P2__primarysecondary__FWD__28	AAGGACCGGAACTCCGGGCGGG	GCGGGGAAGGACCGGAACTCCGGGCGGGCGGCTT	FWD	0.254446	0.551145	0.727273	0	2	1,0,2,23,0	26	AAGGACCGGAACTCCGGGCGGG_1_0<chr17:19977815^R>	GAAGGACCGGAACTCCGGGC	AAGGACCGGAACTCCGGGCGGG_1_0<chr17:31504043^R>	CCACCTTGTTGGAAGGACCGGAACTCCGGGCGTTTAAGAGCTAAGCTG	59.6476	28
AKAP3	AKAP3__P1__primarysecondary__RVS__-25	GCCGGGAGTGCTGTCGTGGGGG	TAGTCAGCCGGGAGTGCTGTCGTGGGGGATTGTG	RVS	0.184486	0.512223	0.772727	0	2	1,0,2,24,0	27	GCCGGGAGTGCTGTCGTGGGGG_1_0<chr12:4649091^F>	GGCCGGGAGTGCTGTCGTGG	GCCGGGAGTGCTGTCGTGGGGG_1_0<chr12:4825714^F>	CCACCTTGTTGGGCCGGGAGTGCTGTCGTGGGTTTAAGAGCTAAGCTG	69.085	-25
AKAP3	AKAP3_+_4757792.23-P1	GAGAAGAGAAACCAAAATAGGG	NONE	FWD	0.485202	0.10814	0.409091	0	2	1,0,10,212,0	223	GAGAAGAGAAACCAAAATAGGG_1_0<chr12:4648626^R>	GGAGAAGAGAAACCAAAATA	GAGAAGAGAAACCAAAATAGGG_1_0<chr12:4825249^R>	CCACCTTGTTGGGAGAAGAGAAACCAAAATAGTTTAAGAGCTAAGCTG
AKAP3	AKAP3__P1__primarysecondary__RVS__-22	TCAGCCGGGAGTGCTGTCGTGG	CCGTAGTCAGCCGGGAGTGCTGTCGTGGGGGATT	RVS	0.166983	0.626946	0.681818	0	2	1,0,2,38,0	41	TCAGCCGGGAGTGCTGTCGTGG_1_0<chr12:4649088^F>	GTCAGCCGGGAGTGCTGTCG	TCAGCCGGGAGTGCTGTCGTGG_1_0<chr12:4825711^F>	CCACCTTGTTGGTCAGCCGGGAGTGCTGTCGGTTTAAGAGCTAAGCTG	64.3079	-22
AKAP3	AKAP3_-_4758224.23-P1	TTGCGCAGACAGGCGAGAAGGG	NONE	FWD	0.0180271	0.909614	0.636364	0	3	1,0,0,14,0	15	TTGCGCAGACAGGCGAGAAAGG_1_0<chr12:4649037^F>	GTTGCGCAGACAGGCGAGAA	TTGCGCAGACAGGCGAGAAAGG_1_0<chr12:4825660^F>	CCACCTTGTTGGTTGCGCAGACAGGCGAGAAGTTTAAGAGCTAAGCTG
AKAP3	AKAP3__P1__primarysecondary__FWD__68	ACGGTTTCGGGTAGATTGTTGG	GAAACGACGGTTTCGGGTAGATTGTTGGTTAAGA	FWD	0.0893494	0.756325	0.5	0	3	1,0,0,5,0	6	ACGGTTTCGGGTAGATTGTTGG_1_0<chr12:4648998^R>	GACGGTTTCGGGTAGATTGT	ACGGTTTCGGGTAGATTGTTGG_1_0<chr12:4825621^R>	CCACCTTGTTGGACGGTTTCGGGTAGATTGTGTTTAAGAGCTAAGCTG	52.7364	68
AKAP3	AKAP3__P1__primarysecondary__RVS__-24	AGCCGGGAGTGCTGTCGTGGGG	GTAGTCAGCCGGGAGTGCTGTCGTGGGGGATTGT	RVS	0.185076	0.371954	0.727273	0	2	1,0,1,80,0	82	AGCCGGGAGTGCTGTCGTGGGG_1_0<chr12:4649090^F>	GAGCCGGGAGTGCTGTCGTG	AGCCGGGAGTGCTGTCGTGGGG_1_0<chr12:4825713^F>	CCACCTTGTTGGAGCCGGGAGTGCTGTCGTGGTTTAAGAGCTAAGCTG	68.6273	-24
AKAP3	AKAP3__P1__primarysecondary__RVS__38	GGTTAGCGCTTGCGCAGACAGG	TTTCTTGGTTAGCGCTTGCGCAGACAGGCGAGAA	RVS	0.090136	0.899559	0.636364	0	3	1,0,0,7,0	8	GGTTAGCGCTTGCGCAGACAGG_1_0<chr12:4649028^F>	GGGTTAGCGCTTGCGCAGAC	GGTTAGCGCTTGCGCAGACAGG_1_0<chr12:4825651^F>	CCACCTTGTTGGGGTTAGCGCTTGCGCAGACGTTTAAGAGCTAAGCTG	50.9618	38
AKAP3	AKAP3_-_4758021.23-P1	CATGTCCTGAGTCAGTCACGGG	NONE	FWD	0.613919	0.263257	0.590909	0	2	1,0,2,72,0	75	CATGTCCTGAGTCAGTCACTGG_1_0<chr12:4648834^F>	GCATGTCCTGAGTCAGTCAC	CATGTCCTGAGTCAGTCACTGG_1_0<chr12:4825457^F>	CCACCTTGTTGGCATGTCCTGAGTCAGTCACGTTTAAGAGCTAAGCTG
AMOTL1	AMOTL1_-_94501540.23-P1P2	GGAGCGCGCGAGAAGCTCTGGG	NONE	FWD	0.198919	0.801656	0.727273	0	3	1,0,0,5,0	6	GGAGCGCGCGAGAAGCTCTAGG_1_0<chr11:94768353^F>	GGGAGCGCGCGAGAAGCTCT	GGAGCGCGCGAGAAGCTCTAGG_1_0<chr11:90650642^F>	CCACCTTGTTGGGGAGCGCGCGAGAAGCTCTGTTTAAGAGCTAAGCTG
AMOTL1	AMOTL1_+_94502016.23-P1P2	TGGCTGCGCCCCTCAGGAAGGG	NONE	FWD	0.228687	0.320233	0.727273	0	2	1,0,2,46,0	49	TGGCTGCGCCCCTCAGGAAAGG_1_0<chr11:94768850^R>	GTGGCTGCGCCCCTCAGGAA	TGGCTGCGCCCCTCAGGAAAGG_1_0<chr11:90651163^R>	CCACCTTGTTGGTGGCTGCGCCCCTCAGGAAGTTTAAGAGCTAAGCTG
AMOTL1	AMOTL1_-_94501560.23-P1P2	GGACCCAGCAGCGGTTGTCGGG	NONE	FWD	0.0812277	0.686665	0.727273	0	3	1,0,0,64,0	65	GGACCCAGCAGCGGTTGTCGGG_1_0<chr11:94768373^F>	GGGACCCAGCAGCGGTTGTC	GGACCCAGCAGCGGTTGTCGGG_1_0<chr11:90650662^F>	CCACCTTGTTGGGGACCCAGCAGCGGTTGTCGTTTAAGAGCTAAGCTG
AMOTL1	AMOTL1_-_94501700.23-P1P2	GTGGAGGGCAAAGTTGCGCGGG	NONE	FWD	0.0933833	0.732724	0.681818	0	2	1,0,1,36,0	38	GTGGAGGGCAAAGTTGCGCCGG_1_0<chr11:94768513^F>	GGTGGAGGGCAAAGTTGCGC	GTGGAGGGCAAAGTTGCGCCGG_1_0<chr11:90650826^F>	CCACCTTGTTGGGTGGAGGGCAAAGTTGCGCGTTTAAGAGCTAAGCTG
AMOTL1	AMOTL1__P1P2__primarysecondary__RVS__67	AAACCCGACAACCGCTGCTGGG	AGCCCCAAACCCGACAACCGCTGCTGGGTCCTAG	RVS	0.0919048	0.886496	0.636364	0	3	1,0,0,12,0	13	AAACCCGACAACCGCTGCTGGG_1_0<chr11:94768376^R>	GAAACCCGACAACCGCTGCT	AAACCCGACAACCGCTGCTGGG_1_0<chr11:90650665^R>	CCACCTTGTTGGAAACCCGACAACCGCTGCTGTTTAAGAGCTAAGCTG	61.4139	67
AMOTL1	AMOTL1__P1P2__primarysecondary__RVS__68	CAAACCCGACAACCGCTGCTGG	CAGCCCCAAACCCGACAACCGCTGCTGGGTCCTA	RVS	0.0101403	0.942301	0.636364	0	3	1,0,0,11,0	12	CAAACCCGACAACCGCTGCTGG_1_0<chr11:94768377^R>	GCAAACCCGACAACCGCTGC	CAAACCCGACAACCGCTGCTGG_1_0<chr11:90650666^R>	CCACCTTGTTGGCAAACCCGACAACCGCTGCGTTTAAGAGCTAAGCTG	59.703	68
AMOTL1	AMOTL1__P1P2__primarysecondary__FWD__69	CAGCAGCGGTTGTCGGGTTTGG	AGGACCCAGCAGCGGTTGTCGGGTTTGGGGCTGG	FWD	0.041366	0.889595	0.636364	0	2	1,0,1,14,0	16	CAGCAGCGGTTGTCGGGTTTGG_1_0<chr11:94768378^F>	GCAGCAGCGGTTGTCGGGTT	CAGCAGCGGTTGTCGGGTTTGG_1_0<chr11:90650667^F>	CCACCTTGTTGGCAGCAGCGGTTGTCGGGTTGTTTAAGAGCTAAGCTG	61.3159	69
AMOTL1	AMOTL1__P1P2__primarysecondary__FWD__75	CGGTTGTCGGGTTTGGGGCTGG	CAGCAGCGGTTGTCGGGTTTGGGGCTGGAGGTGA	FWD	0.53191	0.258378	0.681818	0	3	1,0,0,64,0	65	CGGTTGTCGGGTTTGGGGCTGG_1_0<chr11:94768384^F>	GCGGTTGTCGGGTTTGGGGC	CGGTTGTCGGGTTTGGGGCTGG_1_0<chr11:90650673^F>	CCACCTTGTTGGCGGTTGTCGGGTTTGGGGCGTTTAAGAGCTAAGCTG	61.0864	75
ANAPC13	ANAPC13__P1P2__primary__RVS__49	TACCGGCACCCGGCCACCGCGG	AACCCTTACCGGCACCCGGCCACCGCGGCAGACG	RVS	0.511384	0.338719	0.818182	0	3	1,0,0,16,0	17	TACCGGCACCCGGCCACCGCGG_1_0<chr3:134485948^F>	GTACCGGCACCCGGCCACCG	TACCGGCACCCGGCCACCGCGG_1_0<chr3:132581073^F>	CCACCTTGTTGGTACCGGCACCCGGCCACCGGTTTAAGAGCTAAGCTG	68.9839	49
ANAPC13	ANAPC13_-_134204795.23-P1P2	GGGCGCTGGAAACCCTTACGGG	NONE	FWD	0.0439648	0.9422	0.681818	0	2	1,0,1,8,0	10	GGGCGCTGGAAACCCTTACCGG_1_0<chr3:134485932^F>	GGGGCGCTGGAAACCCTTAC	GGGCGCTGGAAACCCTTACCGG_1_0<chr3:132581057^F>	CCACCTTGTTGGGGGCGCTGGAAACCCTTACGTTTAAGAGCTAAGCTG
ANAPC13	ANAPC13_-_134204776.23-P1P2	CCTCCAAAACCTAGGCCGGGGG	NONE	FWD	0.224041	0.745158	0.681818	0	2	1,0,1,17,0	19	CCTCCAAAACCTAGGCCGGGGG_1_0<chr3:134485913^F>	GCCTCCAAAACCTAGGCCGG	CCTCCAAAACCTAGGCCGGGGG_1_0<chr3:132581038^F>	CCACCTTGTTGGCCTCCAAAACCTAGGCCGGGTTTAAGAGCTAAGCTG
ANAPC13	ANAPC13_+_134204787.23-P1P2	CGGTGGCCGGGTGCCGGTAGGG	NONE	FWD	0.0849147	0.80242	0.818182	0	3	1,0,0,15,0	16	CGGTGGCCGGGTGCCGGTAAGG_1_0<chr3:134485945^R>	GCGGTGGCCGGGTGCCGGTA	CGGTGGCCGGGTGCCGGTAAGG_1_0<chr3:132581070^R>	CCACCTTGTTGGCGGTGGCCGGGTGCCGGTAGTTTAAGAGCTAAGCTG
ANAPC13	ANAPC13__P1P2__secondary__FWD__73	CGGATGGTGGTGGCCTGCGAGG	ACGGTGCGGATGGTGGTGGCCTGCGAGGCTCATT	FWD	0.427633	0.447946	0.727273	0	3	1,0,0,34,0	35	CGGATGGTGGTGGCCTGCGAGG_1_0<chr3:134485675^R>	GCGGATGGTGGTGGCCTGCG	CGGATGGTGGTGGCCTGCGAGG_1_0<chr3:132580800^R>	CCACCTTGTTGGCGGATGGTGGTGGCCTGCGGTTTAAGAGCTAAGCTG	66.7671	73
ANAPC13	ANAPC13__P1P2__secondary__FWD__61	TGTCGTACGGTGCGGATGGTGG	ACGGCCTGTCGTACGGTGCGGATGGTGGTGGCCT	FWD	0.305602	0.734657	0.636364	0	3	1,0,0,4,0	5	TGTCGTACGGTGCGGATGGTGG_1_0<chr3:134485687^R>	GTGTCGTACGGTGCGGATGG	TGTCGTACGGTGCGGATGGTGG_1_0<chr3:132580812^R>	CCACCTTGTTGGTGTCGTACGGTGCGGATGGGTTTAAGAGCTAAGCTG	66.3973	61
ANAPC13	ANAPC13__P1P2__secondary__FWD__64	CGTACGGTGCGGATGGTGGTGG	GCCTGTCGTACGGTGCGGATGGTGGTGGCCTGCG	FWD	0.397938	0.515201	0.681818	0	3	1,0,0,8,0	9	CGTACGGTGCGGATGGTGGTGG_1_0<chr3:134485684^R>	GCGTACGGTGCGGATGGTGG	CGTACGGTGCGGATGGTGGTGG_1_0<chr3:132580809^R>	CCACCTTGTTGGCGTACGGTGCGGATGGTGGGTTTAAGAGCTAAGCTG	66.0908	64
ANAPC13	ANAPC13__P1P2__primary__FWD__69	TAAGGGTTTCCAGCGCCCCCGG	TGCCGGTAAGGGTTTCCAGCGCCCCCGGCCTAGG	FWD	0.178937	0.677938	0.681818	0	2	1,0,1,15,0	17	TAAGGGTTTCCAGCGCCCCCGG_1_0<chr3:134485928^R>	GTAAGGGTTTCCAGCGCCCC	TAAGGGTTTCCAGCGCCCCCGG_1_0<chr3:132581053^R>	CCACCTTGTTGGTAAGGGTTTCCAGCGCCCCGTTTAAGAGCTAAGCTG	68.0648	69
ANAPC7	ANAPC7__P1P2__secondary__FWD__54	GACCACGTGCGGGACATGGCGG	GTGATAGACCACGTGCGGGACATGGCGGCCGCGG	FWD	0.280301	0.528935	0.727273	0	2	1,0,1,29,0	31	GACCACGTGCGGGACATGGCGG_1_0<chr12:110403593^R>	GGACCACGTGCGGGACATGG	GACCACGTGCGGGACATGGCGG_1_0<chr12:108056127^R>	CCACCTTGTTGGGACCACGTGCGGGACATGGGTTTAAGAGCTAAGCTG	69.5778	54
ANAPC7	ANAPC7__P1P2__secondary__FWD__51	ATAGACCACGTGCGGGACATGG	AATGTGATAGACCACGTGCGGGACATGGCGGCCG	FWD	0.0797638	0.869555	0.590909	0	3	1,0,0,11,0	12	ATAGACCACGTGCGGGACATGG_1_0<chr12:110403596^R>	GATAGACCACGTGCGGGACA	ATAGACCACGTGCGGGACATGG_1_0<chr12:108056130^R>	CCACCTTGTTGGATAGACCACGTGCGGGACAGTTTAAGAGCTAAGCTG	62.1786	51
ANAPC7	ANAPC7__P1P2__secondary__FWD__45	AATGTGATAGACCACGTGCGGG	AGGATGAATGTGATAGACCACGTGCGGGACATGG	FWD	0.0248676	0.931585	0.545455	0	3	1,0,0,10,0	11	AATGTGATAGACCACGTGCGGG_1_0<chr12:110403602^R>	GAATGTGATAGACCACGTGC	AATGTGATAGACCACGTGCGGG_1_0<chr12:108056136^R>	CCACCTTGTTGGAATGTGATAGACCACGTGCGTTTAAGAGCTAAGCTG	66.7133	45
ANAPC7	ANAPC7__P1P2__secondary__RVS__56	GGCCGCCATGTCCCGCACGTGG	CCCCGCGGCCGCCATGTCCCGCACGTGGTCTATC	RVS	0.015402	0.965103	0.772727	0	3	1,0,0,8,0	9	GGCCGCCATGTCCCGCACGTGG_1_0<chr12:110403591^F>	GGGCCGCCATGTCCCGCACG	GGCCGCCATGTCCCGCACGTGG_1_0<chr12:108056125^F>	CCACCTTGTTGGGGCCGCCATGTCCCGCACGGTTTAAGAGCTAAGCTG	66.726	56
ANAPC7	ANAPC7_+_110841088.23-P1P2	TTGGAGACATAGAAGGCAGGGG	NONE	FWD	0.709169	0.136467	0.545455	0	2	1,0,8,119,0	128	TTGGAGACATAGAAGGCAGAGG_1_0<chr12:110403283^R>	GTTGGAGACATAGAAGGCAG	TTGGAGACATAGAAGGCAGAGG_1_0<chr12:108055816^R>	CCACCTTGTTGGTTGGAGACATAGAAGGCAGGTTTAAGAGCTAAGCTG
ANAPC7	ANAPC7_+_110841070.23-P1P2	GAGGCTCTGAGGACGACCCGGG	NONE	FWD	0.037596	0.768287	0.727273	0	2	1,0,8,52,0	61	GAGGCTCTGAGGACGACCCAGG_1_0<chr12:110403265^R>	GGAGGCTCTGAGGACGACCC	GAGGCTCTGAGGACGACCCAGG_1_0<chr12:108055798^R>	CCACCTTGTTGGGAGGCTCTGAGGACGACCCGTTTAAGAGCTAAGCTG
ANAPC7	ANAPC7_-_110841548.23-P1P2	GGTCCATCGGGTCCACACGGGG	NONE	FWD	0.0151896	0.977809	0.727273	0	3	1,0,0,5,0	6	GGTCCATCGGGTCCACACGCGG_1_0<chr12:110403722^F>	GGGTCCATCGGGTCCACACG	GGTCCATCGGGTCCACACGCGG_1_0<chr12:108056256^F>	CCACCTTGTTGGGGTCCATCGGGTCCACACGGTTTAAGAGCTAAGCTG
ANAPC7	ANAPC7__P1P2__secondary__FWD__44	GAATGTGATAGACCACGTGCGG	CAGGATGAATGTGATAGACCACGTGCGGGACATG	FWD	0.281798	0.643858	0.545455	0	3	1,0,0,14,0	15	GAATGTGATAGACCACGTGCGG_1_0<chr12:110403603^R>	GGAATGTGATAGACCACGTG	GAATGTGATAGACCACGTGCGG_1_0<chr12:108056137^R>	CCACCTTGTTGGGAATGTGATAGACCACGTGGTTTAAGAGCTAAGCTG	68.9959	44
ANKRA2	ANKRA2__P1P2__secondary__FWD__74	AAGCTGGCCTCAGATGGGAAGG	GTACTGAAGCTGGCCTCAGATGGGAAGGCCCGAC	FWD	0.373357	0.270216	0.590909	0	2	1,0,3,85,0	89	AAGCTGGCCTCAGATGGGAAGG_1_0<chr5:73565365^R>	GAAGCTGGCCTCAGATGGGA	AAGCTGGCCTCAGATGGGAAGG_1_0<chr5:41280667^F>	CCACCTTGTTGGAAGCTGGCCTCAGATGGGAGTTTAAGAGCTAAGCTG	74.9522	74
ANKRA2	ANKRA2__P1P2__secondary__FWD__59	TGGAGGCCTGTACTGAAGCTGG	CGGGCTTGGAGGCCTGTACTGAAGCTGGCCTCAG	FWD	0.350238	0.308381	0.590909	0	2	1,0,5,39,0	45	TGGAGGCCTGTACTGAAGCTGG_1_0<chr5:73565380^R>	GTGGAGGCCTGTACTGAAGC	TGGAGGCCTGTACTGAAGCTGG_1_0<chr5:41280652^F>	CCACCTTGTTGGTGGAGGCCTGTACTGAAGCGTTTAAGAGCTAAGCTG	66.9625	59
ANKRA2	ANKRA2_+_72861375.23-P1P2	GATGGGCCTCGGAGCGTAAGGG	NONE	FWD	0.0151829	0.968342	0.681818	0	3	1,0,0,8,0	9	GATGGGCCTCGGAGCGTAAAGG_1_0<chr5:73565550^R>	GGATGGGCCTCGGAGCGTAA	GATGGGCCTCGGAGCGTAAAGG_1_0<chr5:41280482^F>	CCACCTTGTTGGGATGGGCCTCGGAGCGTAAGTTTAAGAGCTAAGCTG
ANKRA2	ANKRA2__P1P2__primary__FWD__30	ATTGGGGCTTCCTCTGCTCTGG	GGCGAAATTGGGGCTTCCTCTGCTCTGGTGACCC	FWD	0.289725	0.429033	0.590909	0	2	1,0,1,48,0	50	ATTGGGGCTTCCTCTGCTCTGG_1_0<chr5:73565623^R>	GATTGGGGCTTCCTCTGCTC	ATTGGGGCTTCCTCTGCTCTGG_1_0<chr5:41280409^F>	CCACCTTGTTGGATTGGGGCTTCCTCTGCTCGTTTAAGAGCTAAGCTG	65.3291	30
ANKRA2	ANKRA2_-_72861077.23-P1P2	GCTGTGCCCGAAAAGTCCCGGG	NONE	FWD	0.185794	0.633142	0.681818	0	2	1,0,1,13,0	15	GCTGTGCCCGAAAAGTCCCAGG_1_0<chr5:73565231^F>	GGCTGTGCCCGAAAAGTCCC	GCTGTGCCCGAAAAGTCCCAGG_1_0<chr5:41280801^R>	CCACCTTGTTGGGCTGTGCCCGAAAAGTCCCGTTTAAGAGCTAAGCTG
ANKRA2	ANKRA2_-_72861421.23-P1P2	CCGGAGTACTACACAGACAGGG	NONE	FWD	0.359444	0.321371	0.590909	0	2	1,0,1,10,0	12	CCGGAGTACTACACAGACAGGG_1_0<chr5:73565575^F>	GCCGGAGTACTACACAGACA	CCGGAGTACTACACAGACAGGG_1_0<chr5:41280457^R>	CCACCTTGTTGGCCGGAGTACTACACAGACAGTTTAAGAGCTAAGCTG
ANKRA2	ANKRA2_-_72860844.23-P1P2	GAGTCTACGGAGATAAAGTGGG	NONE	FWD	0.0632965	0.760757	0.5	0	2	1,0,1,16,0	18	GAGTCTACGGAGATAAAGTGGG_1_0<chr5:73564998^F>	GGAGTCTACGGAGATAAAGT	GAGTCTACGGAGATAAAGTGGG_1_0<chr5:41281034^R>	CCACCTTGTTGGGAGTCTACGGAGATAAAGTGTTTAAGAGCTAAGCTG
ANKRA2	ANKRA2__P1P2__secondary__FWD__35	TCGCGGCCAAAACAAGCCCGGG	GTGACGTCGCGGCCAAAACAAGCCCGGGCTTGGA	FWD	0.326291	0.47089	0.681818	0	3	1,0,0,12,0	13	TCGCGGCCAAAACAAGCCCGGG_1_0<chr5:73565404^R>	GTCGCGGCCAAAACAAGCCC	TCGCGGCCAAAACAAGCCCGGG_1_0<chr5:41280628^F>	CCACCTTGTTGGTCGCGGCCAAAACAAGCCCGTTTAAGAGCTAAGCTG	67.7041	35
ANKRD17	ANKRD17_+_74124498.23-P1P2	GCGGCAGTAGAGGTGACCGGGG	NONE	FWD	0.434472	0.383134	0.727273	0	2	1,0,1,47,0	49	GCGGCAGTAGAGGTGACCGAGG_1_0<chr4:73258781^R>	GGCGGCAGTAGAGGTGACCG	GCGGCAGTAGAGGTGACCGAGG_1_0<chr4:55948643^F>	CCACCTTGTTGGGCGGCAGTAGAGGTGACCGGTTTAAGAGCTAAGCTG
[truncated: 9,472 more rows]

## Sheet: Metadata S4C
Gene	Gene symbol from CEV_v1 library
[truncated: 30 more rows]

## Sheet: Table S4C
Gene	TSS	ensembl_gene_id	annotations	human_avg	chimp_avg	nSigGuides	wtc11_gamma_primary_screen	h1esc_gamma_primary_screen	h1esc_gamma_secondary_screen	20961B_gamma	21792A_gamma	23555A_gamma	28126B_gamma	C3649_gamma_primary_screen	C3649_gamma_secondary_screen	Pt5c_gamma_primary_screen	Pt5c_gamma_secondary_screen	3624K_gamma	40280L_gamma	40290F_gamma	8861G_gamma	K562_gamma	haploid_hES_growth_screen_gamma	Romero_Gene_expression_diff_FC	Romero_Gene_expression_diff_Pval	Romero_Gene_expression_diff_RPKM	Wang_tp53wt	Wang_tp53mut	p53Flag	p53pVal
[truncated: 972 more rows]
