# Supplementary material for: Comparative landscape of genetic dependencies in human and chimpanzee stem cells
Source: Cell. Author manuscript; Available in PMC 2024 Jul 6. (PMC10461406; doi:10.1016/j.cell.2023.05.043)
Supplement: Table S3 — Primers used in this study, related to Figure 1. [file NIHMS1920094-supplement-Table_S3.xlsx]

## Sheet: qRT-PCR primers
Primers used in this study
Name	Sequence
CDK2_qRTPCR_fw1	acggagcttgttatcgcaaatg
CDK2_qRTPCR_rv1	aaagggtggtggaggctaac
CDK2_qRTPCR_fw2	tacacccatgaggtgactcg
CDK2_qRTPCR_rv2	tgttagggtcgtagtgcagc
CCNE1_qRTPCR_fw1	gggagaccttttacttggcac
CCNE1_qRTPCR_rv1	gccacttaagggccttcata
RBL1_qRTPCR_fw1	ctaccgcagggagtgctaag
RBL1_qRTPCR_rv1	gcatcatttgcgacaccatgta
GAPDH_qRTPCR_fw1	gtctcctctgacttcaacagcg
GAPDH_qRTPCR_rv1	accaccctgttgctgtagccaa
ATP6AP1_qRTPCR_fw1	gtaccacagtgacattcaagttc
ATP6AP1_qRTPCR_rv1	gcccttgtggtcatcaaagc
CDK4_qRTPCR_fw1	tgccaattgcatcgttcacc
CDK4_qRTPCR_rv1	cacagaagagaggctttcgacg
DDRGK1_qRTPCR_fw1	tggagctaagaaactgcgga
DDRGK1_qRTPCR_rv1	gatgcgatttatggtgtcctgag
KAT6A_qRTPCR_fw1	ccgtatgccaaaaggcatgt
KAT6A_qRTPCR_rv1	ctctgcagaagtccaagcca
UFL1_qRTPCR_fw1	ctgacgtgtctgcagttcct
UFL1_qRTPCR_rv1	gcctaatctcttcccaggcg
CDK1_qRTPCR_fw1	aaactggctgattttggcctt
CDK1_qRTPCR_rv1	gagtgcccaaagctctgaaaat
CDK1_qRTPCR_fw2	ccaaatcctacaggggattgtgt
CDK1_qRTPCR_rv2	accagagtgttactacctcatgt

## Sheet: sgRNA primers
Name	Sequence
CDK2_sgRNA1_fw	ttgGTGGCGGTCGGGAACTCGGTgtttaAGAGC
CDK2_sgRNA1_rv	tTAGCTCTtaaacACCGAGTTCCCGACCGCCACcaacaag
CDK2_sgRNA2_fw	ttgGACTGCGTTCCATCCCGACCgtttaAGAGC
CDK2_sgRNA2_rv	tTAGCTCTtaaacGGTCGGGATGGAACGCAGTCcaacaag
CCNE1_sgRNA1_fw	ttgGGCCCCCTACACCGCGCTGGgtttaAGAGC
CCNE1_sgRNA1_rv	tTAGCTCTtaaacCCAGCGCGGTGTAGGGGGCCcaacaag
CCNE1_sgRNA2_fw	ttgGGCGGCCGCCAGCGCGGTGTgtttaAGAGC
CCNE1_sgRNA2_rv	tTAGCTCTtaaacACACCGCGCTGGCGGCCGCCcaacaag
RBL1_sgRNA1_fw	ttgGGGCCGCGCTCCCCTCGTCCgtttaAGAGC
RBL1_sgRNA1_rv	tTAGCTCTtaaacGGACGAGGGGAGCGCGGCCCcaacaag
FAM122A_sgRNA1_fw	ttgGCAGCCCGCTGACAGATTCTgtttaAGAGC
FAM122A_sgRNA1_rv	tTAGCTCTtaaacAGAATCTGTCAGCGGGCTGCcaacaag
ATP6AP1_sgRNA1_fw	ttgGAGGCGCCCTCGCCCGACTCgtttaAGAGC
ATP6AP1_sgRNA1_rv	tTAGCTCTtaaacGAGTCGGGCGAGGGCGCCTCcaacaag
ATP6AP1_sgRNA2_fw	ttgGGCAACGGTCACCTGATCTGgtttaAGAGC
ATP6AP1_sgRNA2_rv	tTAGCTCTtaaacCAGATCAGGTGACCGTTGCCcaacaag
CDK2_sgRNA3_fw	ttgGCTGCGTTCCATCCCGACCCgtttaAGAGC
CDK2_sgRNA3_rv	tTAGCTCTtaaacGGGTCGGGATGGAACGCAGCcaacaag
CDK4_sgRNA1_fw	ttgGAGCTTGCGGCCTGTGTCTAgtttaAGAGC
CDK4_sgRNA1_rv	tTAGCTCTtaaacTAGACACAGGCCGCAAGCTCcaacaag
CDK4_sgRNA2_fw	ttgGCCGGAGCAGCTGGACGCAGgtttaAGAGC
CDK4_sgRNA2_rv	tTAGCTCTtaaacCTGCGTCCAGCTGCTCCGGCcaacaag
CCNE1_sgRNA1_fw	ttgGGCCGCCAGCGCGGTGTAGGgtttaAGAGC
CCNE1_sgRNA1_rv	tTAGCTCTtaaacCCTACACCGCGCTGGCGGCCcaacaag
CCNE1_sgRNA2_fw	ttgGGGCCGCCAGCGCGGTGTAGgtttaAGAGC
CCNE1_sgRNA2_rv	tTAGCTCTtaaacCTACACCGCGCTGGCGGCCCcaacaag
KAT6A_sgRNA1_fw	ttgGCTCACTGTCTCCAAGATGGgtttaAGAGC
KAT6A_sgRNA1_rv	tTAGCTCTtaaacCCATCTTGGAGACAGTGAGCcaacaag
KAT6A_sgRNA2_fw	ttgGGAGCTCACTGTCTCCAAGAgtttaAGAGC
KAT6A_sgRNA2_rv	tTAGCTCTtaaacTCTTGGAGACAGTGAGCTCCcaacaag
UFL1_sgRNA1_fw	ttgGGGACGCCTGGGAAGAGATTgtttaAGAGC
UFL1_sgRNA1_rv	tTAGCTCTtaaacAATCTCTTCCCAGGCGTCCCcaacaag
UFL1_sgRNA2_fw	ttgGACTGCGAGTCAGGCCGTGAgtttaAGAGC
UFL1_sgRNA2_rv	tTAGCTCTtaaacTCACGGCCTGACTCGCAGTCcaacaag
DDRGK1_sgRNA1_fw	ttgGTGAGATCCCGGCCTCAGGGgtttaAGAGC
DDRGK1_sgRNA1_rv	tTAGCTCTtaaacCCCTGAGGCCGGGATCTCACcaacaag
DDRGK1_sgRNA2_fw	ttgGCCGCTACCAAGTACCACACgtttaAGAGC
DDRGK1_sgRNA2_rv	tTAGCTCTtaaacGTGTGGTACTTGGTAGCGGCcaacaag
sgNT_fw	TTGGTATGGAGGGCTGGATCTGCGTTTaAGAGC
sgNT_rv	tTAGCTCTtAAACGCAGATCCAGCCCTCCATACCAACAag
human_chimp_AAVS1_fw	caccGTCACCAATCCTGTCCCTAG
human_chimp_AAVS1_rv	aaacCTAGGGACAGGATTGGTGAC
orang_AAVS1_fw	caccGTCACCAgTCCTGTCCCTAG
orang_AAVS1_rv	aaacCTAGGGACAGGAcTGGTGAC
B2M_sgRNA_fw	ttgGGCGAGCACAGCTAAGGCCAgtttaAGAGC
B2M_sgRNA_rv	tTAGCTCTtaaacTGGCCTTAGCTGTGCTCGCCcaacaag

## Sheet: CEV-v1 library construction
primer name	TSS	TruSeq Index	TruSeq sequence	full primer sequence
oCRISPRi_V5_1	TSS1	12	CTTGTA	aatgatacggcgaccaccgagatctacacgatcggaagagcacacgtctgaactccagtcacCTTGTAgcacaaaaggaaactcaccct
oCRISPRi_V5_2	TSS2	6	GCCAAT	aatgatacggcgaccaccgagatctacacgatcggaagagcacacgtctgaactccagtcacGCCAATgcacaaaaggaaactcaccct
oCRISPRi_V5_3	TSS3	14	AGTTCC	aatgatacggcgaccaccgagatctacacgatcggaagagcacacgtctgaactccagtcacAGTTCCgcacaaaaggaaactcaccct
oCRISPRi_V5_4	TSS4	10	TAGCTT	aatgatacggcgaccaccgagatctacacgatcggaagagcacacgtctgaactccagtcacTAGCTTgcacaaaaggaaactcaccct
oCRISPRi_V5_5	TSS5	3	TTAGGC	aatgatacggcgaccaccgagatctacacgatcggaagagcacacgtctgaactccagtcacTTAGGCgcacaaaaggaaactcaccct
oCRISPRi_V5_6	TSS6	1	ATCACG	aatgatacggcgaccaccgagatctacacgatcggaagagcacacgtctgaactccagtcacATCACGgcacaaaaggaaactcaccct
oCRISPRi_V5_7	TSS7	23	GAGTGG	aatgatacggcgaccaccgagatctacacgatcggaagagcacacgtctgaactccagtcacGAGTGGgcacaaaaggaaactcaccct
oCRISPRi_V5_8	TSS8	13	AGTCAA	aatgatacggcgaccaccgagatctacacgatcggaagagcacacgtctgaactccagtcacAGTCAAgcacaaaaggaaactcaccct
oCRISPRi_V5_9	TSS9	5	ACAGTG	aatgatacggcgaccaccgagatctacacgatcggaagagcacacgtctgaactccagtcacACAGTGgcacaaaaggaaactcaccct
oCRISPRi_V5_10	TSS10	4	TGACCA	aatgatacggcgaccaccgagatctacacgatcggaagagcacacgtctgaactccagtcacTGACCAgcacaaaaggaaactcaccct
oCRISPRi_V5_11	TSS11	7	CAGATC	aatgatacggcgaccaccgagatctacacgatcggaagagcacacgtctgaactccagtcacCAGATCgcacaaaaggaaactcaccct
oCRISPRi_V5_12	TSS12	11	GGCTAC	aatgatacggcgaccaccgagatctacacgatcggaagagcacacgtctgaactccagtcacGGCTACgcacaaaaggaaactcaccct
oCRISPRi_V5_13	TSS13	9	GATCAG	aatgatacggcgaccaccgagatctacacgatcggaagagcacacgtctgaactccagtcacGATCAGgcacaaaaggaaactcaccct
oCRISPRi_V5_14	TSS14	2	CGATGT	aatgatacggcgaccaccgagatctacacgatcggaagagcacacgtctgaactccagtcacCGATGTgcacaaaaggaaactcaccct
oCRISPRi_V5_15	TSS15	16	CCGTCC	aatgatacggcgaccaccgagatctacacgatcggaagagcacacgtctgaactccagtcacCCGTCCgcacaaaaggaaactcaccct
oCRISPRi_V5_16	TSS16	18	GTCCGC	aatgatacggcgaccaccgagatctacacgatcggaagagcacacgtctgaactccagtcacGTCCGCgcacaaaaggaaactcaccct
oCRISPRi_V5_17	TSS17	8	ACTTGA	aatgatacggcgaccaccgagatctacacgatcggaagagcacacgtctgaactccagtcacACTTGAgcacaaaaggaaactcaccct
oCRISPRi_V5_18	TSS18	22	CGTACG	aatgatacggcgaccaccgagatctacacgatcggaagagcacacgtctgaactccagtcacCGTACGgcacaaaaggaaactcaccct
oCRISPRi_V5_19	TSS19	27	ATTCCT	aatgatacggcgaccaccgagatctacacgatcggaagagcacacgtctgaactccagtcacATTCCTgcacaaaaggaaactcaccct
oCRISPRi_V5_20	TSS20	15	ATGTCA	aatgatacggcgaccaccgagatctacacgatcggaagagcacacgtctgaactccagtcacATGTCAgcacaaaaggaaactcaccct
CRISPRi_seq_R739_5'index	TSS21		CTATAC	aatgatacggcgaccaccgagatctacacgatcggaagagcacacgtctgaactccagtcacCTATACgcacaaaaggaaactcaccct
CRISPRi_seq_R740_5'index	TSS22		CTCAGA	aatgatacggcgaccaccgagatctacacgatcggaagagcacacgtctgaactccagtcacCTCAGAgcacaaaaggaaactcaccct
CRISPRi_seq_R741_5'index	TSS23		GACGAC	aatgatacggcgaccaccgagatctacacgatcggaagagcacacgtctgaactccagtcacGACGACgcacaaaaggaaactcaccct
CRISPRi_seq_R742_5'index	TSS24		TAATCG	aatgatacggcgaccaccgagatctacacgatcggaagagcacacgtctgaactccagtcacTAATCGgcacaaaaggaaactcaccct
oCRISPRi_V5_common	common 3' PCR primer			caagcagaagacggcatacgaGATCGACTCGGTGCCACTTTTTC
oCRISPRi_seq V5	Sequencing primer (flow cell primer)			gtgtgttttgagactataaGtatcccttggagaaCCAcctTGTTG
CEV-v1_adapter_002_fwd	TCACAACTACACCAGAAGccac
CEV-v1_adapter_002_rev	TCTTCGTCAAAGTGTTGCcagc
