# Supplementary material for: Comparative landscape of genetic dependencies in human and chimpanzee stem cells
Source: Cell. Author manuscript; Available in PMC 2024 Jul 6. (PMC10461406; doi:10.1016/j.cell.2023.05.043)
Supplement: Table S5 — Gene Ontology (GO) biological process enrichments for candidate p53-dependent genes, related to Figure 2. [file NIHMS1920094-supplement-Table_S5.xlsx]

## Sheet: P53genes_GO_Biological_Processe
Term	Overlap	P-value	Adjusted P-value	Old P-value	Old Adjusted P-value	Odds Ratio	Combined Score	Genes
DNA repair (GO:0006281)	18 out of 298	5.9321e-13	6.4304e-10	0	0	11.5555	325.325	DCLRE1B;MDC1;NPM1;PNKP;RNF8;HUWE1;HUS1;XRCC1;XPC;PDS5A;RAD21;USP1;RAD17;ATM;TP53BP1;TRIP13;TP53;RAD9A
signal transduction in response to DNA damage (GO:0042770)	9 out of 52	3.68097e-11	1.99508e-08	0	0	35.1734	845.051	HUS1;RAD17;ATM;MDM4;CEP63;TP53BP1;USP28;TP53;RAD9A
DNA damage checkpoint signaling (GO:0000077)	7 out of 32	1.03912e-09	3.75468e-07	0	0	46.312	957.959	HUS1;RAD17;ATM;TP53BP1;CEP63;USP28;RAD9A
DNA metabolic process (GO:0006259)	14 out of 277	2.63683e-09	7.14582e-07	0	0	9.23786	182.482	DCLRE1B;HELLS;NPM1;PNKP;HUS1;XRCC1;XPC;PDS5A;ORC5;RAD21;RAD17;ATM;NUDT15;RAD9A
DNA integrity checkpoint signaling (GO:0031570)	7 out of 39	4.57693e-09	9.92278e-07	0	0	36.1685	694.516	HUS1;RAD17;ATM;TP53BP1;CEP63;USP28;RAD9A
protein K11-linked ubiquitination (GO:0070979)	6 out of 29	2.45275e-08	4.43129e-06	0	0	42.7955	749.927	ANAPC13;UBE2C;UBE2S;CDC26;UBE2D3;UBE2L3
cellular response to DNA damage stimulus (GO:0006974)	14 out of 350	5.07243e-08	7.85502e-06	0	0	7.20391	121.003	NPM1;PNKP;RNF8;HUS1;XPC;PDS5A;USP28;ZBTB4;RAD17;ATM;TP53BP1;CEP63;TP53;RAD9A
double-strand break repair (GO:0006302)	10 out of 164	9.57493e-08	1.2974e-05	0	0	10.9441	176.873	DCLRE1B;MDC1;RAD21;RNF8;HUS1;XRCC1;ATM;AUNIP;TP53BP1;TRIP13
regulation of signal transduction by p53 class mediator (GO:1901796)	9 out of 156	6.85868e-07	8.2609e-05	0	0	10.2349	145.259	TAF11;MDM2;HUS1;RAD17;ATM;MDM4;TAF6;TP53;RAD9A
mitotic DNA damage checkpoint signaling (GO:0044773)	6 out of 59	1.99135e-06	0.000197561	0	0	18.5436	243.416	MDC1;HUS1;RAD17;ATM;TP53;RAD9A
mitotic intra-S DNA damage checkpoint signaling (GO:0031573)	4 out of 15	2.00477e-06	0.000197561	0	0	58.7199	770.404	MDC1;HUS1;RAD17;RAD9A
regulation of mitotic cell cycle phase transition (GO:1901990)	9 out of 188	3.23093e-06	0.000273528	0	0	8.39153	106.092	CENPF;UBE2C;UBE2S;CDC26;CUL3;MAD2L1BP;NEK2;XPC;CEP63
DNA replication checkpoint signaling (GO:0000076)	4 out of 17	3.46127e-06	0.000273528	0	0	49.6811	624.683	HUS1;RAD17;NAE1;RAD9A
centromere complex assembly (GO:0034508)	5 out of 37	3.53265e-06	0.000273528	0	0	25.4111	318.997	HELLS;NPM1;CENPF;CENPO;CENPQ
regulation of exit from mitosis (GO:0007096)	5 out of 39	4.61897e-06	0.000333798	0	0	23.9139	293.791	UBE2C;UBE2S;CDC26;MAD2L1BP;NEK2
protein polyubiquitination (GO:0000209)	11 out of 314	5.29511e-06	0.000358744	0	0	6.12467	74.407	ANAPC13;UBE2C;UBE2S;CDC26;CUL3;UBE2D3;MDM2;RNF8;HUWE1;CTNNB1;UBE2L3
histone acetylation (GO:0016573)	6 out of 71	5.94828e-06	0.00037929	0	0	15.111	181.822	BRD1;DR1;ZZZ3;TAF6;SUPT3H;SUPT7L
response to ionizing radiation (GO:0010212)	6 out of 72	6.45553e-06	0.000388766	0	0	14.8813	177.84	RNF8;HUS1;ATM;USP28;TP53;RAD9A
beta-catenin destruction complex disassembly (GO:1904886)	4 out of 21	8.53451e-06	0.000420519	0	0	37.9837	443.323	CSNK1A1;WNT3A;CTNNB1;LRP6
spindle assembly checkpoint signaling (GO:0071173)	4 out of 21	8.53451e-06	0.000420519	0	0	37.9837	443.323	CENPF;ATM;TRIP13;BUB1
mitotic spindle assembly checkpoint signaling (GO:0007094)	4 out of 21	8.53451e-06	0.000420519	0	0	37.9837	443.323	CENPF;ATM;TRIP13;BUB1
mitotic spindle checkpoint signaling (GO:0071174)	4 out of 21	8.53451e-06	0.000420519	0	0	37.9837	443.323	CENPF;ATM;TRIP13;BUB1
negative regulation of mitotic metaphase/anaphase transition (GO:0045841)	4 out of 22	1.03799e-05	0.000479349	0	0	35.8717	411.651	CENPF;ATM;TRIP13;BUB1
regulation of telomerase activity (GO:0051972)	5 out of 46	1.06129e-05	0.000479349	0	0	19.8241	227.054	PNKP;CTNNB1;NEK2;ATM;TP53
cellular response to ionizing radiation (GO:0071479)	5 out of 48	1.31235e-05	0.000569033	0	0	18.9001	212.458	MDM2;HUS1;ATM;TP53;RAD9A
ubiquitin-dependent protein catabolic process (GO:0006511)	11 out of 354	1.63201e-05	0.000680423	0	0	5.39937	59.5178	NPLOC4;UBE2C;UBE2S;CDC26;CUL3;UBE2D3;MDM2;RNF8;HUWE1;CTNNB1;UBE2L3
positive regulation of nucleic acid-templated transcription (GO:1903508)	13 out of 511	2.27587e-05	0.000913722	0	0	4.43661	47.4298	NPM1;WNT3A;ILK;XPC;MLLT3;SUPT3H;LRP6;DNAJC2;MED13;CTNNB1;TP53BP1;NAA15;TP53
positive regulation of establishment of protein localization to mitochondrion (GO:1903749)	5 out of 56	2.8112e-05	0.00104946	0	0	15.929	166.925	UBE2D3;HUWE1;TP53;BBC3;UBE2L3
mitotic DNA replication checkpoint signaling (GO:0033314)	3 out of 10	2.90441e-05	0.00104946	0	0	68.6613	717.284	HUS1;RAD17;NAE1
Wnt signaling pathway involved in midbrain dopaminergic neuron differentiation (GO:1904953)	3 out of 10	2.90441e-05	0.00104946	0	0	68.6613	717.284	WNT3A;CTNNB1;LRP6
midbrain dopaminergic neuron differentiation (GO:1904948)	3 out of 11	3.97504e-05	0.00138998	0	0	60.0756	608.74	WNT3A;CTNNB1;LRP6
regulation of DNA-templated transcription, initiation (GO:2000142)	5 out of 61	4.26874e-05	0.00139274	0	0	14.5031	145.924	MED13;CTNNB1;CCNC;MED15;TP53
positive regulation of DNA biosynthetic process (GO:2000573)	5 out of 61	4.26874e-05	0.00139274	0	0	14.5031	145.924	PNKP;CTNNB1;NEK2;ATM;CHTF18
modification-dependent protein catabolic process (GO:0019941)	8 out of 201	4.36837e-05	0.00139274	0	0	6.85505	68.8147	NPLOC4;UBE2C;UBE2S;CDC26;CUL3;MDM2;RNF8;UBE2L3
double-strand break repair via nonhomologous end joining (GO:0006303)	5 out of 62	4.61972e-05	0.00143079	0	0	14.2479	142.231	DCLRE1B;MDC1;RNF8;ATM;TP53BP1
chromatin remodeling at centromere (GO:0031055)	4 out of 32	4.85805e-05	0.00146281	0	0	23.0488	228.927	HELLS;NPM1;CENPO;CENPQ
regulation of sister chromatid cohesion (GO:0007063)	3 out of 12	5.27547e-05	0.00152901	0	0	53.3978	525.961	RAD21;CTNNB1;BUB1
regulation of transcription initiation from RNA polymerase II promoter (GO:0060260)	5 out of 64	5.38837e-05	0.00152901	0	0	13.7635	135.278	MED13;CTNNB1;CCNC;MED15;TP53
positive regulation of telomere maintenance via telomerase (GO:0032212)	4 out of 33	5.50106e-05	0.00152901	0	0	22.2529	218.256	PNKP;CTNNB1;NEK2;ATM
protein modification by small protein conjugation (GO:0032446)	11 out of 409	6.08686e-05	0.00164954	0	0	4.64012	45.0407	BRAP;UBE2C;UBE2S;CUL3;UBE2D3;MDM2;UBA3;RNF8;HUWE1;NAE1;UBE2L3
DNA replication (GO:0006260)	6 out of 108	6.56388e-05	0.00173543	0	0	9.61157	92.5723	ORC5;PNKP;HUS1;RAD17;ATM;RAD9A
mitotic DNA integrity checkpoint signaling (GO:0044774)	3 out of 13	6.82631e-05	0.00176184	0	0	48.0556	460.957	HUS1;RAD17;NAE1
positive regulation of telomere maintenance via telomere lengthening (GO:1904358)	4 out of 36	7.80314e-05	0.00196712	0	0	20.1636	190.716	PNKP;CTNNB1;NEK2;ATM
histone exchange (GO:0043486)	4 out of 38	9.68281e-05	0.00238549	0	0	18.9756	175.383	NPM1;RNF8;CENPO;CENPQ
regulation of mitotic cell cycle (GO:0007346)	7 out of 178	0.000143174	0.0033928	0	0	6.72096	59.4902	UBE2C;UBE2S;CDC26;MDM2;CDK10;NEK2;XPC
histone H3 acetylation (GO:0043966)	4 out of 42	0.000143975	0.0033928	0	0	16.9748	150.157	BRD1;DR1;SUPT3H;SUPT7L
cellular response to gamma radiation (GO:0071480)	3 out of 17	0.000159316	0.00367444	0	0	34.3185	300.103	MDM2;ATM;TP53
microtubule cytoskeleton organization involved in mitosis (GO:1902850)	6 out of 128	0.000167804	0.00374496	0	0	8.02777	69.7831	DYNC1LI1;CENPF;TACC3;CENPO;BUB1;CENPQ
positive regulation of transcription, DNA-templated (GO:0045893)	19 out of 1183	0.000169283	0.00374496	0	0	2.82766	24.5552	DR1;NPM1;WNT3A;ILK;CCNC;XPC;MLLT3;NR2E3;SUPT3H;LRP6;DNAJC2;MED13;CTNNB1;ATM;TAF6;TP53BP1;NAA15;TP53;SSBP3
mitotic G2/M transition checkpoint (GO:0044818)	4 out of 45	0.000188855	0.00409437	0	0	15.7303	134.88	HUS1;RAD17;ATM;NAE1
regulation of cell cycle G2/M phase transition (GO:1902749)	5 out of 85	0.000208452	0.00443062	0	0	10.1399	85.9434	NPM1;CENPF;NEK2;CEP63;TP53
proteasome-mediated ubiquitin-dependent protein catabolic process (GO:0043161)	9 out of 321	0.000213449	0.00444958	0	0	4.78186	40.4168	NPLOC4;UBE2C;UBE2S;CDC26;CUL3;UBE2D3;MDM2;HUWE1;CTNNB1
cellular component assembly (GO:0022607)	8 out of 261	0.000265942	0.00543927	0	0	5.21341	42.918	WNT3A;RAD21;MDM2;ILK;MDM4;TRIP13;KIFAP3;TP53
regulation of protein phosphorylation (GO:0001932)	8 out of 266	0.000302121	0.00606481	0	0	5.11107	41.4236	PPP2CA;IBTK;NPM1;WNT3A;CHRNA7;ITGB3;ILK;LRP6
regulation of telomere maintenance via telomerase (GO:0032210)	4 out of 52	0.00033159	0.00653534	0	0	13.4316	107.609	PNKP;CTNNB1;NEK2;ATM
regulation of cell cycle phase transition (GO:1901987)	5 out of 95	0.000350078	0.00677651	0	0	9.00865	71.685	UBE2C;UBE2S;CDC26;XPC;TP53
regulation of DNA replication (GO:0006275)	4 out of 53	0.000356909	0.00678752	0	0	13.1568	104.439	ORC5;PPP2CA;RAD17;PDS5A
positive regulation of transferase activity (GO:0051347)	6 out of 148	0.000367661	0.00687147	0	0	6.89012	54.4894	CHRNA7;PNKP;CTNNB1;NEK2;CHTF18;UBE2L3
cellular response to antibiotic (GO:0071236)	2 out of 5	0.00039508	0.00725876	0	0	105.973	830.452	MDM2;TP53
regulation of telomere capping (GO:1904353)	3 out of 23	0.000403535	0.00729052	0	0	24.0157	187.689	PNKP;ATM;NEK2
protein-containing complex disassembly (GO:0032984)	4 out of 56	0.00044115	0.00771301	0	0	12.3959	95.7721	CSNK1A1;WNT3A;CTNNB1;LRP6
DNA damage response, signal transduction by p53 class mediator resulting in cell cycle arrest (GO:0006977)	4 out of 56	0.00044115	0.00771301	0	0	12.3959	95.7721	MDM2;ATM;MDM4;TP53
response to gamma radiation (GO:0010332)	3 out of 24	0.00045905	0.00789857	0	0	22.871	175.794	MDM2;ATM;TP53
protein K48-linked ubiquitination (GO:0070936)	4 out of 57	0.000472131	0.00799671	0	0	12.1614	93.1349	UBE2C;CUL3;UBE2D3;RNF8
mitotic spindle organization (GO:0007052)	6 out of 157	0.000503218	0.00839213	0	0	6.47649	49.1856	DYNC1LI1;CENPF;STAG2;CENPO;BUB1;CENPQ
nucleotide-excision repair (GO:0006289)	5 out of 105	0.000554728	0.00911099	0	0	8.10369	60.7536	PNKP;HUS1;XRCC1;XPC;TP53
free ubiquitin chain polymerization (GO:0010994)	2 out of 6	0.000590156	0.00940778	0	0	79.476	590.914	UBE2C;UBE2S
replication-born double-strand break repair via sister chromatid exchange (GO:1990414)	2 out of 6	0.000590156	0.00940778	0	0	79.476	590.914	RAD21;XRCC1
regulation of cell cycle (GO:0051726)	8 out of 296	0.000613289	0.00963487	0	0	4.57166	33.8151	CENPF;CDC26;MDM2;CDK10;ATM;TAF6;TP53;LRP6
mitotic G1 DNA damage checkpoint signaling (GO:0031571)	4 out of 65	0.000778211	0.0118814	0	0	10.5622	75.6095	MDM2;ATM;MDM4;TP53
protein autoubiquitination (GO:0051865)	4 out of 65	0.000778211	0.0118814	0	0	10.5622	75.6095	CUL3;UBE2D3;RNF8;MDM2
CENP-A containing chromatin organization (GO:0061641)	3 out of 30	0.00089559	0.0131794	0	0	17.7832	124.803	NPM1;CENPO;CENPQ
CENP-A containing nucleosome assembly (GO:0034080)	3 out of 30	0.00089559	0.0131794	0	0	17.7832	124.803	NPM1;CENPO;CENPQ
cellular macromolecule biosynthetic process (GO:0034645)	8 out of 314	0.000899703	0.0131794	0	0	4.29879	30.1493	ORC5;ZAR1L;HUS1;RAD17;ATM;RPL29;RPL28;RAD9A
canonical Wnt signaling pathway (GO:0060070)	4 out of 68	0.000922475	0.0133328	0	0	10.0655	70.3426	CSNK1A1;WNT3A;CTNNB1;LRP6
positive regulation of protein targeting to mitochondrion (GO:1903955)	3 out of 31	0.00098697	0.0138945	0	0	17.1472	118.673	UBE2D3;HUWE1;UBE2L3
positive regulation of ubiquitin-protein transferase activity (GO:0051443)	3 out of 31	0.00098697	0.0138945	0	0	17.1472	118.673	UBE2C;UBE2S;UBE2L3
positive regulation of telomere maintenance (GO:0032206)	3 out of 32	0.00108405	0.0149906	0	0	16.5551	113.022	PNKP;NEK2;ATM
regulation of protein ADP-ribosylation (GO:0010835)	2 out of 8	0.00109249	0.0149906	0	0	52.9787	361.277	PNKP;XRCC1
regulation of canonical Wnt signaling pathway (GO:0060828)	7 out of 253	0.0011764	0.0159402	0	0	4.6541	31.3933	WNT3A;CSNK1A1;CUL3;ILK;CTNNB1;MLLT3;LRP6
DNA damage response, signal transduction by p53 class mediator (GO:0030330)	4 out of 74	0.00126577	0.0169394	0	0	9.2	61.3831	MDM2;ATM;MDM4;TP53
positive regulation of telomerase activity (GO:0051973)	3 out of 34	0.00129581	0.01713	0	0	15.4854	102.957	PNKP;CTNNB1;NEK2
cellular response to UV (GO:0034644)	4 out of 77	0.00146709	0.0191606	0	0	8.82058	57.5496	NPM1;XPC;USP28;TP53
protein modification process (GO:0036211)	4 out of 78	0.00153888	0.0198589	0	0	8.70094	56.3534	UBE2S;UBE2D3;UBA3;UBE2L3
protein-containing complex assembly (GO:0065003)	7 out of 267	0.00160184	0.0204282	0	0	4.40035	28.3233	CSNK1A1;CUL3;MDM2;CTNNB1;MDM4;KIFAP3;TP53
regulation of signal transduction (GO:0009966)	6 out of 198	0.00167393	0.0210872	0	0	5.0829	32.4929	BRAP;PPP2CA;GNG4;CHRNA7;ILK;TULP3
regulation of transcription, DNA-templated (GO:0006355)	26 out of 2244	0.00169242	0.0210872	0	0	2.04908	13.0764	ILK;TULP3;CCNC;XPC;MLLT3;ZBTB4;NR2E3;UBE2L3;LRP6;PPP2CA;MED13;BTAF1;RAD21;TP53BP1;RUNX1T1;NPM1;WNT3A;SUPT3H;DNAJC2;CENPF;MDM2;CTNNB1;MDM4;NAA15;ZNF236;TP53
hematopoietic stem cell differentiation (GO:0060218)	2 out of 10	0.00174123	0.0212078	0	0	39.73	252.411	MLLT3;TP53
RNA polymerase II preinitiation complex assembly (GO:0051123)	2 out of 10	0.00174123	0.0212078	0	0	39.73	252.411	DR1;TAF11
negative regulation of protein modification process (GO:0031400)	4 out of 81	0.00176889	0.0213052	0	0	8.36068	52.985	IBTK;PNKP;XRCC1;LRP6
regulation of intracellular signal transduction (GO:1902531)	9 out of 437	0.00191355	0.0220661	0	0	3.46517	21.6878	TAF11;MDM2;HUS1;RAD17;ATM;MDM4;TAF6;TP53;RAD9A
protein ubiquitination (GO:0016567)	10 out of 525	0.00192329	0.0220661	0	0	3.21268	20.0912	BRAP;UBE2C;UBE2S;CUL3;UBE2D3;MDM2;RNF8;HUWE1;CTNNB1;UBE2L3
protein monoubiquitination (GO:0006513)	3 out of 39	0.00193384	0.0220661	0	0	13.3313	83.2974	CUL3;UBE2D3;HUWE1
DNA replication-independent nucleosome assembly (GO:0006336)	3 out of 39	0.00193384	0.0220661	0	0	13.3313	83.2974	NPM1;CENPO;CENPQ
regulation of protein targeting to mitochondrion (GO:1903214)	3 out of 39	0.00193384	0.0220661	0	0	13.3313	83.2974	UBE2D3;HUWE1;UBE2L3
anaphase-promoting complex-dependent catabolic process (GO:0031145)	4 out of 84	0.00202172	0.0228285	0	0	8.04593	49.9154	UBE2C;UBE2S;CDC26;CUL3
stem cell differentiation (GO:0048863)	3 out of 40	0.00208101	0.0232559	0	0	12.9704	80.0907	MLLT3;TP53;LRP6
mitotic cell cycle phase transition (GO:0044772)	6 out of 209	0.00219749	0.0243069	0	0	4.80479	29.4074	UBE2C;UBE2S;CUL3;TACC3;NEK2;CEP63
exit from mitosis (GO:0010458)	2 out of 12	0.00253266	0.0271822	0	0	31.7808	190.001	UBE2C;UBE2S
replicative senescence (GO:0090399)	2 out of 12	0.00253266	0.0271822	0	0	31.7808	190.001	ATM;TP53
positive regulation of ubiquitin protein ligase activity (GO:1904668)	2 out of 12	0.00253266	0.0271822	0	0	31.7808	190.001	UBE2C;UBE2S
positive regulation of intracellular protein transport (GO:0090316)	5 out of 148	0.00255795	0.0271845	0	0	5.65459	33.7497	UBE2D3;HUWE1;TP53;UBE2L3;BBC3
Wnt signaling pathway (GO:0016055)	4 out of 92	0.00281604	0.0296367	0	0	7.31153	42.9364	CSNK1A1;WNT3A;CTNNB1;LRP6
transcription, DNA-templated (GO:0006351)	6 out of 221	0.00290048	0.0296433	0	0	4.53385	26.4907	GTF3C4;TAF11;TAF6;TRIP13;MLLT3;TP53
cellular response to radiation (GO:0071478)	3 out of 45	0.00292071	0.0296433	0	0	11.4234	66.6661	HUS1;TP53;RAD9A
protein neddylation (GO:0045116)	2 out of 13	0.00298073	0.0296433	0	0	28.8902	168.013	UBA3;NAE1
positive regulation of calcineurin-mediated signaling (GO:0106058)	2 out of 13	0.00298073	0.0296433	0	0	28.8902	168.013	PTBP1;CHERP
positive regulation of calcineurin-NFAT signaling cascade (GO:0070886)	2 out of 13	0.00298073	0.0296433	0	0	28.8902	168.013	PTBP1;CHERP
transcription preinitiation complex assembly (GO:0070897)	2 out of 13	0.00298073	0.0296433	0	0	28.8902	168.013	DR1;TAF11
telomere organization (GO:0032200)	3 out of 47	0.00330692	0.0325882	0	0	10.903	62.2753	DCLRE1B;HUS1;ATM
double-strand break repair via homologous recombination (GO:0000724)	4 out of 97	0.00340824	0.033284	0	0	6.91669	39.2976	RAD21;HUS1;XRCC1;AUNIP
protein modification by small protein conjugation or removal (GO:0070647)	2 out of 14	0.00346311	0.033518	0	0	26.4813	150.032	UBA3;NAE1
base-excision repair (GO:0006284)	3 out of 48	0.00351118	0.0336824	0	0	10.6602	60.2495	PNKP;HUWE1;XRCC1
response to UV (GO:0009411)	4 out of 99	0.00366713	0.0348699	0	0	6.77039	37.9707	NPM1;USP1;USP28;TP53
synaptonemal complex assembly (GO:0007130)	2 out of 15	0.00397935	0.0371863	0	0	24.4431	135.088	RAD21;TRIP13
synaptonemal complex organization (GO:0070193)	2 out of 15	0.00397935	0.0371863	0	0	24.4431	135.088	RAD21;TRIP13
intrinsic apoptotic signaling pathway (GO:0097193)	4 out of 102	0.00408001	0.0378011	0	0	6.56214	36.1026	CUL3;ATM;TP53;BBC3
intrinsic apoptotic signaling pathway in response to DNA damage (GO:0008630)	3 out of 51	0.00416963	0.038304	0	0	9.99244	54.7579	ATM;USP28;TP53
negative regulation of DNA replication (GO:0008156)	2 out of 16	0.004529	0.0405738	0	0	22.696	122.496	RAD17;PDS5A
regulation of mitotic sister chromatid separation (GO:0010965)	2 out of 16	0.004529	0.0405738	0	0	22.696	122.496	UBE2C;TACC3
mitotic sister chromatid cohesion (GO:0007064)	2 out of 16	0.004529	0.0405738	0	0	22.696	122.496	RAD21;PDS5A
positive regulation of telomere capping (GO:1904355)	2 out of 17	0.00511163	0.0450092	0	0	21.1819	111.761	PNKP;NEK2
positive regulation of transcription by RNA polymerase II (GO:0045944)	13 out of 908	0.00513137	0.0450092	0	0	2.41805	12.7489	DR1;NPM1;WNT3A;CCNC;NR2E3;LRP6;MED13;CTNNB1;ATM;TAF6;TP53BP1;TP53;SSBP3
interstrand cross-link repair (GO:0036297)	3 out of 55	0.00515714	0.0450092	0	0	9.22193	48.5753	DCLRE1B;RNF8;USP1
cellular protein metabolic process (GO:0044267)	8 out of 417	0.00519017	0.0450092	0	0	3.19928	16.8314	NCSTN;UBE2S;ZAR1L;UBE2D3;UBA3;RPL29;RPL28;UBE2L3
telomere maintenance (GO:0000723)	3 out of 56	0.00542408	0.0466643	0	0	9.04747	47.1998	DCLRE1B;HUS1;ATM
protein-containing complex subunit organization (GO:0043933)	4 out of 112	0.0056811	0.0484906	0	0	5.95152	30.773	MDM2;MDM4;KIFAP3;TP53
positive regulation of cell cycle phase transition (GO:1901989)	2 out of 18	0.00572679	0.0484988	0	0	19.857	102.514	NPM1;CUL3
dopaminergic neuron differentiation (GO:0071542)	2 out of 20	0.00705304	0.0592674	0	0	17.6489	87.4378	CTNNB1;LRP6
protein deubiquitination (GO:0016579)	6 out of 267	0.00721864	0.0601923	0	0	3.72604	18.3734	MDM2;USP1;MDM4;USP28;TP53;SUPT3H
regulation of ubiquitin protein ligase activity (GO:1904666)	2 out of 21	0.00776327	0.0632736	0	0	16.7192	81.2275	UBE2C;UBE2S
histone ubiquitination (GO:0016574)	2 out of 21	0.00776327	0.0632736	0	0	16.7192	81.2275	HUWE1;RNF8
intrinsic apoptotic signaling pathway in response to DNA damage by p53 class mediator (GO:0042771)	2 out of 21	0.00776327	0.0632736	0	0	16.7192	81.2275	USP28;TP53
negative regulation of cellular macromolecule biosynthetic process (GO:2000113)	9 out of 547	0.0082252	0.0665382	0	0	2.74108	13.1587	CENPF;BTAF1;MDM2;RAD17;CTNNB1;PDS5A;TP53;ZBTB4;RUNX1T1
peptidyl-threonine dephosphorylation (GO:0035970)	2 out of 22	0.00850435	0.0682868	0	0	15.8824	75.7142	PPP2CA;PPM1G
positive regulation of transcription initiation from RNA polymerase II promoter (GO:0060261)	2 out of 23	0.00927586	0.0739341	0	0	15.1253	70.7917	MED13;TP53
regulation of cell population proliferation (GO:0042127)	11 out of 764	0.00946524	0.0748198	0	0	2.40784	11.2208	NPM1;WNT3A;CHRNA7;CUL3;MDM2;SSR1;CDK10;CTNNB1;MDM4;TP53;CHERP
Golgi organization (GO:0007030)	4 out of 130	0.00952503	0.0748198	0	0	5.09666	23.719	NPLOC4;ATL3;CSNK1A1;HUWE1
cellular response to decreased oxygen levels (GO:0036294)	3 out of 69	0.00965912	0.0753272	0	0	7.26063	33.6883	MDM2;MDM4;TP53
proteasomal protein catabolic process (GO:0010498)	5 out of 205	0.0100012	0.0766858	0	0	4.03135	18.5646	CUL3;UBE2D3;MDM2;HUWE1;CTNNB1
cellular response to light stimulus (GO:0071482)	3 out of 70	0.0100456	0.0766858	0	0	7.1519	32.9032	NPM1;USP28;TP53
snRNA transcription by RNA polymerase II (GO:0042795)	3 out of 70	0.0100456	0.0766858	0	0	7.1519	32.9032	INTS10;TAF11;TAF6
negative regulation of cellular process (GO:0048523)	9 out of 566	0.0101451	0.0769044	0	0	2.64498	12.1425	PPP2CA;NPM1;GNG4;CDK10;CTNNB1;MDM4;TAF6;TP53;CHERP
snRNA transcription (GO:0009301)	3 out of 71	0.0104409	0.0785968	0	0	7.04637	32.1457	INTS10;TAF11;TAF6
negative regulation of sequestering of calcium ion (GO:0051283)	2 out of 25	0.0109085	0.0809921	0	0	13.8087	62.3906	IBTK;CHERP
positive regulation of release of cytochrome c from mitochondria (GO:0090200)	2 out of 25	0.0109085	0.0809921	0	0	13.8087	62.3906	TP53;BBC3
mitotic nuclear division (GO:0140014)	3 out of 74	0.0116806	0.0850499	0	0	6.74761	30.0257	STAG2;UBE2C;UBE2S
regulation of mitotic metaphase/anaphase transition (GO:0030071)	2 out of 26	0.0117689	0.0850499	0	0	13.2327	58.7834	UBE2C;CUL3
regulation of protein insertion into mitochondrial membrane involved in apoptotic signaling pathway (GO:1900739)	2 out of 26	0.0117689	0.0850499	0	0	13.2327	58.7834	TP53;BBC3
positive regulation of protein insertion into mitochondrial membrane involved in apoptotic signaling pathway (GO:1900740)	2 out of 26	0.0117689	0.0850499	0	0	13.2327	58.7834	TP53;BBC3
positive regulation of protein modification process (GO:0031401)	5 out of 214	0.0118804	0.0852874	0	0	3.85599	17.0931	PTBP1;WNT3A;CHRNA7;ITGB3;ILK
integrin-mediated signaling pathway (GO:0007229)	3 out of 75	0.0121119	0.0863768	0	0	6.65356	29.366	ITGB3;CUL3;ILK
transcription initiation from RNA polymerase II promoter (GO:0006367)	4 out of 140	0.0122503	0.0867932	0	0	4.71951	20.7762	DR1;TAF11;TAF6;NR2E3
release of sequestered calcium ion into cytosol (GO:0051209)	2 out of 27	0.0126581	0.0885248	0	0	12.7027	55.504	IBTK;CHERP
positive regulation of mitotic cell cycle (GO:0045931)	2 out of 27	0.0126581	0.0885248	0	0	12.7027	55.504	CUL3;MDM2
positive regulation of protein modification by small protein conjugation or removal (GO:1903322)	3 out of 77	0.0130016	0.0903443	0	0	6.47308	28.1106	CUL3;HUWE1;UBE2L3
cellular protein modification process (GO:0006464)	13 out of 1025	0.0134144	0.0925536	0	0	2.12531	9.16312	CSNK1A1;CUL3;UBE2D3;ILK;UBE2L3;PPM1G;PPP2CA;UBE2S;UBA3;CDK10;NEK2;ATM;NAE1
regulation of calcineurin-NFAT signaling cascade (GO:0070884)	2 out of 28	0.0135757	0.0925536	0	0	12.2135	52.5118	PTBP1;CHERP
regulation of DNA damage response, signal transduction by p53 class mediator (GO:0043516)	2 out of 28	0.0135757	0.0925536	0	0	12.2135	52.5118	MDM2;ATM
recombinational repair (GO:0000725)	3 out of 79	0.0139277	0.0943604	0	0	6.3021	26.9344	HUS1;XRCC1;AUNIP
regulation of double-strand break repair via nonhomologous end joining (GO:2001032)	2 out of 29	0.0145213	0.0971672	0	0	11.7606	49.7725	PNKP;AUNIP
homologous chromosome pairing at meiosis (GO:0007129)	2 out of 29	0.0145213	0.0971672	0	0	11.7606	49.7725	RAD21;TRIP13
positive regulation of protein ubiquitination (GO:0031398)	3 out of 82	0.0153857	0.10232	0	0	6.06186	25.3041	CUL3;HUWE1;UBE2L3
spindle assembly (GO:0051225)	3 out of 84	0.0164038	0.107777	0	0	5.91159	24.2981	STAG2;NEK2;CEP63
dephosphorylation (GO:0016311)	4 out of 153	0.0164772	0.107777	0	0	4.30491	17.675	PPP2CA;PNKP;PSPH;PPM1G
transcription by RNA polymerase II (GO:0006366)	6 out of 320	0.0165046	0.107777	0	0	3.08875	12.6766	INTS10;TAF11;TAF6;TRIP13;MLLT3;NR2E3
negative regulation of double-strand break repair (GO:2000780)	2 out of 32	0.0175225	0.113062	0	0	10.5829	42.8002	AUNIP;TP53BP1
hematopoietic progenitor cell differentiation (GO:0002244)	2 out of 32	0.0175225	0.113062	0	0	10.5829	42.8002	MLLT3;TP53
signal transduction by p53 class mediator (GO:0072331)	2 out of 33	0.0185764	0.119153	0	0	10.241	40.8194	MDM4;TP53
central nervous system neuron differentiation (GO:0021953)	2 out of 34	0.0196564	0.123881	0	0	9.9205	38.9811	CTNNB1;LRP6
positive regulation of mitochondrial outer membrane permeabilization involved in apoptotic signaling pathway (GO:1901030)	2 out of 34	0.0196564	0.123881	0	0	9.9205	38.9811	TP53;BBC3
protein destabilization (GO:0031648)	2 out of 34	0.0196564	0.123881	0	0	9.9205	38.9811	CUL3;MDM2
base-excision repair, gap-filling (GO:0006287)	2 out of 35	0.0207622	0.129346	0	0	9.61939	37.2715	PNKP;XRCC1
regulation of muscle cell differentiation (GO:0051147)	2 out of 35	0.0207622	0.129346	0	0	9.61939	37.2715	PTBP1;CTNNB1
negative regulation of canonical Wnt signaling pathway (GO:0090090)	4 out of 165	0.0211028	0.130717	0	0	3.98162	15.3625	CSNK1A1;CUL3;MLLT3;LRP6
embryonic limb morphogenesis (GO:0030326)	2 out of 36	0.0218934	0.133329	0	0	9.336	35.6782	CTNNB1;LRP6
platelet aggregation (GO:0070527)	2 out of 36	0.0218934	0.133329	0	0	9.336	35.6782	ITGB3;ILK
intrinsic apoptotic signaling pathway by p53 class mediator (GO:0072332)	2 out of 36	0.0218934	0.133329	0	0	9.336	35.6782	USP28;TP53
cotranslational protein targeting to membrane (GO:0006613)	3 out of 94	0.0220509	0.133537	0	0	5.25931	20.0611	SSR1;RPL29;RPL28
nuclear-transcribed mRNA catabolic process (GO:0000956)	4 out of 171	0.0236858	0.142641	0	0	3.8374	14.3629	PPP2CA;ATM;RPL29;RPL28
mitochondrial electron transport, NADH to ubiquinone (GO:0006120)	2 out of 39	0.0254358	0.152334	0	0	8.57773	31.494	NDUFS8;NDUFC1
positive regulation of cell cycle process (GO:0090068)	3 out of 101	0.0265582	0.156243	0	0	4.88191	17.7136	DYNC1LI1;CUL3;RAD21
bone development (GO:0060348)	2 out of 40	0.026665	0.156243	0	0	8.35158	30.2695	TP53;LRP6
carboxylic acid metabolic process (GO:0019752)	2 out of 40	0.026665	0.156243	0	0	8.35158	30.2695	LIAS;GNE
positive regulation of intrinsic apoptotic signaling pathway (GO:2001244)	2 out of 40	0.026665	0.156243	0	0	8.35158	30.2695	TP53;BBC3
regulation of protein catabolic process (GO:0042176)	3 out of 102	0.0272394	0.157901	0	0	4.83236	17.4114	MDM2;HUWE1;MDM4
mitotic sister chromatid segregation (GO:0000070)	3 out of 102	0.0272394	0.157901	0	0	4.83236	17.4114	CUL3;RAD21;PDS5A
regulation of release of cytochrome c from mitochondria (GO:0090199)	2 out of 41	0.0279178	0.159662	0	0	8.13703	29.1183	TP53;BBC3
negative regulation of nucleic acid-templated transcription (GO:1903507)	7 out of 464	0.0287328	0.159662	0	0	2.47834	8.79739	CENPF;BTAF1;MDM2;CTNNB1;TP53;ZBTB4;RUNX1T1
calcium ion transmembrane import into cytosol (GO:0097553)	2 out of 42	0.0291939	0.159662	0	0	7.9332	28.0343	IBTK;CHERP
regulation of cellular macromolecule biosynthetic process (GO:2000112)	7 out of 468	0.0299066	0.159662	0	0	2.45633	8.62091	ORC5;PPP2CA;TULP3;TP53;ZBTB4;SUPT3H;UBE2L3
regulation of cell cycle process (GO:0010564)	3 out of 106	0.0300569	0.159662	0	0	4.64375	16.2748	CTNNB1;NEK2;BUB1
small GTPase mediated signal transduction (GO:0007264)	3 out of 106	0.0300569	0.159662	0	0	4.64375	16.2748	BRAP;USP28;TP53
cellular response to retinoic acid (GO:0071300)	2 out of 43	0.030493	0.159662	0	0	7.73932	27.0122	WNT3A;ATM
beta-catenin destruction complex assembly (GO:1904885)	1 out of 5	0.0313522	0.159662	0	0	39.4226	136.5	CSNK1A1
bone marrow development (GO:0048539)	1 out of 5	0.0313522	0.159662	0	0	39.4226	136.5	TP53
negative regulation of lipid transport (GO:0032369)	1 out of 5	0.0313522	0.159662	0	0	39.4226	136.5	ITGB3
cellular response to indole-3-methanol (GO:0071681)	1 out of 5	0.0313522	0.159662	0	0	39.4226	136.5	CTNNB1
negative regulation of smooth muscle cell apoptotic process (GO:0034392)	1 out of 5	0.0313522	0.159662	0	0	39.4226	136.5	LRP6
de novo centriole assembly (GO:0097742)	1 out of 5	0.0313522	0.159662	0	0	39.4226	136.5	CEP63
de novo centriole assembly involved in multi-ciliated epithelial cell differentiation (GO:0098535)	1 out of 5	0.0313522	0.159662	0	0	39.4226	136.5	CEP63
DNA ligation involved in DNA repair (GO:0051103)	1 out of 5	0.0313522	0.159662	0	0	39.4226	136.5	XRCC1
DNA protection (GO:0042262)	1 out of 5	0.0313522	0.159662	0	0	39.4226	136.5	NUDT15
embryonic skeletal joint morphogenesis (GO:0060272)	1 out of 5	0.0313522	0.159662	0	0	39.4226	136.5	CTNNB1
plus-end-directed vesicle transport along microtubule (GO:0072383)	1 out of 5	0.0313522	0.159662	0	0	39.4226	136.5	KIFAP3
regulation of ribonuclease activity (GO:0060700)	1 out of 5	0.0313522	0.159662	0	0	39.4226	136.5	NPM1
positive regulation of DNA ligation (GO:0051106)	1 out of 5	0.0313522	0.159662	0	0	39.4226	136.5	XRCC1
response to acetylcholine (GO:1905144)	1 out of 5	0.0313522	0.159662	0	0	39.4226	136.5	CHRNA7
response to indole-3-methanol (GO:0071680)	1 out of 5	0.0313522	0.159662	0	0	39.4226	136.5	CTNNB1
rRNA transport (GO:0051029)	1 out of 5	0.0313522	0.159662	0	0	39.4226	136.5	NPM1
short-term memory (GO:0007614)	1 out of 5	0.0313522	0.159662	0	0	39.4226	136.5	CHRNA7
mammary gland duct morphogenesis (GO:0060603)	1 out of 5	0.0313522	0.159662	0	0	39.4226	136.5	LRP6
protein modification by small protein removal (GO:0070646)	5 out of 276	0.031538	0.159662	0	0	2.96443	10.2467	MDM2;USP1;MDM4;USP28;TP53
branching morphogenesis of an epithelial tube (GO:0048754)	2 out of 44	0.0318146	0.159662	0	0	7.55467	26.0472	CTNNB1;LRP6
homotypic cell-cell adhesion (GO:0034109)	2 out of 44	0.0318146	0.159662	0	0	7.55467	26.0472	ITGB3;ILK
protein K63-linked ubiquitination (GO:0070534)	2 out of 44	0.0318146	0.159662	0	0	7.55467	26.0472	UBE2S;RNF8
regulation of protein ubiquitination (GO:0031396)	3 out of 109	0.0322671	0.161187	0	0	4.51164	15.4916	CUL3;HUWE1;UBE2L3
response to endoplasmic reticulum stress (GO:0034976)	3 out of 110	0.0330223	0.16262	0	0	4.46925	15.2427	TP53;PDIA4;BBC3
regulation of DNA repair (GO:0006282)	2 out of 45	0.0331585	0.16262	0	0	7.3786	25.1349	RNF8;USP1
negative regulation of cell differentiation (GO:0045596)	4 out of 191	0.0336382	0.16262	0	0	3.4235	11.6128	PPP2CA;PTBP1;ITGB3;RUNX1T1
negative regulation of Wnt signaling pathway (GO:0030178)	4 out of 191	0.0336382	0.16262	0	0	3.4235	11.6128	CSNK1A1;CUL3;MLLT3;LRP6
negative regulation of cell population proliferation (GO:0008285)	6 out of 379	0.0340869	0.16262	0	0	2.59234	8.7591	NPM1;CDK10;CTNNB1;MDM4;TP53;CHERP
regulation of fibroblast proliferation (GO:0048145)	2 out of 46	0.0345244	0.16262	0	0	7.21055	24.2713	CTNNB1;TP53
nuclear-transcribed mRNA catabolic process, nonsense-mediated decay (GO:0000184)	3 out of 113	0.035343	0.16262	0	0	4.3467	14.5295	PPP2CA;RPL29;RPL28
histone modification (GO:0016570)	3 out of 114	0.0361348	0.16262	0	0	4.30732	14.3025	HUWE1;TAF6;SUPT3H
negative regulation of mitotic cell cycle (GO:0045930)	2 out of 48	0.0373205	0.16262	0	0	6.89635	22.6766	CTNNB1;BUB1
cellular response to alcohol (GO:0097306)	2 out of 48	0.0373205	0.16262	0	0	6.89635	22.6766	CTNNB1;LRP6
regulation of protein metabolic process (GO:0051246)	2 out of 48	0.0373205	0.16262	0	0	6.89635	22.6766	CHRNA7;MDM2
positive regulation of DNA repair (GO:0045739)	2 out of 48	0.0373205	0.16262	0	0	6.89635	22.6766	RNF8;XRCC1
substrate adhesion-dependent cell spreading (GO:0034446)	2 out of 48	0.0373205	0.16262	0	0	6.89635	22.6766	ITGB3;ILK
5S class rRNA transcription by RNA polymerase III (GO:0042791)	1 out of 6	0.0375047	0.16262	0	0	31.5365	103.543	GTF3C4
purine deoxyribonucleotide catabolic process (GO:0009155)	1 out of 6	0.0375047	0.16262	0	0	31.5365	103.543	NUDT15
regulation of endoplasmic reticulum tubular network organization (GO:1903371)	1 out of 6	0.0375047	0.16262	0	0	31.5365	103.543	ATL3
cellular response to X-ray (GO:0071481)	1 out of 6	0.0375047	0.16262	0	0	31.5365	103.543	ATM
centromeric sister chromatid cohesion (GO:0070601)	1 out of 6	0.0375047	0.16262	0	0	31.5365	103.543	BUB1
embryonic camera-type eye development (GO:0031076)	1 out of 6	0.0375047	0.16262	0	0	31.5365	103.543	LRP6
embryonic camera-type eye morphogenesis (GO:0048596)	1 out of 6	0.0375047	0.16262	0	0	31.5365	103.543	LRP6
plus-end-directed organelle transport along microtubule (GO:0072386)	1 out of 6	0.0375047	0.16262	0	0	31.5365	103.543	KIFAP3
positive regulation of autophagy of mitochondrion in response to mitochondrial depolarization (GO:1904925)	1 out of 6	0.0375047	0.16262	0	0	31.5365	103.543	HUWE1
regulation of thymocyte apoptotic process (GO:0070243)	1 out of 6	0.0375047	0.16262	0	0	31.5365	103.543	TP53
L-serine biosynthetic process (GO:0006564)	1 out of 6	0.0375047	0.16262	0	0	31.5365	103.543	PSPH
maintenance of DNA methylation (GO:0010216)	1 out of 6	0.0375047	0.16262	0	0	31.5365	103.543	HELLS
metaphase/anaphase transition of cell cycle (GO:0044784)	1 out of 6	0.0375047	0.16262	0	0	31.5365	103.543	TACC3
metaphase/anaphase transition of mitotic cell cycle (GO:0007091)	1 out of 6	0.0375047	0.16262	0	0	31.5365	103.543	TACC3
positive regulation of Wnt signaling pathway, planar cell polarity pathway (GO:2000096)	1 out of 6	0.0375047	0.16262	0	0	31.5365	103.543	MLLT3
monoubiquitinated protein deubiquitination (GO:0035520)	1 out of 6	0.0375047	0.16262	0	0	31.5365	103.543	USP1
morphogenesis of an endothelium (GO:0003159)	1 out of 6	0.0375047	0.16262	0	0	31.5365	103.543	CTNNB1
protein K27-linked ubiquitination (GO:0044314)	1 out of 6	0.0375047	0.16262	0	0	31.5365	103.543	UBE2S
protein K29-linked ubiquitination (GO:0035519)	1 out of 6	0.0375047	0.16262	0	0	31.5365	103.543	UBE2S
N-terminal peptidyl-methionine acetylation (GO:0017196)	1 out of 6	0.0375047	0.16262	0	0	31.5365	103.543	NAA15
regulation of transcription by RNA polymerase II (GO:0006357)	21 out of 2206	0.0380022	0.164121	0	0	1.60376	5.24449	DR1;NPM1;WNT3A;UBE2D3;CCNC;ZBTB4;MED15;NR2E3;SUPT3H;LRP6;MED13;RAD21;MDM2;CTNNB1;ATM;MDM4;TAF6;TP53BP1;ZNF236;TP53;SSBP3
endomembrane system organization (GO:0010256)	4 out of 199	0.0382077	0.164354	0	0	3.28172	10.7139	NPLOC4;ATL3;CSNK1A1;HUWE1
negative regulation of transcription, DNA-templated (GO:0045892)	11 out of 948	0.0389523	0.165323	0	0	1.91639	6.21948	DR1;CENPF;BTAF1;UBE2D3;MDM2;CTNNB1;MDM4;TP53;ZBTB4;NR2E3;RUNX1T1
regulation of cellular response to stress (GO:0080135)	3 out of 118	0.0393931	0.165323	0	0	4.15666	13.4433	DNAJC2;NPM1;ATM
mesenchymal cell differentiation (GO:0048762)	2 out of 51	0.0416712	0.165323	0	0	6.47314	20.5713	CTNNB1;LRP6
phosphorylation (GO:0016310)	6 out of 400	0.0424894	0.165323	0	0	2.45152	7.74314	CSNK1A1;PNKP;CDK10;ILK;NEK2;ATM
negative regulation of protein metabolic process (GO:0051248)	2 out of 52	0.0431619	0.165323	0	0	6.34336	19.9359	ITGB3;MDM4
regulation of intrinsic apoptotic signaling pathway (GO:2001242)	2 out of 52	0.0431619	0.165323	0	0	6.34336	19.9359	TP53;BBC3
negative regulation of double-strand break repair via nonhomologous end joining (GO:2001033)	1 out of 7	0.0436183	0.165323	0	0	26.2791	82.3134	AUNIP
negative regulation of low-density lipoprotein receptor activity (GO:1905598)	1 out of 7	0.0436183	0.165323	0	0	26.2791	82.3134	ITGB3
negative regulation of meiotic nuclear division (GO:0045835)	1 out of 7	0.0436183	0.165323	0	0	26.2791	82.3134	TRIP13
negative regulation of protein kinase activity by regulation of protein phosphorylation (GO:0044387)	1 out of 7	0.0436183	0.165323	0	0	26.2791	82.3134	NPM1
negative regulation of protein sumoylation (GO:0033234)	1 out of 7	0.0436183	0.165323	0	0	26.2791	82.3134	CTNNB1
negative regulation of RIG-I signaling pathway (GO:0039536)	1 out of 7	0.0436183	0.165323	0	0	26.2791	82.3134	NPLOC4
negative regulation of telomere capping (GO:1904354)	1 out of 7	0.0436183	0.165323	0	0	26.2791	82.3134	ATM
neuron projection arborization (GO:0140058)	1 out of 7	0.0436183	0.165323	0	0	26.2791	82.3134	CHRNA7
Notch receptor processing, ligand-dependent (GO:0035333)	1 out of 7	0.0436183	0.165323	0	0	26.2791	82.3134	NCSTN
regulation of microtubule binding (GO:1904526)	1 out of 7	0.0436183	0.165323	0	0	26.2791	82.3134	PPP2CA
dendrite arborization (GO:0140059)	1 out of 7	0.0436183	0.165323	0	0	26.2791	82.3134	CHRNA7
regulation of muscle organ development (GO:0048634)	1 out of 7	0.0436183	0.165323	0	0	26.2791	82.3134	CENPF
detection of muscle stretch (GO:0035995)	1 out of 7	0.0436183	0.165323	0	0	26.2791	82.3134	CTNNB1
pericardium morphogenesis (GO:0003344)	1 out of 7	0.0436183	0.165323	0	0	26.2791	82.3134	LRP6
pexophagy (GO:0000425)	1 out of 7	0.0436183	0.165323	0	0	26.2791	82.3134	ATM
positive regulation of cardiac muscle cell differentiation (GO:2000727)	1 out of 7	0.0436183	0.165323	0	0	26.2791	82.3134	WNT3A
response to lead ion (GO:0010288)	1 out of 7	0.0436183	0.165323	0	0	26.2791	82.3134	PPP2CA
histone H3-K14 acetylation (GO:0044154)	1 out of 7	0.0436183	0.165323	0	0	26.2791	82.3134	BRD1
ribosomal large subunit export from nucleus (GO:0000055)	1 out of 7	0.0436183	0.165323	0	0	26.2791	82.3134	NPM1
ribosomal small subunit export from nucleus (GO:0000056)	1 out of 7	0.0436183	0.165323	0	0	26.2791	82.3134	NPM1
rRNA-containing ribonucleoprotein complex export from nucleus (GO:0071428)	1 out of 7	0.0436183	0.165323	0	0	26.2791	82.3134	NPM1
positive regulation of mitophagy in response to mitochondrial depolarization (GO:0098779)	1 out of 7	0.0436183	0.165323	0	0	26.2791	82.3134	HUWE1
positive regulation of mitotic cell cycle spindle assembly checkpoint (GO:0090267)	1 out of 7	0.0436183	0.165323	0	0	26.2791	82.3134	DYNC1LI1
smooth muscle cell migration (GO:0014909)	1 out of 7	0.0436183	0.165323	0	0	26.2791	82.3134	ITGB3
positive regulation of RNA polymerase II transcription preinitiation complex assembly (GO:0045899)	1 out of 7	0.0436183	0.165323	0	0	26.2791	82.3134	TP53
positive regulation of spindle checkpoint (GO:0090232)	1 out of 7	0.0436183	0.165323	0	0	26.2791	82.3134	DYNC1LI1
tRNA transcription by RNA polymerase III (GO:0042797)	1 out of 7	0.0436183	0.165323	0	0	26.2791	82.3134	GTF3C4
protection from non-homologous end joining at telomere (GO:0031848)	1 out of 7	0.0436183	0.165323	0	0	26.2791	82.3134	DCLRE1B
regulation of phosphorylation (GO:0042325)	3 out of 125	0.0454415	0.171633	0	0	3.91678	12.108	PPP2CA;RAD17;ILK
positive regulation of cellular process (GO:0048522)	8 out of 625	0.0459646	0.172101	0	0	2.09809	6.46187	NPM1;WNT3A;CHRNA7;CUL3;MDM2;SSR1;ATM;LRP6
negative regulation of cell growth (GO:0030308)	3 out of 126	0.0463411	0.172101	0	0	3.88474	11.9328	PPP2CA;GNG4;TP53
negative regulation of growth (GO:0045926)	3 out of 126	0.0463411	0.172101	0	0	3.88474	11.9328	PPP2CA;GNG4;TP53
positive regulation of response to DNA damage stimulus (GO:2001022)	2 out of 55	0.0477509	0.172101	0	0	5.9834	18.2	RNF8;ATM
cardiac atrium development (GO:0003230)	1 out of 8	0.0496935	0.172101	0	0	22.5238	67.6138	MDM4
negative regulation of mitochondrial fusion (GO:0010637)	1 out of 8	0.0496935	0.172101	0	0	22.5238	67.6138	HUWE1
negative regulation of mRNA polyadenylation (GO:1900364)	1 out of 8	0.0496935	0.172101	0	0	22.5238	67.6138	ZC3H14
negative regulation of muscle cell apoptotic process (GO:0010656)	1 out of 8	0.0496935	0.172101	0	0	22.5238	67.6138	LRP6
negative regulation of muscle cell differentiation (GO:0051148)	1 out of 8	0.0496935	0.172101	0	0	22.5238	67.6138	PTBP1
regulation of endodeoxyribonuclease activity (GO:0032071)	1 out of 8	0.0496935	0.172101	0	0	22.5238	67.6138	NPM1
regulation of intrinsic apoptotic signaling pathway by p53 class mediator (GO:1902253)	1 out of 8	0.0496935	0.172101	0	0	22.5238	67.6138	MDM2
regulation of metaphase/anaphase transition of cell cycle (GO:1902099)	1 out of 8	0.0496935	0.172101	0	0	22.5238	67.6138	UBE2C
DNA damage induced protein phosphorylation (GO:0006975)	1 out of 8	0.0496935	0.172101	0	0	22.5238	67.6138	ATM
peptidyl-serine autophosphorylation (GO:0036289)	1 out of 8	0.0496935	0.172101	0	0	22.5238	67.6138	ATM
entry of bacterium into host cell (GO:0035635)	1 out of 8	0.0496935	0.172101	0	0	22.5238	67.6138	CTNNB1
ER overload response (GO:0006983)	1 out of 8	0.0496935	0.172101	0	0	22.5238	67.6138	TP53
regulation of stem cell division (GO:2000035)	1 out of 8	0.0496935	0.172101	0	0	22.5238	67.6138	MLLT3
regulation of striated muscle tissue development (GO:0016202)	1 out of 8	0.0496935	0.172101	0	0	22.5238	67.6138	CENPF
positive regulation of execution phase of apoptosis (GO:1900119)	1 out of 8	0.0496935	0.172101	0	0	22.5238	67.6138	TP53
hair cell differentiation (GO:0035315)	1 out of 8	0.0496935	0.172101	0	0	22.5238	67.6138	CTNNB1
response to hydroperoxide (GO:0033194)	1 out of 8	0.0496935	0.172101	0	0	22.5238	67.6138	XRCC1
stress-induced premature senescence (GO:0090400)	1 out of 8	0.0496935	0.172101	0	0	22.5238	67.6138	TP53
meiotic sister chromatid cohesion (GO:0051177)	1 out of 8	0.0496935	0.172101	0	0	22.5238	67.6138	BUB1
tRNA transcription (GO:0009304)	1 out of 8	0.0496935	0.172101	0	0	22.5238	67.6138	GTF3C4
postsynapse organization (GO:0099173)	1 out of 8	0.0496935	0.172101	0	0	22.5238	67.6138	CHRNA7
multi-ciliated epithelial cell differentiation (GO:1903251)	1 out of 8	0.0496935	0.172101	0	0	22.5238	67.6138	CEP63
cellular response to peptide (GO:1901653)	2 out of 57	0.0509047	0.175404	0	0	5.76524	17.1677	MDM2;TP53
cellular response to hypoxia (GO:0071456)	3 out of 131	0.0509708	0.175404	0	0	3.73204	11.1084	MDM2;MDM4;TP53
positive regulation of mitochondrion organization (GO:0010822)	2 out of 58	0.0525091	0.176127	0	0	5.662	16.6846	TP53;BBC3
positive regulation of mitotic cell cycle phase transition (GO:1901992)	2 out of 58	0.0525091	0.176127	0	0	5.662	16.6846	UBE2C;CUL3
positive regulation of protein binding (GO:0032092)	2 out of 58	0.0525091	0.176127	0	0	5.662	16.6846	PPP2CA;WNT3A
mitochondrial respiratory chain complex I assembly (GO:0032981)	2 out of 58	0.0525091	0.176127	0	0	5.662	16.6846	NDUFS8;NDUFC1
NADH dehydrogenase complex assembly (GO:0010257)	2 out of 58	0.0525091	0.176127	0	0	5.662	16.6846	NDUFS8;NDUFC1
protein polymerization (GO:0051258)	2 out of 59	0.0541314	0.176127	0	0	5.56239	16.2218	UBE2C;UBE2S
positive regulation of apoptotic signaling pathway (GO:2001235)	2 out of 59	0.0541314	0.176127	0	0	5.56239	16.2218	TP53;BBC3
selective autophagy (GO:0061912)	2 out of 59	0.0541314	0.176127	0	0	5.56239	16.2218	DYNC1LI1;ATM
amyloid-beta formation (GO:0034205)	1 out of 9	0.0557303	0.176127	0	0	19.7073	56.8996	NCSTN
negative regulation of lipid localization (GO:1905953)	1 out of 9	0.0557303	0.176127	0	0	19.7073	56.8996	ITGB3
negative regulation of mRNA 3'-end processing (GO:0031441)	1 out of 9	0.0557303	0.176127	0	0	19.7073	56.8996	ZC3H14
regulation of DNA-directed DNA polymerase activity (GO:1900262)	1 out of 9	0.0557303	0.176127	0	0	19.7073	56.8996	CHTF18
regulation of helicase activity (GO:0051095)	1 out of 9	0.0557303	0.176127	0	0	19.7073	56.8996	TP53
regulation of lipid transport (GO:0032368)	1 out of 9	0.0557303	0.176127	0	0	19.7073	56.8996	ITGB3
Notch receptor processing (GO:0007220)	1 out of 9	0.0557303	0.176127	0	0	19.7073	56.8996	NCSTN
nucleotide phosphorylation (GO:0046939)	1 out of 9	0.0557303	0.176127	0	0	19.7073	56.8996	PNKP
regulation of mitotic centrosome separation (GO:0046602)	1 out of 9	0.0557303	0.176127	0	0	19.7073	56.8996	NEK2
regulation of nephron tubule epithelial cell differentiation (GO:0072182)	1 out of 9	0.0557303	0.176127	0	0	19.7073	56.8996	CTNNB1
pericardium development (GO:0060039)	1 out of 9	0.0557303	0.176127	0	0	19.7073	56.8996	LRP6
regulation of smooth muscle cell apoptotic process (GO:0034391)	1 out of 9	0.0557303	0.176127	0	0	19.7073	56.8996	LRP6
positive regulation of DNA-directed DNA polymerase activity (GO:1900264)	1 out of 9	0.0557303	0.176127	0	0	19.7073	56.8996	CHTF18
regulation of Wnt signaling pathway, planar cell polarity pathway (GO:2000095)	1 out of 9	0.0557303	0.176127	0	0	19.7073	56.8996	MLLT3
positive regulation of ligase activity (GO:0051351)	1 out of 9	0.0557303	0.176127	0	0	19.7073	56.8996	XRCC1
kinetochore assembly (GO:0051382)	1 out of 9	0.0557303	0.176127	0	0	19.7073	56.8996	CENPF
somatic recombination of immunoglobulin genes involved in immune response (GO:0002204)	1 out of 9	0.0557303	0.176127	0	0	19.7073	56.8996	RNF8
sympathetic ganglion development (GO:0061549)	1 out of 9	0.0557303	0.176127	0	0	19.7073	56.8996	CTNNB1
mesodermal cell differentiation (GO:0048333)	1 out of 9	0.0557303	0.176127	0	0	19.7073	56.8996	ITGB3
protein K6-linked ubiquitination (GO:0085020)	1 out of 9	0.0557303	0.176127	0	0	19.7073	56.8996	UBE2S
regulation of nucleic acid-templated transcription (GO:1903506)	6 out of 430	0.0565916	0.178329	0	0	2.27456	6.53229	PPP2CA;TULP3;TP53;ZBTB4;SUPT3H;UBE2L3
regulation of cellular component organization (GO:0051128)	3 out of 139	0.058826	0.182328	0	0	3.51109	9.94752	WNT3A;ANKRA2;MLLT3
regulation of neurogenesis (GO:0050767)	2 out of 62	0.0591028	0.182328	0	0	5.28347	14.9442	WNT3A;CTNNB1
response to retinoic acid (GO:0032526)	2 out of 62	0.0591028	0.182328	0	0	5.28347	14.9442	WNT3A;ATM
apoptotic process (GO:0006915)	4 out of 231	0.0598765	0.182328	0	0	2.81451	7.92418	PPP2CA;MDM2;NAE1;BBC3
amyloid fibril formation (GO:1990000)	2 out of 63	0.0607939	0.182328	0	0	5.19659	14.5518	NCSTN;MDM2
adherens junction assembly (GO:0034333)	1 out of 10	0.0617291	0.182328	0	0	17.5168	48.7842	CTNNB1
amino sugar metabolic process (GO:0006040)	1 out of 10	0.0617291	0.182328	0	0	17.5168	48.7842	GNE
regulation of attachment of spindle microtubules to kinetochore (GO:0051988)	1 out of 10	0.0617291	0.182328	0	0	17.5168	48.7842	NEK2
cellular response to acetylcholine (GO:1905145)	1 out of 10	0.0617291	0.182328	0	0	17.5168	48.7842	CHRNA7
negative regulation of telomerase activity (GO:0051974)	1 out of 10	0.0617291	0.182328	0	0	17.5168	48.7842	TP53
negative regulation of tyrosine phosphorylation of STAT protein (GO:0042532)	1 out of 10	0.0617291	0.182328	0	0	17.5168	48.7842	PPP2CA
negative regulation of viral-induced cytoplasmic pattern recognition receptor signaling pathway (GO:0039532)	1 out of 10	0.0617291	0.182328	0	0	17.5168	48.7842	NPLOC4
DNA damage response, signal transduction by p53 class mediator resulting in transcription of p21 class mediator (GO:0006978)	1 out of 10	0.0617291	0.182328	0	0	17.5168	48.7842	TP53
endothelial tube morphogenesis (GO:0061154)	1 out of 10	0.0617291	0.182328	0	0	17.5168	48.7842	CTNNB1
regulation of RNA polymerase II transcription preinitiation complex assembly (GO:0045898)	1 out of 10	0.0617291	0.182328	0	0	17.5168	48.7842	TP53
histone H2B ubiquitination (GO:0033523)	1 out of 10	0.0617291	0.182328	0	0	17.5168	48.7842	RNF8
L-serine metabolic process (GO:0006563)	1 out of 10	0.0617291	0.182328	0	0	17.5168	48.7842	PSPH
telomere maintenance in response to DNA damage (GO:0043247)	1 out of 10	0.0617291	0.182328	0	0	17.5168	48.7842	DCLRE1B
positive regulation of T cell apoptotic process (GO:0070234)	1 out of 10	0.0617291	0.182328	0	0	17.5168	48.7842	TP53
positive regulation of vascular endothelial growth factor receptor signaling pathway (GO:0030949)	1 out of 10	0.0617291	0.182328	0	0	17.5168	48.7842	ITGB3
morphogenesis of an epithelial sheet (GO:0002011)	1 out of 10	0.0617291	0.182328	0	0	17.5168	48.7842	LRP6
muscle cell migration (GO:0014812)	1 out of 10	0.0617291	0.182328	0	0	17.5168	48.7842	ITGB3
N-acetylneuraminate metabolic process (GO:0006054)	1 out of 10	0.0617291	0.182328	0	0	17.5168	48.7842	GNE
Ras protein signal transduction (GO:0007265)	3 out of 142	0.0619106	0.182367	0	0	3.43479	9.5558	BRAP;USP28;TP53
protein-DNA complex assembly (GO:0065004)	3 out of 143	0.0629554	0.184942	0	0	3.41008	9.43	ORC5;NPM1;XPC
positive regulation of cell cycle (GO:0045787)	2 out of 66	0.0659651	0.190587	0	0	4.95225	13.4633	MDM2;LRP6
negative regulation of centrosome duplication (GO:0010826)	1 out of 11	0.0676901	0.190587	0	0	15.7643	42.4503	NPM1
angiogenesis involved in wound healing (GO:0060055)	1 out of 11	0.0676901	0.190587	0	0	15.7643	42.4503	ITGB3
regulation of cardiac muscle cell differentiation (GO:2000725)	1 out of 11	0.0676901	0.190587	0	0	15.7643	42.4503	WNT3A
camera-type eye morphogenesis (GO:0048593)	1 out of 11	0.0676901	0.190587	0	0	15.7643	42.4503	LRP6
cell proliferation in forebrain (GO:0021846)	1 out of 11	0.0676901	0.190587	0	0	15.7643	42.4503	WNT3A
cellular response to cholesterol (GO:0071397)	1 out of 11	0.0676901	0.190587	0	0	15.7643	42.4503	LRP6
regulation of mitochondrial fusion (GO:0010635)	1 out of 11	0.0676901	0.190587	0	0	15.7643	42.4503	HUWE1
organophosphate catabolic process (GO:0046434)	1 out of 11	0.0676901	0.190587	0	0	15.7643	42.4503	NUDT15
DNA damage response, signal transduction resulting in transcription (GO:0042772)	1 out of 11	0.0676901	0.190587	0	0	15.7643	42.4503	TP53
embryonic eye morphogenesis (GO:0048048)	1 out of 11	0.0676901	0.190587	0	0	15.7643	42.4503	LRP6
positive regulation of neuroblast proliferation (GO:0002052)	1 out of 11	0.0676901	0.190587	0	0	15.7643	42.4503	CTNNB1
isotype switching (GO:0045190)	1 out of 11	0.0676901	0.190587	0	0	15.7643	42.4503	RNF8
positive regulation of non-canonical Wnt signaling pathway (GO:2000052)	1 out of 11	0.0676901	0.190587	0	0	15.7643	42.4503	MLLT3
positive regulation of production of miRNAs involved in gene silencing by miRNA (GO:1903800)	1 out of 11	0.0676901	0.190587	0	0	15.7643	42.4503	TP53
positive regulation of transcription from RNA polymerase II promoter in response to endoplasmic reticulum stress (GO:1990440)	1 out of 11	0.0676901	0.190587	0	0	15.7643	42.4503	TP53
regulation of G2/M transition of mitotic cell cycle (GO:0010389)	3 out of 149	0.0693947	0.19488	0	0	3.26895	8.72137	CENPF;NEK2;CEP63
positive regulation of DNA-binding transcription factor activity (GO:0051091)	4 out of 246	0.0718767	0.196062	0	0	2.63804	6.94545	NPM1;CTNNB1;TP53BP1;LRP6
negative regulation of protein phosphorylation (GO:0001933)	3 out of 152	0.0727223	0.196062	0	0	3.20264	8.39447	IBTK;CNKSR3;LRP6
aerobic electron transport chain (GO:0019646)	2 out of 70	0.0730784	0.196062	0	0	4.66	12.1916	NDUFS8;NDUFC1
negative regulation of B cell proliferation (GO:0030889)	1 out of 12	0.0736135	0.196062	0	0	14.3304	37.3871	ATM
negative regulation of cilium assembly (GO:1902018)	1 out of 12	0.0736135	0.196062	0	0	14.3304	37.3871	CDK10
regulation of amyloid precursor protein catabolic process (GO:1902991)	1 out of 12	0.0736135	0.196062	0	0	14.3304	37.3871	CHRNA7
autophagy of peroxisome (GO:0030242)	1 out of 12	0.0736135	0.196062	0	0	14.3304	37.3871	ATM
regulation of chromatin binding (GO:0035561)	1 out of 12	0.0736135	0.196062	0	0	14.3304	37.3871	BTAF1
cell cycle checkpoint signaling (GO:0000075)	1 out of 12	0.0736135	0.196062	0	0	14.3304	37.3871	BUB1
negative regulation of transcription elongation from RNA polymerase II promoter (GO:0034244)	1 out of 12	0.0736135	0.196062	0	0	14.3304	37.3871	RNF8
chromatin assembly or disassembly (GO:0006333)	1 out of 12	0.0736135	0.196062	0	0	14.3304	37.3871	TP53
peptidyl-methionine modification (GO:0018206)	1 out of 12	0.0736135	0.196062	0	0	14.3304	37.3871	NAA15
positive regulation of cardiocyte differentiation (GO:1905209)	1 out of 12	0.0736135	0.196062	0	0	14.3304	37.3871	WNT3A
ganglion development (GO:0061548)	1 out of 12	0.0736135	0.196062	0	0	14.3304	37.3871	CTNNB1
positive regulation of metaphase/anaphase transition of cell cycle (GO:1902101)	1 out of 12	0.0736135	0.196062	0	0	14.3304	37.3871	CUL3
positive regulation of mitotic metaphase/anaphase transition (GO:0045842)	1 out of 12	0.0736135	0.196062	0	0	14.3304	37.3871	CUL3
positive regulation of mitotic sister chromatid separation (GO:1901970)	1 out of 12	0.0736135	0.196062	0	0	14.3304	37.3871	CUL3
serine family amino acid biosynthetic process (GO:0009070)	1 out of 12	0.0736135	0.196062	0	0	14.3304	37.3871	PSPH
mitotic G1/S transition checkpoint signaling (GO:0044819)	1 out of 12	0.0736135	0.196062	0	0	14.3304	37.3871	TP53
presynapse organization (GO:0099172)	1 out of 12	0.0736135	0.196062	0	0	14.3304	37.3871	WNT3A
mRNA transcription (GO:0009299)	1 out of 12	0.0736135	0.196062	0	0	14.3304	37.3871	TP53
mitochondrial ATP synthesis coupled electron transport (GO:0042775)	2 out of 71	0.074894	0.198983	0	0	4.59223	11.9016	NDUFS8;NDUFC1
cell junction organization (GO:0034330)	2 out of 72	0.0767239	0.202851	0	0	4.5264	11.6217	CHRNA7;ILK
cell morphogenesis involved in differentiation (GO:0000904)	2 out of 72	0.0767239	0.202851	0	0	4.5264	11.6217	ITGB3;ILK
regulation of cell differentiation (GO:0045595)	3 out of 156	0.0772684	0.203249	0	0	3.11828	7.98426	PPP2CA;PTBP1;OCIAD1
positive regulation of phosphorylation (GO:0042327)	4 out of 253	0.0778678	0.203249	0	0	2.56297	6.5426	WNT3A;CHRNA7;ITGB3;ILK
chromatin assembly (GO:0031497)	2 out of 73	0.078568	0.203249	0	0	4.46242	11.3515	NPM1;TP53
purine nucleotide catabolic process (GO:0006195)	1 out of 13	0.0794996	0.203249	0	0	13.1356	33.2593	NUDT15
purine-containing compound catabolic process (GO:0072523)	1 out of 13	0.0794996	0.203249	0	0	13.1356	33.2593	NUDT15
negative regulation of macrophage derived foam cell differentiation (GO:0010745)	1 out of 13	0.0794996	0.203249	0	0	13.1356	33.2593	ITGB3
regulation of mitotic cell cycle spindle assembly checkpoint (GO:0090266)	1 out of 13	0.0794996	0.203249	0	0	13.1356	33.2593	DYNC1LI1
embryonic appendage morphogenesis (GO:0035113)	1 out of 13	0.0794996	0.203249	0	0	13.1356	33.2593	LRP6
entry into host (GO:0044409)	1 out of 13	0.0794996	0.203249	0	0	13.1356	33.2593	CTNNB1
homeostasis of number of cells (GO:0048872)	1 out of 13	0.0794996	0.203249	0	0	13.1356	33.2593	OCIAD1
ribosomal subunit export from nucleus (GO:0000054)	1 out of 13	0.0794996	0.203249	0	0	13.1356	33.2593	NPM1
kinetochore organization (GO:0051383)	1 out of 13	0.0794996	0.203249	0	0	13.1356	33.2593	CENPF
positive regulation of sodium ion transport (GO:0010765)	1 out of 13	0.0794996	0.203249	0	0	13.1356	33.2593	CNKSR3
UV-damage excision repair (GO:0070914)	1 out of 13	0.0794996	0.203249	0	0	13.1356	33.2593	XPC
positive regulation of cell population proliferation (GO:0008284)	6 out of 474	0.0818469	0.208373	0	0	2.05605	5.1461	NPM1;WNT3A;CHRNA7;CUL3;MDM2;SSR1
regulation of epithelial to mesenchymal transition (GO:0010717)	2 out of 76	0.0841827	0.208373	0	0	4.28086	10.5941	PPP2CA;CTNNB1
peptide biosynthetic process (GO:0043043)	3 out of 162	0.0843159	0.208373	0	0	2.9997	7.4188	ZAR1L;RPL29;RPL28
amyloid precursor protein catabolic process (GO:0042987)	1 out of 14	0.0853486	0.208373	0	0	12.1245	29.8386	NCSTN
negative regulation of DNA damage response, signal transduction by p53 class mediator (GO:0043518)	1 out of 14	0.0853486	0.208373	0	0	12.1245	29.8386	MDM2
negative regulation of DNA-templated transcription, elongation (GO:0032785)	1 out of 14	0.0853486	0.208373	0	0	12.1245	29.8386	RNF8
atrial septum development (GO:0003283)	1 out of 14	0.0853486	0.208373	0	0	12.1245	29.8386	MDM4
atrioventricular valve development (GO:0003171)	1 out of 14	0.0853486	0.208373	0	0	12.1245	29.8386	MDM4
bone morphogenesis (GO:0060349)	1 out of 14	0.0853486	0.208373	0	0	12.1245	29.8386	LRP6
branching involved in blood vessel morphogenesis (GO:0001569)	1 out of 14	0.0853486	0.208373	0	0	12.1245	29.8386	CTNNB1
negative regulation of mRNA splicing, via spliceosome (GO:0048025)	1 out of 14	0.0853486	0.208373	0	0	12.1245	29.8386	PTBP1
regulation of chromatin organization (GO:1902275)	1 out of 14	0.0853486	0.208373	0	0	12.1245	29.8386	MLLT3
negative regulation of TORC1 signaling (GO:1904262)	1 out of 14	0.0853486	0.208373	0	0	12.1245	29.8386	ATM
covalent chromatin modification (GO:0016569)	1 out of 14	0.0853486	0.208373	0	0	12.1245	29.8386	HELLS
nucleoside phosphate catabolic process (GO:1901292)	1 out of 14	0.0853486	0.208373	0	0	12.1245	29.8386	NUDT15
peptidyl-serine dephosphorylation (GO:0070262)	1 out of 14	0.0853486	0.208373	0	0	12.1245	29.8386	PPP2CA
response to X-ray (GO:0010165)	1 out of 14	0.0853486	0.208373	0	0	12.1245	29.8386	ATM
positive regulation of long-term synaptic potentiation (GO:1900273)	1 out of 14	0.0853486	0.208373	0	0	12.1245	29.8386	CHRNA7
secondary palate development (GO:0062009)	1 out of 14	0.0853486	0.208373	0	0	12.1245	29.8386	WNT3A
N-terminal protein amino acid modification (GO:0031365)	1 out of 14	0.0853486	0.208373	0	0	12.1245	29.8386	NAA15
positive regulation of protein phosphorylation (GO:0001934)	5 out of 371	0.0878935	0.213892	0	0	2.18434	5.3115	WNT3A;CHRNA7;ITGB3;ILK;TP53
regulation of cellular response to heat (GO:1900034)	2 out of 79	0.0899156	0.213892	0	0	4.11345	9.90883	DNAJC2;ATM
positive regulation of proteasomal ubiquitin-dependent protein catabolic process (GO:0032436)	2 out of 79	0.0899156	0.213892	0	0	4.11345	9.90883	CSNK1A1;MDM2
positive regulation of ubiquitin-dependent protein catabolic process (GO:2000060)	2 out of 79	0.0899156	0.213892	0	0	4.11345	9.90883	CSNK1A1;MDM2
regulation of amyloid fibril formation (GO:1905906)	1 out of 15	0.0911606	0.213892	0	0	11.2579	26.9642	CHRNA7
negative regulation of mRNA processing (GO:0050686)	1 out of 15	0.0911606	0.213892	0	0	11.2579	26.9642	PTBP1
contractile actin filament bundle assembly (GO:0030038)	1 out of 15	0.0911606	0.213892	0	0	11.2579	26.9642	CUL3
nucleobase-containing small molecule catabolic process (GO:0034656)	1 out of 15	0.0911606	0.213892	0	0	11.2579	26.9642	NUDT15
endoplasmic reticulum to cytosol transport (GO:1903513)	1 out of 15	0.0911606	0.213892	0	0	11.2579	26.9642	NPLOC4
positive regulation of chromosome organization (GO:2001252)	1 out of 15	0.0911606	0.213892	0	0	11.2579	26.9642	RAD21
positive regulation of DNA damage response, signal transduction by p53 class mediator (GO:0043517)	1 out of 15	0.0911606	0.213892	0	0	11.2579	26.9642	ATM
positive regulation of histone H3-K4 methylation (GO:0051571)	1 out of 15	0.0911606	0.213892	0	0	11.2579	26.9642	CTNNB1
heterocycle biosynthetic process (GO:0018130)	1 out of 15	0.0911606	0.213892	0	0	11.2579	26.9642	LIAS
response to muscle stretch (GO:0035994)	1 out of 15	0.0911606	0.213892	0	0	11.2579	26.9642	CTNNB1
histone mRNA catabolic process (GO:0071044)	1 out of 15	0.0911606	0.213892	0	0	11.2579	26.9642	ATM
intracellular cholesterol transport (GO:0032367)	1 out of 15	0.0911606	0.213892	0	0	11.2579	26.9642	LRP6
stress fiber assembly (GO:0043149)	1 out of 15	0.0911606	0.213892	0	0	11.2579	26.9642	CUL3
positive regulation of protein export from nucleus (GO:0046827)	1 out of 15	0.0911606	0.213892	0	0	11.2579	26.9642	TP53
cellular protein-containing complex assembly (GO:0034622)	3 out of 168	0.0916285	0.214063	0	0	2.88974	6.90651	CENPF;HSPA4;WNT3A
DNA-templated transcription, initiation (GO:0006352)	3 out of 168	0.0916285	0.214063	0	0	2.88974	6.90651	TAF11;TAF6;NR2E3
positive regulation of cellular amide metabolic process (GO:0034250)	2 out of 81	0.0938002	0.216657	0	0	4.00891	9.48744	NPM1;CHRNA7
regulation of G protein-coupled receptor signaling pathway (GO:0008277)	2 out of 82	0.0957606	0.216657	0	0	3.9586	9.2865	GNG4;TULP3
B cell activation involved in immune response (GO:0002312)	1 out of 16	0.0969361	0.216657	0	0	10.5069	24.5199	RNF8
cellular response to corticosteroid stimulus (GO:0071384)	1 out of 16	0.0969361	0.216657	0	0	10.5069	24.5199	UBE2L3
negative regulation of receptor signaling pathway via JAK-STAT (GO:0046426)	1 out of 16	0.0969361	0.216657	0	0	10.5069	24.5199	PPP2CA
negative regulation of telomere maintenance (GO:0032205)	1 out of 16	0.0969361	0.216657	0	0	10.5069	24.5199	ATM
cellular response to sterol (GO:0036315)	1 out of 16	0.0969361	0.216657	0	0	10.5069	24.5199	LRP6
neuron projection organization (GO:0106027)	1 out of 16	0.0969361	0.216657	0	0	10.5069	24.5199	CHRNA7
regulation of isotype switching (GO:0045191)	1 out of 16	0.0969361	0.216657	0	0	10.5069	24.5199	TP53BP1
nuclear transport (GO:0051169)	1 out of 16	0.0969361	0.216657	0	0	10.5069	24.5199	NPM1
nucleotide catabolic process (GO:0009166)	1 out of 16	0.0969361	0.216657	0	0	10.5069	24.5199	NUDT15
odontogenesis of dentin-containing tooth (GO:0042475)	1 out of 16	0.0969361	0.216657	0	0	10.5069	24.5199	LRP6
oogenesis (GO:0048477)	1 out of 16	0.0969361	0.216657	0	0	10.5069	24.5199	TRIP13
regulation of phosphate metabolic process (GO:0019220)	1 out of 16	0.0969361	0.216657	0	0	10.5069	24.5199	RAD17
positive regulation by host of viral transcription (GO:0043923)	1 out of 16	0.0969361	0.216657	0	0	10.5069	24.5199	TAF11
positive regulation of double-strand break repair via nonhomologous end joining (GO:2001034)	1 out of 16	0.0969361	0.216657	0	0	10.5069	24.5199	PNKP
positive regulation of immunoglobulin mediated immune response (GO:0002891)	1 out of 16	0.0969361	0.216657	0	0	10.5069	24.5199	TP53BP1
positive regulation of isotype switching (GO:0045830)	1 out of 16	0.0969361	0.216657	0	0	10.5069	24.5199	TP53BP1
serine family amino acid metabolic process (GO:0009069)	1 out of 16	0.0969361	0.216657	0	0	10.5069	24.5199	PSPH
sympathetic nervous system development (GO:0048485)	1 out of 16	0.0969361	0.216657	0	0	10.5069	24.5199	CTNNB1
N-terminal protein amino acid acetylation (GO:0006474)	1 out of 16	0.0969361	0.216657	0	0	10.5069	24.5199	NAA15
neuron differentiation (GO:0030182)	3 out of 174	0.0991957	0.221251	0	0	2.78749	6.44095	WNT3A;CTNNB1;LRP6
negative regulation of ATPase activity (GO:0032780)	1 out of 17	0.102675	0.223943	0	0	9.8497	22.4197	TP53
amyloid-beta metabolic process (GO:0050435)	1 out of 17	0.102675	0.223943	0	0	9.8497	22.4197	NCSTN
negative regulation of intrinsic apoptotic signaling pathway by p53 class mediator (GO:1902254)	1 out of 17	0.102675	0.223943	0	0	9.8497	22.4197	MDM2
regulation of neuroblast proliferation (GO:1902692)	1 out of 17	0.102675	0.223943	0	0	9.8497	22.4197	CTNNB1
regulation of transferase activity (GO:0051338)	1 out of 17	0.102675	0.223943	0	0	9.8497	22.4197	ATM
histone H2A ubiquitination (GO:0033522)	1 out of 17	0.102675	0.223943	0	0	9.8497	22.4197	RNF8
retrograde protein transport, ER to cytosol (GO:0030970)	1 out of 17	0.102675	0.223943	0	0	9.8497	22.4197	NPLOC4
snRNA metabolic process (GO:0016073)	1 out of 17	0.102675	0.223943	0	0	9.8497	22.4197	INTS10
mesenchyme morphogenesis (GO:0072132)	1 out of 17	0.102675	0.223943	0	0	9.8497	22.4197	MDM4
preassembly of GPI anchor in ER membrane (GO:0016254)	1 out of 17	0.102675	0.223943	0	0	9.8497	22.4197	PIGY
negative regulation of amyloid-beta formation (GO:1902430)	1 out of 17	0.102675	0.223943	0	0	9.8497	22.4197	CHRNA7
negative regulation of phosphorylation (GO:0042326)	2 out of 86	0.103717	0.223958	0	0	3.76933	8.54164	IBTK;LRP6
regulation of neuron death (GO:1901214)	2 out of 86	0.103717	0.223958	0	0	3.76933	8.54164	CHRNA7;NAE1
positive regulation of proteasomal protein catabolic process (GO:1901800)	2 out of 86	0.103717	0.223958	0	0	3.76933	8.54164	CSNK1A1;MDM2
amyloid precursor protein metabolic process (GO:0042982)	1 out of 18	0.108378	0.223958	0	0	9.26984	20.5988	NCSTN
negative regulation of double-strand break repair via homologous recombination (GO:2000042)	1 out of 18	0.108378	0.223958	0	0	9.26984	20.5988	TP53BP1
negative regulation of fibroblast proliferation (GO:0048147)	1 out of 18	0.108378	0.223958	0	0	9.26984	20.5988	TP53
regulation of catabolic process (GO:0009894)	1 out of 18	0.108378	0.223958	0	0	9.26984	20.5988	MDM2
regulation of chromosome segregation (GO:0051983)	1 out of 18	0.108378	0.223958	0	0	9.26984	20.5988	BUB1
cellular response to dsRNA (GO:0071359)	1 out of 18	0.108378	0.223958	0	0	9.26984	20.5988	NPM1
cellular response to glucocorticoid stimulus (GO:0071385)	1 out of 18	0.108378	0.223958	0	0	9.26984	20.5988	UBE2L3
negative regulation of Rho protein signal transduction (GO:0035024)	1 out of 18	0.108378	0.223958	0	0	9.26984	20.5988	CUL3
negative regulation of signal transduction by p53 class mediator (GO:1901797)	1 out of 18	0.108378	0.223958	0	0	9.26984	20.5988	MDM2
regulation of mRNA polyadenylation (GO:1900363)	1 out of 18	0.108378	0.223958	0	0	9.26984	20.5988	ZC3H14
DNA strand elongation (GO:0022616)	1 out of 18	0.108378	0.223958	0	0	9.26984	20.5988	DCLRE1B
regulation of presynapse assembly (GO:1905606)	1 out of 18	0.108378	0.223958	0	0	9.26984	20.5988	WNT3A
regulation of presynapse organization (GO:0099174)	1 out of 18	0.108378	0.223958	0	0	9.26984	20.5988	WNT3A
regulation of production of miRNAs involved in gene silencing by miRNA (GO:1903798)	1 out of 18	0.108378	0.223958	0	0	9.26984	20.5988	TP53
regulation of protein sumoylation (GO:0033233)	1 out of 18	0.108378	0.223958	0	0	9.26984	20.5988	CTNNB1
positive regulation of amyloid-beta formation (GO:1902004)	1 out of 18	0.108378	0.223958	0	0	9.26984	20.5988	CHRNA7
regulation of spindle organization (GO:0090224)	1 out of 18	0.108378	0.223958	0	0	9.26984	20.5988	TACC3
regulation of telomere maintenance via telomere lengthening (GO:1904356)	1 out of 18	0.108378	0.223958	0	0	9.26984	20.5988	ATM
positive regulation of excitatory postsynaptic potential (GO:2000463)	1 out of 18	0.108378	0.223958	0	0	9.26984	20.5988	CHRNA7
release of cytochrome c from mitochondria (GO:0001836)	1 out of 18	0.108378	0.223958	0	0	9.26984	20.5988	BBC3
rRNA transcription (GO:0009303)	1 out of 18	0.108378	0.223958	0	0	9.26984	20.5988	GTF3C4
presynapse assembly (GO:0099054)	1 out of 18	0.108378	0.223958	0	0	9.26984	20.5988	WNT3A
positive regulation of programmed cell death (GO:0043068)	4 out of 286	0.109298	0.223958	0	0	2.25924	5.00123	NCSTN;CTNNB1;ATM;TP53
regulation of type I interferon production (GO:0032479)	2 out of 89	0.1098	0.223958	0	0	3.6388	8.03848	NPLOC4;CTNNB1
proteolysis (GO:0006508)	4 out of 287	0.110329	0.223958	0	0	2.25114	4.96217	NCSTN;MDM2;UBA3;PGPEP1
negative regulation of protein kinase activity (GO:0006469)	2 out of 90	0.111848	0.223958	0	0	3.59727	7.88025	NPM1;LRP6
SRP-dependent cotranslational protein targeting to membrane (GO:0006614)	2 out of 90	0.111848	0.223958	0	0	3.59727	7.88025	RPL29;RPL28
mitochondrial respiratory chain complex assembly (GO:0033108)	2 out of 90	0.111848	0.223958	0	0	3.59727	7.88025	NDUFS8;NDUFC1
protein complex oligomerization (GO:0051259)	2 out of 90	0.111848	0.223958	0	0	3.59727	7.88025	ATL3;TP53BP1
endoplasmic reticulum to Golgi vesicle-mediated transport (GO:0006888)	3 out of 185	0.113695	0.223958	0	0	2.61756	5.69119	DYNC1LI1;ATL3;CUL3
atrioventricular valve morphogenesis (GO:0003181)	1 out of 19	0.114045	0.223958	0	0	8.75441	19.0073	MDM4
regulation of centriole replication (GO:0046599)	1 out of 19	0.114045	0.223958	0	0	8.75441	19.0073	NPM1
negative regulation of nervous system development (GO:0051961)	1 out of 19	0.114045	0.223958	0	0	8.75441	19.0073	WNT3A
negative regulation of RNA metabolic process (GO:0051253)	1 out of 19	0.114045	0.223958	0	0	8.75441	19.0073	PTBP1
negative regulation of RNA splicing (GO:0033119)	1 out of 19	0.114045	0.223958	0	0	8.75441	19.0073	PTBP1
regulation of histone H3-K4 methylation (GO:0051569)	1 out of 19	0.114045	0.223958	0	0	8.75441	19.0073	CTNNB1
neural crest cell differentiation (GO:0014033)	1 out of 19	0.114045	0.223958	0	0	8.75441	19.0073	LRP6
detection of mechanical stimulus (GO:0050982)	1 out of 19	0.114045	0.223958	0	0	8.75441	19.0073	CTNNB1
regulation of nervous system process (GO:0031644)	1 out of 19	0.114045	0.223958	0	0	8.75441	19.0073	CHRNA7
DNA alkylation (GO:0006305)	1 out of 19	0.114045	0.223958	0	0	8.75441	19.0073	HELLS
DNA double-strand break processing (GO:0000729)	1 out of 19	0.114045	0.223958	0	0	8.75441	19.0073	ATM
DNA methylation or demethylation (GO:0044728)	1 out of 19	0.114045	0.223958	0	0	8.75441	19.0073	HELLS
endocardial cushion morphogenesis (GO:0003203)	1 out of 19	0.114045	0.223958	0	0	8.75441	19.0073	MDM4
regulation of RIG-I signaling pathway (GO:0039535)	1 out of 19	0.114045	0.223958	0	0	8.75441	19.0073	NPLOC4
response to cholesterol (GO:0070723)	1 out of 19	0.114045	0.223958	0	0	8.75441	19.0073	LRP6
histone deubiquitination (GO:0016578)	1 out of 19	0.114045	0.223958	0	0	8.75441	19.0073	SUPT3H
positive regulation of monocyte chemotaxis (GO:0090026)	1 out of 19	0.114045	0.223958	0	0	8.75441	19.0073	MOSPD2
positive regulation of neutrophil chemotaxis (GO:0090023)	1 out of 19	0.114045	0.223958	0	0	8.75441	19.0073	MOSPD2
synaptic transmission, cholinergic (GO:0007271)	1 out of 19	0.114045	0.223958	0	0	8.75441	19.0073	CHRNA7
maintenance of protein localization in organelle (GO:0072595)	1 out of 19	0.114045	0.223958	0	0	8.75441	19.0073	SUPT7L
telomere capping (GO:0016233)	1 out of 19	0.114045	0.223958	0	0	8.75441	19.0073	DCLRE1B
negative regulation of amyloid precursor protein catabolic process (GO:1902992)	1 out of 19	0.114045	0.223958	0	0	8.75441	19.0073	CHRNA7
regulation of peptidyl-tyrosine phosphorylation (GO:0050730)	2 out of 92	0.115974	0.227334	0	0	3.51698	7.57694	ITGB3;TP53
cytoplasmic translation (GO:0002181)	2 out of 93	0.118051	0.230834	0	0	3.47815	7.43154	RPL29;RPL28
negative regulation of lipid storage (GO:0010888)	1 out of 20	0.119676	0.230834	0	0	8.29323	17.6063	ITGB3
cardiac ventricle development (GO:0003231)	1 out of 20	0.119676	0.230834	0	0	8.29323	17.6063	MDM4
cellular response to misfolded protein (GO:0071218)	1 out of 20	0.119676	0.230834	0	0	8.29323	17.6063	CUL3
regulation of nuclear division (GO:0051783)	1 out of 20	0.119676	0.230834	0	0	8.29323	17.6063	NEK2
positive regulation of embryonic development (GO:0040019)	1 out of 20	0.119676	0.230834	0	0	8.29323	17.6063	WNT3A
positive regulation of nitrogen compound metabolic process (GO:0051173)	1 out of 20	0.119676	0.230834	0	0	8.29323	17.6063	CHRNA7
maintenance of protein location in nucleus (GO:0051457)	1 out of 20	0.119676	0.230834	0	0	8.29323	17.6063	SUPT7L
mesoderm formation (GO:0001707)	1 out of 20	0.119676	0.230834	0	0	8.29323	17.6063	ITGB3
nucleosome organization (GO:0034728)	2 out of 94	0.120138	0.231315	0	0	3.44017	7.29011	NPM1;RNF8
ciliary basal body-plasma membrane docking (GO:0097711)	2 out of 95	0.122235	0.234517	0	0	3.40301	7.15249	NEK2;CEP63
mRNA metabolic process (GO:0016071)	2 out of 95	0.122235	0.234517	0	0	3.40301	7.15249	PTBP1;TP53
ribosome biogenesis (GO:0042254)	3 out of 192	0.123317	0.235977	0	0	2.51971	5.27375	NPM1;RPL29;RPL28
acetylcholine receptor signaling pathway (GO:0095500)	1 out of 21	0.125272	0.235977	0	0	7.87817	16.3651	CHRNA7
negative regulation of cell communication (GO:0010648)	1 out of 21	0.125272	0.235977	0	0	7.87817	16.3651	BRAP
aerobic respiration (GO:0009060)	1 out of 21	0.125272	0.235977	0	0	7.87817	16.3651	NDUFS8
negative regulation of peptidyl-serine phosphorylation (GO:0033137)	1 out of 21	0.125272	0.235977	0	0	7.87817	16.3651	CNKSR3
cellular response to steroid hormone stimulus (GO:0071383)	1 out of 21	0.125272	0.235977	0	0	7.87817	16.3651	UBE2L3
neuron apoptotic process (GO:0051402)	1 out of 21	0.125272	0.235977	0	0	7.87817	16.3651	NAE1
endocardial cushion development (GO:0003197)	1 out of 21	0.125272	0.235977	0	0	7.87817	16.3651	MDM4
protein localization to chromatin (GO:0071168)	1 out of 21	0.125272	0.235977	0	0	7.87817	16.3651	RAD21
regulation of programmed cell death (GO:0043067)	3 out of 194	0.12612	0.235977	0	0	2.49308	5.16197	ATM;NAE1;TP53
protein maturation (GO:0051604)	2 out of 97	0.126454	0.235977	0	0	3.33103	6.88817	NCSTN;NAA15
calcium ion homeostasis (GO:0055074)	2 out of 97	0.126454	0.235977	0	0	3.33103	6.88817	CHRNA7;CHERP
antigen processing and presentation of exogenous peptide antigen via MHC class II (GO:0019886)	2 out of 98	0.128576	0.235977	0	0	3.29617	6.7612	DYNC1LI1;KIFAP3
regulation of neuron apoptotic process (GO:0043523)	2 out of 98	0.128576	0.235977	0	0	3.29617	6.7612	CTNNB1;NAE1
regulation of peptidyl-serine phosphorylation (GO:0033135)	2 out of 98	0.128576	0.235977	0	0	3.29617	6.7612	WNT3A;CNKSR3
RNA splicing (GO:0008380)	2 out of 98	0.128576	0.235977	0	0	3.29617	6.7612	PPP2CA;PTBP1
organelle organization (GO:0006996)	5 out of 420	0.129504	0.235977	0	0	1.92159	3.92782	NPLOC4;ATL3;CSNK1A1;HUWE1;KIFAP3
negative regulation of B cell activation (GO:0050869)	1 out of 22	0.130832	0.235977	0	0	7.50265	15.2592	ATM
regulation of centrosome cycle (GO:0046605)	1 out of 22	0.130832	0.235977	0	0	7.50265	15.2592	NPM1
regulation of chromosome organization (GO:0033044)	1 out of 22	0.130832	0.235977	0	0	7.50265	15.2592	BUB1
negative regulation of phosphate metabolic process (GO:0045936)	1 out of 22	0.130832	0.235977	0	0	7.50265	15.2592	TP53
regulation of execution phase of apoptosis (GO:1900117)	1 out of 22	0.130832	0.235977	0	0	7.50265	15.2592	TP53
chaperone-mediated protein complex assembly (GO:0051131)	1 out of 22	0.130832	0.235977	0	0	7.50265	15.2592	HSPA4
regulation of lipid storage (GO:0010883)	1 out of 22	0.130832	0.235977	0	0	7.50265	15.2592	ITGB3
nucleotide-excision repair, DNA duplex unwinding (GO:0000717)	1 out of 22	0.130832	0.235977	0	0	7.50265	15.2592	XPC
positive regulation of amyloid precursor protein catabolic process (GO:1902993)	1 out of 22	0.130832	0.235977	0	0	7.50265	15.2592	CHRNA7
error-free translesion synthesis (GO:0070987)	1 out of 22	0.130832	0.235977	0	0	7.50265	15.2592	NPLOC4
exogenous drug catabolic process (GO:0042738)	1 out of 22	0.130832	0.235977	0	0	7.50265	15.2592	NUDT15
positive regulation of DNA-templated transcription, initiation (GO:2000144)	1 out of 22	0.130832	0.235977	0	0	7.50265	15.2592	MED13
positive regulation of granulocyte chemotaxis (GO:0071624)	1 out of 22	0.130832	0.235977	0	0	7.50265	15.2592	MOSPD2
positive regulation of neural precursor cell proliferation (GO:2000179)	1 out of 22	0.130832	0.235977	0	0	7.50265	15.2592	CTNNB1
positive regulation of neutrophil migration (GO:1902624)	1 out of 22	0.130832	0.235977	0	0	7.50265	15.2592	MOSPD2
positive regulation of peptidase activity (GO:0010952)	1 out of 22	0.130832	0.235977	0	0	7.50265	15.2592	NCSTN
limb morphogenesis (GO:0035108)	1 out of 22	0.130832	0.235977	0	0	7.50265	15.2592	LRP6
positive regulation of signal transduction by p53 class mediator (GO:1901798)	1 out of 22	0.130832	0.235977	0	0	7.50265	15.2592	ATM
membrane protein intracellular domain proteolysis (GO:0031293)	1 out of 22	0.130832	0.235977	0	0	7.50265	15.2592	NCSTN
antigen processing and presentation of peptide antigen via MHC class II (GO:0002495)	2 out of 100	0.132847	0.238815	0	0	3.22857	6.51707	DYNC1LI1;KIFAP3
cell-matrix adhesion (GO:0007160)	2 out of 100	0.132847	0.238815	0	0	3.22857	6.51707	ITGB3;ILK
positive regulation of protein localization to membrane (GO:1905477)	2 out of 101	0.134994	0.239565	0	0	3.1958	6.39967	TP53;BBC3
positive regulation of apoptotic process (GO:0043065)	4 out of 310	0.135204	0.239565	0	0	2.07949	4.161	NCSTN;CTNNB1;ATM;TP53
ncRNA processing (GO:0034470)	3 out of 201	0.136107	0.239565	0	0	2.40408	4.79449	INTS10;RPL29;RPL28
negative regulation of smoothened signaling pathway (GO:0045879)	1 out of 23	0.136357	0.239565	0	0	7.16126	14.2686	TULP3
nucleotide-excision repair, DNA damage recognition (GO:0000715)	1 out of 23	0.136357	0.239565	0	0	7.16126	14.2686	XPC
DNA methylation (GO:0006306)	1 out of 23	0.136357	0.239565	0	0	7.16126	14.2686	HELLS
drug catabolic process (GO:0042737)	1 out of 23	0.136357	0.239565	0	0	7.16126	14.2686	NUDT15
regulation of protein export from nucleus (GO:0046825)	1 out of 23	0.136357	0.239565	0	0	7.16126	14.2686	TP53
positive regulation of cell cycle G2/M phase transition (GO:1902751)	1 out of 23	0.136357	0.239565	0	0	7.16126	14.2686	NPM1
regulation of supramolecular fiber organization (GO:1902903)	1 out of 23	0.136357	0.239565	0	0	7.16126	14.2686	CHRNA7
positive regulation of receptor internalization (GO:0002092)	1 out of 23	0.136357	0.239565	0	0	7.16126	14.2686	WNT3A
membrane protein ectodomain proteolysis (GO:0006509)	1 out of 23	0.136357	0.239565	0	0	7.16126	14.2686	NCSTN
mitotic cell cycle checkpoint signaling (GO:0007093)	1 out of 23	0.136357	0.239565	0	0	7.16126	14.2686	BUB1
vesicle transport along microtubule (GO:0047496)	1 out of 23	0.136357	0.239565	0	0	7.16126	14.2686	KIFAP3
regulation of proteasomal ubiquitin-dependent protein catabolic process (GO:0032434)	2 out of 102	0.137149	0.240565	0	0	3.16368	6.28525	CSNK1A1;MDM2
protein targeting to ER (GO:0045047)	2 out of 103	0.139312	0.243178	0	0	3.1322	6.17369	RPL29;RPL28
antigen processing and presentation of exogenous peptide antigen (GO:0002478)	2 out of 103	0.139312	0.243178	0	0	3.1322	6.17369	DYNC1LI1;KIFAP3
chromatin remodeling (GO:0006338)	2 out of 103	0.139312	0.243178	0	0	3.1322	6.17369	DR1;NPM1
cellular metal ion homeostasis (GO:0006875)	2 out of 104	0.141482	0.243681	0	0	3.10133	6.06492	CHRNA7;CHERP
purine nucleotide metabolic process (GO:0006163)	1 out of 24	0.141848	0.243681	0	0	6.84955	13.3772	NUDT15
nucleotide-excision repair, DNA gap filling (GO:0006297)	1 out of 24	0.141848	0.243681	0	0	6.84955	13.3772	XRCC1
DNA packaging (GO:0006323)	1 out of 24	0.141848	0.243681	0	0	6.84955	13.3772	TP53
regulation of vascular endothelial growth factor receptor signaling pathway (GO:0030947)	1 out of 24	0.141848	0.243681	0	0	6.84955	13.3772	ITGB3
heterochromatin assembly (GO:0031507)	1 out of 24	0.141848	0.243681	0	0	6.84955	13.3772	HELLS
positive regulation of neuron apoptotic process (GO:0043525)	1 out of 24	0.141848	0.243681	0	0	6.84955	13.3772	CTNNB1
positive regulation of transcription from RNA polymerase II promoter in response to stress (GO:0036003)	1 out of 24	0.141848	0.243681	0	0	6.84955	13.3772	TP53
protein exit from endoplasmic reticulum (GO:0032527)	1 out of 24	0.141848	0.243681	0	0	6.84955	13.3772	NPLOC4
protein insertion into mitochondrial membrane (GO:0051204)	1 out of 24	0.141848	0.243681	0	0	6.84955	13.3772	HSPA4
positive regulation of cellular metabolic process (GO:0031325)	2 out of 105	0.143659	0.246403	0	0	3.07107	5.95882	WNT3A;TP53
negative regulation of transcription by RNA polymerase II (GO:0000122)	7 out of 684	0.145247	0.248732	0	0	1.65401	3.19112	DR1;UBE2D3;MDM2;MDM4;TP53;ZBTB4;NR2E3
protein localization to nucleus (GO:0034504)	2 out of 106	0.145844	0.249361	0	0	3.04138	5.85533	MDM2;SUPT7L
protein quality control for misfolded or incompletely synthesized proteins (GO:0006515)	1 out of 25	0.147304	0.249495	0	0	6.56382	12.5714	CUL3
regulation of calcium ion import (GO:0090279)	1 out of 25	0.147304	0.249495	0	0	6.56382	12.5714	CTNNB1
cellular response to hexose stimulus (GO:0071331)	1 out of 25	0.147304	0.249495	0	0	6.56382	12.5714	ZNF236
negative regulation of signaling (GO:0023057)	1 out of 25	0.147304	0.249495	0	0	6.56382	12.5714	BRAP
regulation of neutrophil chemotaxis (GO:0090022)	1 out of 25	0.147304	0.249495	0	0	6.56382	12.5714	MOSPD2
regulation of proteolysis involved in cellular protein catabolic process (GO:1903050)	1 out of 25	0.147304	0.249495	0	0	6.56382	12.5714	NUDT15
regulation of gene expression (GO:0010468)	10 out of 1079	0.148259	0.250722	0	0	1.50344	2.86976	PPP2CA;PTBP1;WNT3A;TULP3;ATM;ANKRA2;TP53;ZBTB4;SUPT3H;UBE2L3
negative regulation of cell development (GO:0010721)	1 out of 26	0.152725	0.254698	0	0	6.30095	11.8402	WNT3A
negative regulation of receptor-mediated endocytosis (GO:0048261)	1 out of 26	0.152725	0.254698	0	0	6.30095	11.8402	ITGB3
cellular response to drug (GO:0035690)	1 out of 26	0.152725	0.254698	0	0	6.30095	11.8402	TP53
regulation of monocyte chemotaxis (GO:0090025)	1 out of 26	0.152725	0.254698	0	0	6.30095	11.8402	MOSPD2
regulation of synapse organization (GO:0050807)	1 out of 26	0.152725	0.254698	0	0	6.30095	11.8402	WNT3A
global genome nucleotide-excision repair (GO:0070911)	1 out of 26	0.152725	0.254698	0	0	6.30095	11.8402	XPC
positive regulation of G1/S transition of mitotic cell cycle (GO:1900087)	1 out of 26	0.152725	0.254698	0	0	6.30095	11.8402	CDK10
positive regulation of histone methylation (GO:0031062)	1 out of 26	0.152725	0.254698	0	0	6.30095	11.8402	CTNNB1
snRNA processing (GO:0016180)	1 out of 26	0.152725	0.254698	0	0	6.30095	11.8402	INTS10
translation (GO:0006412)	3 out of 214	0.155341	0.257348	0	0	2.25447	4.19813	ZAR1L;RPL29;RPL28
cellular divalent inorganic cation homeostasis (GO:0072503)	2 out of 111	0.156868	0.257348	0	0	2.90114	5.37392	CHRNA7;CHERP
regulation of protein serine/threonine kinase activity (GO:0071900)	2 out of 111	0.156868	0.257348	0	0	2.90114	5.37392	PPP2CA;LRP6
regulation of Wnt signaling pathway (GO:0030111)	2 out of 111	0.156868	0.257348	0	0	2.90114	5.37392	PPP2CA;CTNNB1
negative regulation of catalytic activity (GO:0043086)	1 out of 27	0.158112	0.257348	0	0	6.0583	11.1742	TP53
negative regulation of plasma membrane bounded cell projection assembly (GO:0120033)	1 out of 27	0.158112	0.257348	0	0	6.0583	11.1742	CDK10
dendritic spine organization (GO:0097061)	1 out of 27	0.158112	0.257348	0	0	6.0583	11.1742	CHRNA7
entrainment of circadian clock by photoperiod (GO:0043153)	1 out of 27	0.158112	0.257348	0	0	6.0583	11.1742	TP53
regulation of transcription elongation from RNA polymerase II promoter (GO:0034243)	1 out of 27	0.158112	0.257348	0	0	6.0583	11.1742	RNF8
regulation of vasculature development (GO:1901342)	1 out of 27	0.158112	0.257348	0	0	6.0583	11.1742	CTNNB1
positive regulation of erythrocyte differentiation (GO:0045648)	1 out of 27	0.158112	0.257348	0	0	6.0583	11.1742	BRD1
positive regulation of gene silencing by miRNA (GO:2000637)	1 out of 27	0.158112	0.257348	0	0	6.0583	11.1742	TP53
response to glucocorticoid (GO:0051384)	1 out of 27	0.158112	0.257348	0	0	6.0583	11.1742	UBE2L3
positive regulation of muscle cell differentiation (GO:0051149)	1 out of 27	0.158112	0.257348	0	0	6.0583	11.1742	CTNNB1
positive regulation of striated muscle cell differentiation (GO:0051155)	1 out of 27	0.158112	0.257348	0	0	6.0583	11.1742	WNT3A
modulation of excitatory postsynaptic potential (GO:0098815)	1 out of 27	0.158112	0.257348	0	0	6.0583	11.1742	CHRNA7
regulation of cell growth (GO:0001558)	3 out of 217	0.159896	0.259861	0	0	2.22253	4.07441	PPP2CA;GNG4;TP53
cellular response to lipid (GO:0071396)	3 out of 219	0.162956	0.262272	0	0	2.20172	3.99454	WNT3A;ATM;UBE2L3
photoperiodism (GO:0009648)	1 out of 28	0.163465	0.262272	0	0	5.83363	10.5656	TP53
positive regulation of cell communication (GO:0010647)	1 out of 28	0.163465	0.262272	0	0	5.83363	10.5656	ILK
GPI anchor metabolic process (GO:0006505)	1 out of 28	0.163465	0.262272	0	0	5.83363	10.5656	PIGY
histone mRNA metabolic process (GO:0008334)	1 out of 28	0.163465	0.262272	0	0	5.83363	10.5656	ATM
internal peptidyl-lysine acetylation (GO:0018393)	1 out of 28	0.163465	0.262272	0	0	5.83363	10.5656	TAF6
transcription by RNA polymerase III (GO:0006383)	1 out of 28	0.163465	0.262272	0	0	5.83363	10.5656	GTF3C4
protein localization to cell surface (GO:0034394)	1 out of 28	0.163465	0.262272	0	0	5.83363	10.5656	CTNNB1
response to lipid (GO:0033993)	2 out of 114	0.163557	0.262272	0	0	2.823	5.1113	CTNNB1;LIAS
cellular amide metabolic process (GO:0043603)	2 out of 115	0.165798	0.265081	0	0	2.79788	5.02774	PPP2CA;GNE
positive regulation of protein metabolic process (GO:0051247)	2 out of 115	0.165798	0.265081	0	0	2.79788	5.02774	CHRNA7;HUWE1
tumor necrosis factor-mediated signaling pathway (GO:0033209)	2 out of 116	0.168045	0.265548	0	0	2.77319	4.94606	ILK;TP53
aggrephagy (GO:0035973)	1 out of 29	0.168785	0.265548	0	0	5.625	10.0076	DYNC1LI1
negative regulation of epithelial to mesenchymal transition (GO:0010719)	1 out of 29	0.168785	0.265548	0	0	5.625	10.0076	PPP2CA
beta-catenin-TCF complex assembly (GO:1904837)	1 out of 29	0.168785	0.265548	0	0	5.625	10.0076	CTNNB1
regulation of DNA biosynthetic process (GO:2000278)	1 out of 29	0.168785	0.265548	0	0	5.625	10.0076	ATM
negative regulation of transferase activity (GO:0051348)	1 out of 29	0.168785	0.265548	0	0	5.625	10.0076	TP53
nucleotide-excision repair, preincision complex assembly (GO:0006294)	1 out of 29	0.168785	0.265548	0	0	5.625	10.0076	XPC
positive regulation of dephosphorylation (GO:0035306)	1 out of 29	0.168785	0.265548	0	0	5.625	10.0076	PTBP1
regulation of ubiquitin-protein transferase activity (GO:0051438)	1 out of 29	0.168785	0.265548	0	0	5.625	10.0076	UBE2L3
intrinsic apoptotic signaling pathway in response to endoplasmic reticulum stress (GO:0070059)	1 out of 29	0.168785	0.265548	0	0	5.625	10.0076	BBC3
mismatch repair (GO:0006298)	1 out of 29	0.168785	0.265548	0	0	5.625	10.0076	XPC
regulation of protein binding (GO:0043393)	2 out of 118	0.172553	0.269561	0	0	2.7251	4.78814	PPP2CA;WNT3A
positive regulation of protein-containing complex assembly (GO:0031334)	2 out of 118	0.172553	0.269561	0	0	2.7251	4.78814	ATM;TP53
regulation of long-term synaptic potentiation (GO:1900271)	1 out of 30	0.174071	0.269561	0	0	5.43076	9.49457	CHRNA7
positive regulation of DNA recombination (GO:0045911)	1 out of 30	0.174071	0.269561	0	0	5.43076	9.49457	TP53BP1
positive regulation of endopeptidase activity (GO:0010950)	1 out of 30	0.174071	0.269561	0	0	5.43076	9.49457	NCSTN
heterotypic cell-cell adhesion (GO:0034113)	1 out of 30	0.174071	0.269561	0	0	5.43076	9.49457	ITGB3
positive regulation of phosphate metabolic process (GO:0045937)	1 out of 30	0.174071	0.269561	0	0	5.43076	9.49457	ILK
synaptic vesicle cycle (GO:0099504)	1 out of 30	0.174071	0.269561	0	0	5.43076	9.49457	WNT3A
TRIF-dependent toll-like receptor signaling pathway (GO:0035666)	1 out of 30	0.174071	0.269561	0	0	5.43076	9.49457	UBE2D3
primary neural tube formation (GO:0014020)	1 out of 30	0.174071	0.269561	0	0	5.43076	9.49457	LRP6
morphogenesis of an epithelium (GO:0002009)	1 out of 30	0.174071	0.269561	0	0	5.43076	9.49457	LRP6
negative regulation of peptidyl-tyrosine phosphorylation (GO:0050732)	1 out of 31	0.179323	0.274604	0	0	5.24947	9.02156	PPP2CA
negative regulation of response to DNA damage stimulus (GO:2001021)	1 out of 31	0.179323	0.274604	0	0	5.24947	9.02156	MDM2
regulation of macrophage derived foam cell differentiation (GO:0010743)	1 out of 31	0.179323	0.274604	0	0	5.24947	9.02156	ITGB3
positive regulation of mononuclear cell migration (GO:0071677)	1 out of 31	0.179323	0.274604	0	0	5.24947	9.02156	MOSPD2
tube closure (GO:0060606)	1 out of 31	0.179323	0.274604	0	0	5.24947	9.02156	LRP6
protein acetylation (GO:0006473)	1 out of 31	0.179323	0.274604	0	0	5.24947	9.02156	NAA15
MyD88-independent toll-like receptor signaling pathway (GO:0002756)	1 out of 31	0.179323	0.274604	0	0	5.24947	9.02156	UBE2D3
protein homooligomerization (GO:0051260)	2 out of 121	0.179354	0.274604	0	0	2.656	4.56406	ATL3;TP53BP1
negative regulation of DNA biosynthetic process (GO:2000279)	1 out of 32	0.184543	0.279782	0	0	5.07988	8.58436	TP53
regulation of centrosome duplication (GO:0010824)	1 out of 32	0.184543	0.279782	0	0	5.07988	8.58436	NPM1
cellular response to glucose stimulus (GO:0071333)	1 out of 32	0.184543	0.279782	0	0	5.07988	8.58436	ZNF236
GPI anchor biosynthetic process (GO:0006506)	1 out of 32	0.184543	0.279782	0	0	5.07988	8.58436	PIGY
RNA biosynthetic process (GO:0032774)	1 out of 32	0.184543	0.279782	0	0	5.07988	8.58436	TAF6
positive regulation of receptor signaling pathway via STAT (GO:1904894)	1 out of 32	0.184543	0.279782	0	0	5.07988	8.58436	OCIAD1
modulation by host of symbiont process (GO:0051851)	1 out of 32	0.184543	0.279782	0	0	5.07988	8.58436	TAF11
apoptotic cell clearance (GO:0043277)	1 out of 33	0.189729	0.284462	0	0	4.92088	8.17929	ITGB3
apoptotic mitochondrial changes (GO:0008637)	1 out of 33	0.189729	0.284462	0	0	4.92088	8.17929	BBC3
neuron projection extension (GO:1990138)	1 out of 33	0.189729	0.284462	0	0	4.92088	8.17929	CTNNB1
regulation of protein localization to cell surface (GO:2000008)	1 out of 33	0.189729	0.284462	0	0	4.92088	8.17929	CTNNB1
positive regulation of organelle organization (GO:0010638)	1 out of 33	0.189729	0.284462	0	0	4.92088	8.17929	ATL3
positive regulation of receptor signaling pathway via JAK-STAT (GO:0046427)	1 out of 33	0.189729	0.284462	0	0	4.92088	8.17929	OCIAD1
mitotic G2 DNA damage checkpoint signaling (GO:0007095)	1 out of 33	0.189729	0.284462	0	0	4.92088	8.17929	ATM
negative chemotaxis (GO:0050919)	1 out of 33	0.189729	0.284462	0	0	4.92088	8.17929	ITGB3
regulation of apoptotic process (GO:0042981)	7 out of 742	0.193037	0.287028	0	0	1.51889	2.49838	NCSTN;NPM1;CTNNB1;ATM;NAE1;NAA15;TP53
regulation of amyloid-beta formation (GO:1902003)	1 out of 34	0.194883	0.287028	0	0	4.77152	7.80315	CHRNA7
negative regulation of mitochondrion organization (GO:0010823)	1 out of 34	0.194883	0.287028	0	0	4.77152	7.80315	HUWE1
neural tube closure (GO:0001843)	1 out of 34	0.194883	0.287028	0	0	4.77152	7.80315	LRP6
organic cyclic compound biosynthetic process (GO:1901362)	1 out of 34	0.194883	0.287028	0	0	4.77152	7.80315	LIAS
epithelial tube morphogenesis (GO:0060562)	1 out of 34	0.194883	0.287028	0	0	4.77152	7.80315	CTNNB1
female gamete generation (GO:0007292)	1 out of 34	0.194883	0.287028	0	0	4.77152	7.80315	TRIP13
response to steroid hormone (GO:0048545)	1 out of 34	0.194883	0.287028	0	0	4.77152	7.80315	UBE2L3
secondary alcohol biosynthetic process (GO:1902653)	1 out of 34	0.194883	0.287028	0	0	4.77152	7.80315	NSDHL
positive regulation of pri-miRNA transcription by RNA polymerase II (GO:1902895)	1 out of 34	0.194883	0.287028	0	0	4.77152	7.80315	TP53
positive regulation of protein dephosphorylation (GO:0035307)	1 out of 34	0.194883	0.287028	0	0	4.77152	7.80315	PTBP1
synaptic vesicle recycling (GO:0036465)	1 out of 34	0.194883	0.287028	0	0	4.77152	7.80315	WNT3A
protein localization to chromosome (GO:0034502)	1 out of 34	0.194883	0.287028	0	0	4.77152	7.80315	RAD21
DNA-dependent DNA replication (GO:0006261)	2 out of 129	0.197676	0.289845	0	0	2.48769	4.03285	ORC5;PNKP
positive regulation of canonical Wnt signaling pathway (GO:0090263)	2 out of 130	0.199983	0.289845	0	0	2.46813	3.9725	WNT3A;ILK
G2/M transition of mitotic cell cycle (GO:0000086)	2 out of 130	0.199983	0.289845	0	0	2.46813	3.9725	NEK2;CEP63
negative regulation of neurogenesis (GO:0050768)	1 out of 35	0.200004	0.289845	0	0	4.63095	7.45314	WNT3A
negative regulation of organelle assembly (GO:1902116)	1 out of 35	0.200004	0.289845	0	0	4.63095	7.45314	CDK10
negative regulation of Ras protein signal transduction (GO:0046580)	1 out of 35	0.200004	0.289845	0	0	4.63095	7.45314	CUL3
cholesterol biosynthetic process (GO:0006695)	1 out of 35	0.200004	0.289845	0	0	4.63095	7.45314	NSDHL
regulation of mitotic spindle organization (GO:0060236)	1 out of 35	0.200004	0.289845	0	0	4.63095	7.45314	TACC3
oxoacid metabolic process (GO:0043436)	1 out of 35	0.200004	0.289845	0	0	4.63095	7.45314	LIAS
regulation of TORC1 signaling (GO:1903432)	1 out of 35	0.200004	0.289845	0	0	4.63095	7.45314	ATM
positive regulation of immunoglobulin production (GO:0002639)	1 out of 35	0.200004	0.289845	0	0	4.63095	7.45314	TP53BP1
protein localization to cilium (GO:0061512)	1 out of 35	0.200004	0.289845	0	0	4.63095	7.45314	TULP3
cell cycle G2/M phase transition (GO:0044839)	2 out of 131	0.202293	0.292771	0	0	2.44887	3.91338	NEK2;CEP63
negative regulation of fat cell differentiation (GO:0045599)	1 out of 36	0.205093	0.292912	0	0	4.49841	7.1268	RUNX1T1
dendrite morphogenesis (GO:0048813)	1 out of 36	0.205093	0.292912	0	0	4.49841	7.1268	CHRNA7
regulation of ossification (GO:0030278)	1 out of 36	0.205093	0.292912	0	0	4.49841	7.1268	LRP6
regulation of receptor internalization (GO:0002090)	1 out of 36	0.205093	0.292912	0	0	4.49841	7.1268	WNT3A
regulation of sodium ion transport (GO:0002028)	1 out of 36	0.205093	0.292912	0	0	4.49841	7.1268	CNKSR3
positive regulation of mitotic nuclear division (GO:0045840)	1 out of 36	0.205093	0.292912	0	0	4.49841	7.1268	CUL3
telomere maintenance via telomere lengthening (GO:0010833)	1 out of 36	0.205093	0.292912	0	0	4.49841	7.1268	DCLRE1B
membrane fusion (GO:0061025)	1 out of 36	0.205093	0.292912	0	0	4.49841	7.1268	HUWE1
positive regulation of substrate adhesion-dependent cell spreading (GO:1900026)	1 out of 36	0.205093	0.292912	0	0	4.49841	7.1268	ILK
Wnt signaling pathway, calcium modulating pathway (GO:0007223)	1 out of 36	0.205093	0.292912	0	0	4.49841	7.1268	CTNNB1
regulation of cell adhesion (GO:0030155)	2 out of 133	0.206923	0.295138	0	0	2.41124	3.79868	PPP2CA;ATM
protein phosphorylation (GO:0006468)	5 out of 496	0.208075	0.296391	0	0	1.61781	2.53973	CSNK1A1;CDK10;ILK;NEK2;ATM
positive regulation of peptidyl-tyrosine phosphorylation (GO:0050731)	2 out of 134	0.209242	0.297662	0	0	2.39285	3.74304	ITGB3;TP53
regulation of erythrocyte differentiation (GO:0045646)	1 out of 37	0.21015	0.297781	0	0	4.37324	6.82197	BRD1
positive regulation of cytokinesis (GO:0032467)	1 out of 37	0.21015	0.297781	0	0	4.37324	6.82197	CUL3
positive regulation of myeloid cell differentiation (GO:0045639)	1 out of 37	0.21015	0.297781	0	0	4.37324	6.82197	BRD1
cellular calcium ion homeostasis (GO:0006874)	2 out of 136	0.213889	0.301355	0	0	2.3569	3.63504	CHRNA7;CHERP
negative regulation of TOR signaling (GO:0032007)	1 out of 38	0.215174	0.301355	0	0	4.25483	6.53672	ATM
DNA replication initiation (GO:0006270)	1 out of 38	0.215174	0.301355	0	0	4.25483	6.53672	ORC5
response to estradiol (GO:0032355)	1 out of 38	0.215174	0.301355	0	0	4.25483	6.53672	CTNNB1
sterol biosynthetic process (GO:0016126)	1 out of 38	0.215174	0.301355	0	0	4.25483	6.53672	NSDHL
lymphocyte proliferation (GO:0046651)	1 out of 38	0.215174	0.301355	0	0	4.25483	6.53672	HELLS
positive regulation of signaling (GO:0023056)	1 out of 38	0.215174	0.301355	0	0	4.25483	6.53672	ILK
ventricular septum development (GO:0003281)	1 out of 38	0.215174	0.301355	0	0	4.25483	6.53672	MDM4
ncRNA export from nucleus (GO:0097064)	1 out of 38	0.215174	0.301355	0	0	4.25483	6.53672	NPM1
positive regulation of signal transduction (GO:0009967)	3 out of 252	0.215689	0.301686	0	0	1.90672	2.92476	CHRNA7;ITGB3;ILK
negative regulation of cellular metabolic process (GO:0031324)	1 out of 39	0.220168	0.305194	0	0	4.14265	6.26935	ITGB3
negative regulation of lymphocyte proliferation (GO:0050672)	1 out of 39	0.220168	0.305194	0	0	4.14265	6.26935	ATM
regulation of cellular component biogenesis (GO:0044087)	1 out of 39	0.220168	0.305194	0	0	4.14265	6.26935	ANKRA2
odontogenesis (GO:0042476)	1 out of 39	0.220168	0.305194	0	0	4.14265	6.26935	LRP6
DNA recombination (GO:0006310)	1 out of 39	0.220168	0.305194	0	0	4.14265	6.26935	RAD21
response to peptide (GO:1901652)	1 out of 39	0.220168	0.305194	0	0	4.14265	6.26935	CHRNA7
membrane protein proteolysis (GO:0033619)	1 out of 39	0.220168	0.305194	0	0	4.14265	6.26935	NCSTN
protein dephosphorylation (GO:0006470)	2 out of 139	0.220877	0.305786	0	0	2.30493	3.4808	PPP2CA;PPM1G
negative regulation of programmed cell death (GO:0043069)	4 out of 381	0.223739	0.308911	0	0	1.68174	2.51803	NPM1;CTNNB1;NAA15;TP53
nucleocytoplasmic transport (GO:0006913)	1 out of 40	0.225129	0.308911	0	0	4.03622	6.01834	NPM1
positive regulation of catalytic activity (GO:0043085)	1 out of 40	0.225129	0.308911	0	0	4.03622	6.01834	NCSTN
positive regulation of double-strand break repair (GO:2000781)	1 out of 40	0.225129	0.308911	0	0	4.03622	6.01834	PNKP
glycolipid biosynthetic process (GO:0009247)	1 out of 40	0.225129	0.308911	0	0	4.03622	6.01834	PIGY
ribosomal small subunit biogenesis (GO:0042274)	1 out of 40	0.225129	0.308911	0	0	4.03622	6.01834	NPM1
intraciliary transport involved in cilium assembly (GO:0035735)	1 out of 40	0.225129	0.308911	0	0	4.03622	6.01834	KIFAP3
positive regulation of macromolecule metabolic process (GO:0010604)	4 out of 384	0.227784	0.311509	0	0	1.66821	2.46787	WNT3A;CHRNA7;ATM;TP53
chromatin organization (GO:0006325)	2 out of 142	0.227884	0.311509	0	0	2.2552	3.33526	DR1;NPM1
protein localization to organelle (GO:0033365)	2 out of 142	0.227884	0.311509	0	0	2.2552	3.33526	MDM2;TULP3
regulation of cell development (GO:0060284)	1 out of 41	0.230059	0.312512	0	0	3.93512	5.78233	CTNNB1
nucleobase-containing compound catabolic process (GO:0034655)	1 out of 41	0.230059	0.312512	0	0	3.93512	5.78233	NUDT15
regulation of protein dephosphorylation (GO:0035304)	1 out of 41	0.230059	0.312512	0	0	3.93512	5.78233	PTBP1
regulation of response to DNA damage stimulus (GO:2001020)	1 out of 41	0.230059	0.312512	0	0	3.93512	5.78233	USP1
response to growth factor (GO:0070848)	1 out of 41	0.230059	0.312512	0	0	3.93512	5.78233	CTNNB1
ATP-dependent chromatin remodeling (GO:0043044)	1 out of 42	0.234959	0.316391	0	0	3.83895	5.56012	RNF8
negative regulation of protein catabolic process (GO:0042177)	1 out of 42	0.234959	0.316391	0	0	3.83895	5.56012	MDM4
cellular respiration (GO:0045333)	1 out of 42	0.234959	0.316391	0	0	3.83895	5.56012	NDUFS8
regulation of nervous system development (GO:0051960)	1 out of 42	0.234959	0.316391	0	0	3.83895	5.56012	CTNNB1
positive regulation of epithelial to mesenchymal transition (GO:0010718)	1 out of 42	0.234959	0.316391	0	0	3.83895	5.56012	CTNNB1
skeletal system morphogenesis (GO:0048705)	1 out of 42	0.234959	0.316391	0	0	3.83895	5.56012	LRP6
translesion synthesis (GO:0019985)	1 out of 42	0.234959	0.316391	0	0	3.83895	5.56012	NPLOC4
regulation of mRNA stability (GO:0043488)	2 out of 146	0.237251	0.319082	0	0	2.19211	3.15365	NPM1;ZC3H14
cellular glucose homeostasis (GO:0001678)	1 out of 43	0.239827	0.320953	0	0	3.74735	5.35062	ZNF236
cellular response to glucose starvation (GO:0042149)	1 out of 43	0.239827	0.320953	0	0	3.74735	5.35062	TP53
negative regulation of type I interferon production (GO:0032480)	1 out of 43	0.239827	0.320953	0	0	3.74735	5.35062	NPLOC4
spermatid development (GO:0007286)	1 out of 43	0.239827	0.320953	0	0	3.74735	5.35062	RNF8
positive regulation of cell division (GO:0051781)	1 out of 44	0.244664	0.325818	0	0	3.66002	5.15283	CUL3
response to amyloid-beta (GO:1904645)	1 out of 44	0.244664	0.325818	0	0	3.66002	5.15283	CHRNA7
positive regulation of receptor-mediated endocytosis (GO:0048260)	1 out of 44	0.244664	0.325818	0	0	3.66002	5.15283	WNT3A
mitotic spindle assembly (GO:0090307)	1 out of 44	0.244664	0.325818	0	0	3.66002	5.15283	STAG2
cellular response to organic cyclic compound (GO:0071407)	2 out of 150	0.246639	0.328045	0	0	2.13243	2.98504	CTNNB1;UBE2L3
regulation of pri-miRNA transcription by RNA polymerase II (GO:1902893)	1 out of 45	0.249471	0.330595	0	0	3.57666	4.96588	TP53
regulation of receptor signaling pathway via JAK-STAT (GO:0046425)	1 out of 45	0.249471	0.330595	0	0	3.57666	4.96588	OCIAD1
positive regulation of RNA metabolic process (GO:0051254)	1 out of 45	0.249471	0.330595	0	0	3.57666	4.96588	TP53
positive regulation of Wnt signaling pathway (GO:0030177)	2 out of 153	0.25369	0.333258	0	0	2.08975	2.86639	WNT3A;ILK
regulation of B cell proliferation (GO:0030888)	1 out of 46	0.254248	0.333258	0	0	3.497	4.78895	ATM
regulation of cellular protein localization (GO:1903827)	1 out of 46	0.254248	0.333258	0	0	3.497	4.78895	CTNNB1
regulation of DNA metabolic process (GO:0051052)	1 out of 46	0.254248	0.333258	0	0	3.497	4.78895	USP1
regulation of double-strand break repair via homologous recombination (GO:0010569)	1 out of 46	0.254248	0.333258	0	0	3.497	4.78895	TP53BP1
negative regulation of tumor necrosis factor production (GO:0032720)	1 out of 46	0.254248	0.333258	0	0	3.497	4.78895	CHRNA7
establishment of protein localization to extracellular region (GO:0035592)	1 out of 46	0.254248	0.333258	0	0	3.497	4.78895	PDIA4
positive regulation of nucleocytoplasmic transport (GO:0046824)	1 out of 46	0.254248	0.333258	0	0	3.497	4.78895	TP53
positive regulation of response to stimulus (GO:0048584)	1 out of 46	0.254248	0.333258	0	0	3.497	4.78895	ILK
positive regulation of protein kinase activity (GO:0045860)	2 out of 154	0.256041	0.335204	0	0	2.07589	2.82823	PPP2CA;ITGB3
epithelial to mesenchymal transition (GO:0001837)	1 out of 47	0.258994	0.337846	0	0	3.42081	4.62134	CTNNB1
regulation of synapse assembly (GO:0051963)	1 out of 47	0.258994	0.337846	0	0	3.42081	4.62134	WNT3A
positive regulation of neuron death (GO:1901216)	1 out of 47	0.258994	0.337846	0	0	3.42081	4.62134	CTNNB1
peptidyl-serine phosphorylation (GO:0018105)	2 out of 156	0.260745	0.339721	0	0	2.04873	2.75392	CSNK1A1;ATM
negative regulation of tumor necrosis factor superfamily cytokine production (GO:1903556)	1 out of 48	0.263711	0.34235	0	0	3.34786	4.46236	CHRNA7
cognition (GO:0050890)	1 out of 48	0.263711	0.34235	0	0	3.34786	4.46236	CHRNA7
histone H4 acetylation (GO:0043967)	1 out of 48	0.263711	0.34235	0	0	3.34786	4.46236	ZZZ3
protein autophosphorylation (GO:0046777)	2 out of 159	0.267803	0.344719	0	0	2.00927	2.64722	NEK2;ATM
negative regulation of catabolic process (GO:0009895)	1 out of 49	0.268397	0.344719	0	0	3.27794	4.31143	MDM4
adherens junction organization (GO:0034332)	1 out of 49	0.268397	0.344719	0	0	3.27794	4.31143	CTNNB1
negative regulation of cell projection organization (GO:0031345)	1 out of 49	0.268397	0.344719	0	0	3.27794	4.31143	WNT3A
regulation of smooth muscle cell proliferation (GO:0048660)	1 out of 49	0.268397	0.344719	0	0	3.27794	4.31143	CTNNB1
response to glucose (GO:0009749)	1 out of 49	0.268397	0.344719	0	0	3.27794	4.31143	ZNF236
response to unfolded protein (GO:0006986)	1 out of 49	0.268397	0.344719	0	0	3.27794	4.31143	HSPA4
secondary alcohol metabolic process (GO:1902652)	1 out of 49	0.268397	0.344719	0	0	3.27794	4.31143	NSDHL
positive regulation of reactive oxygen species metabolic process (GO:2000379)	1 out of 49	0.268397	0.344719	0	0	3.27794	4.31143	TP53
negative regulation of ERK1 and ERK2 cascade (GO:0070373)	1 out of 50	0.273054	0.349046	0	0	3.21088	4.168	CNKSR3
positive regulation of cell morphogenesis involved in differentiation (GO:0010770)	1 out of 50	0.273054	0.349046	0	0	3.21088	4.168	ILK
positive regulation of ion transport (GO:0043270)	1 out of 50	0.273054	0.349046	0	0	3.21088	4.168	CNKSR3
ribosome assembly (GO:0042255)	1 out of 50	0.273054	0.349046	0	0	3.21088	4.168	NPM1
rRNA metabolic process (GO:0016072)	2 out of 162	0.274861	0.350825	0	0	1.9713	2.54591	RPL29;RPL28
negative regulation of transport (GO:0051051)	1 out of 51	0.277682	0.350825	0	0	3.14651	4.03155	ITGB3
DNA duplex unwinding (GO:0032508)	1 out of 51	0.277682	0.350825	0	0	3.14651	4.03155	XPC
regulation of protein modification process (GO:0031399)	1 out of 51	0.277682	0.350825	0	0	3.14651	4.03155	PPP2CA
regulation of smoothened signaling pathway (GO:0008589)	1 out of 51	0.277682	0.350825	0	0	3.14651	4.03155	TULP3
regulation of substrate adhesion-dependent cell spreading (GO:1900024)	1 out of 51	0.277682	0.350825	0	0	3.14651	4.03155	ILK
sensory perception (GO:0007600)	1 out of 51	0.277682	0.350825	0	0	3.14651	4.03155	CHRNA7
mitotic metaphase plate congression (GO:0007080)	1 out of 51	0.277682	0.350825	0	0	3.14651	4.03155	CUL3
mitotic nuclear membrane organization (GO:0101024)	1 out of 51	0.277682	0.350825	0	0	3.14651	4.03155	PPP2CA
mitotic nuclear membrane reassembly (GO:0007084)	1 out of 51	0.277682	0.350825	0	0	3.14651	4.03155	PPP2CA
negative regulation of BMP signaling pathway (GO:0030514)	1 out of 52	0.282281	0.356219	0	0	3.08466	3.90164	UBE2D3
organelle assembly (GO:0070925)	4 out of 425	0.284675	0.358823	0	0	1.50258	1.88785	NPM1;CENPF;NEK2;CEP63
epidermal cell differentiation (GO:0009913)	1 out of 53	0.28685	0.359474	0	0	3.02518	3.77784	CTNNB1
positive regulation of B cell activation (GO:0050871)	1 out of 53	0.28685	0.359474	0	0	3.02518	3.77784	TP53BP1
heart morphogenesis (GO:0003007)	1 out of 53	0.28685	0.359474	0	0	3.02518	3.77784	MDM4
IRE1-mediated unfolded protein response (GO:0036498)	1 out of 53	0.28685	0.359474	0	0	3.02518	3.77784	SSR1
positive regulation of NIK/NF-kappaB signaling (GO:1901224)	1 out of 53	0.28685	0.359474	0	0	3.02518	3.77784	ILK
peptidyl-serine modification (GO:0018209)	2 out of 169	0.291315	0.363066	0	0	1.888	2.32857	CSNK1A1;ATM
regulation of alternative mRNA splicing, via spliceosome (GO:0000381)	1 out of 54	0.291391	0.363066	0	0	2.96795	3.65976	PTBP1
nuclear membrane reassembly (GO:0031468)	1 out of 54	0.291391	0.363066	0	0	2.96795	3.65976	PPP2CA
regulation of proteasomal protein catabolic process (GO:0061136)	1 out of 54	0.291391	0.363066	0	0	2.96795	3.65976	NUDT15
positive regulation of leukocyte chemotaxis (GO:0002690)	1 out of 54	0.291391	0.363066	0	0	2.96795	3.65976	MOSPD2
protein targeting to mitochondrion (GO:0006626)	1 out of 55	0.295902	0.367421	0	0	2.91285	3.54705	HSPA4
negative regulation of protein modification by small protein conjugation or removal (GO:1903321)	1 out of 55	0.295902	0.367421	0	0	2.91285	3.54705	CTNNB1
ceramide metabolic process (GO:0006672)	1 out of 55	0.295902	0.367421	0	0	2.91285	3.54705	PPP2CA
rRNA processing (GO:0006364)	2 out of 173	0.300698	0.372949	0	0	1.84346	2.21519	RPL29;RPL28
negative regulation of DNA recombination (GO:0045910)	1 out of 57	0.304841	0.375936	0	0	2.80853	3.33644	TP53BP1
regulation of mitotic nuclear division (GO:0007088)	1 out of 57	0.304841	0.375936	0	0	2.80853	3.33644	NEK2
regulation of reactive oxygen species metabolic process (GO:2000377)	1 out of 57	0.304841	0.375936	0	0	2.80853	3.33644	TP53
renal system development (GO:0072001)	1 out of 57	0.304841	0.375936	0	0	2.80853	3.33644	CENPF
ribosomal large subunit biogenesis (GO:0042273)	1 out of 57	0.304841	0.375936	0	0	2.80853	3.33644	NPM1
regulation of calcium ion transport (GO:0051924)	1 out of 58	0.309268	0.380098	0	0	2.75912	3.23796	CTNNB1
negative regulation of neuron projection development (GO:0010977)	1 out of 58	0.309268	0.380098	0	0	2.75912	3.23796	WNT3A
nucleosome assembly (GO:0006334)	1 out of 58	0.309268	0.380098	0	0	2.75912	3.23796	NPM1
protein stabilization (GO:0050821)	2 out of 179	0.314736	0.385943	0	0	1.78043	2.05822	MDM4;NAA15
RNA processing (GO:0006396)	2 out of 179	0.314736	0.385943	0	0	1.78043	2.05822	PPP2CA;PTBP1
cellular protein catabolic process (GO:0044257)	1 out of 60	0.318038	0.387798	0	0	2.66532	3.05335	MDM2
Notch signaling pathway (GO:0007219)	1 out of 60	0.318038	0.387798	0	0	2.66532	3.05335	NCSTN
peptidyl-threonine phosphorylation (GO:0018107)	1 out of 60	0.318038	0.387798	0	0	2.66532	3.05335	CDK10
response to organic cyclic compound (GO:0014070)	1 out of 60	0.318038	0.387798	0	0	2.66532	3.05335	CTNNB1
ribonucleoprotein complex biogenesis (GO:0022613)	1 out of 60	0.318038	0.387798	0	0	2.66532	3.05335	NPM1
cilium assembly (GO:0060271)	3 out of 314	0.321633	0.391334	0	0	1.52178	1.72622	NEK2;CEP63;KIFAP3
negative regulation of response to stimulus (GO:0048585)	1 out of 61	0.322381	0.391334	0	0	2.62077	2.96676	BRAP
response to light stimulus (GO:0009416)	1 out of 61	0.322381	0.391334	0	0	2.62077	2.96676	USP1
protein lipidation (GO:0006497)	1 out of 61	0.322381	0.391334	0	0	2.62077	2.96676	PIGY
negative regulation of kinase activity (GO:0033673)	1 out of 62	0.326697	0.396129	0	0	2.57767	2.8837	LRP6
cell cycle G1/S phase transition (GO:0044843)	1 out of 63	0.330986	0.399098	0	0	2.53597	2.80397	CUL3
COPII vesicle coating (GO:0048208)	1 out of 63	0.330986	0.399098	0	0	2.53597	2.80397	CUL3
positive regulation of DNA metabolic process (GO:0051054)	1 out of 63	0.330986	0.399098	0	0	2.53597	2.80397	RNF8
vesicle coating (GO:0006901)	1 out of 63	0.330986	0.399098	0	0	2.53597	2.80397	CUL3
vesicle targeting, rough ER to cis-Golgi (GO:0048207)	1 out of 63	0.330986	0.399098	0	0	2.53597	2.80397	CUL3
protein secretion (GO:0009306)	1 out of 64	0.335248	0.402	0	0	2.49559	2.7274	PDIA4
negative regulation of cell cycle process (GO:0010948)	1 out of 64	0.335248	0.402	0	0	2.49559	2.7274	NEK2
negative regulation of intrinsic apoptotic signaling pathway (GO:2001243)	1 out of 64	0.335248	0.402	0	0	2.49559	2.7274	MDM2
regulation of cilium assembly (GO:1902017)	1 out of 64	0.335248	0.402	0	0	2.49559	2.7274	CDK10
pre-replicative complex assembly (GO:0036388)	1 out of 64	0.335248	0.402	0	0	2.49559	2.7274	ORC5
regulation of cellular catabolic process (GO:0031329)	1 out of 65	0.339482	0.40618	0	0	2.45647	2.65381	ATM
regulation of RNA metabolic process (GO:0051252)	1 out of 65	0.339482	0.40618	0	0	2.45647	2.65381	PTBP1
cell-cell junction assembly (GO:0007043)	1 out of 66	0.34369	0.410309	0	0	2.41856	2.58306	CTNNB1
regulation of protein localization (GO:0032880)	1 out of 66	0.34369	0.410309	0	0	2.41856	2.58306	ITGB3
peptidyl-threonine modification (GO:0018210)	1 out of 67	0.347872	0.413479	0	0	2.38179	2.51499	CDK10
positive regulation of catabolic process (GO:0009896)	1 out of 67	0.347872	0.413479	0	0	2.38179	2.51499	HUWE1
transcription elongation from RNA polymerase II promoter (GO:0006368)	1 out of 67	0.347872	0.413479	0	0	2.38179	2.51499	MLLT3
vascular endothelial growth factor receptor signaling pathway (GO:0048010)	1 out of 67	0.347872	0.413479	0	0	2.38179	2.51499	ITGB3
cellular response to tumor necrosis factor (GO:0071356)	2 out of 194	0.34953	0.414995	0	0	1.64008	1.724	ILK;TP53
regulation of translational initiation (GO:0006446)	1 out of 68	0.352026	0.417046	0	0	2.34613	2.44947	NPM1
regulation of tyrosine phosphorylation of STAT protein (GO:0042509)	1 out of 68	0.352026	0.417046	0	0	2.34613	2.44947	PPP2CA
DNA-templated transcription, elongation (GO:0006354)	1 out of 69	0.356155	0.421017	0	0	2.31151	2.38637	MLLT3
synapse assembly (GO:0007416)	1 out of 69	0.356155	0.421017	0	0	2.31151	2.38637	WNT3A
COPII-coated vesicle budding (GO:0090114)	1 out of 70	0.360258	0.423557	0	0	2.27789	2.32558	CUL3
positive regulation of cell-substrate adhesion (GO:0010811)	1 out of 70	0.360258	0.423557	0	0	2.27789	2.32558	ILK
kidney development (GO:0001822)	1 out of 70	0.360258	0.423557	0	0	2.27789	2.32558	CENPF
sterol metabolic process (GO:0016125)	1 out of 70	0.360258	0.423557	0	0	2.27789	2.32558	NSDHL
wound healing (GO:0042060)	1 out of 70	0.360258	0.423557	0	0	2.27789	2.32558	ITGB3
regulation of endopeptidase activity (GO:0052548)	1 out of 71	0.364334	0.426039	0	0	2.24524	2.26698	NCSTN
nucleic acid metabolic process (GO:0090304)	1 out of 71	0.364334	0.426039	0	0	2.24524	2.26698	PTBP1
fatty acid biosynthetic process (GO:0006633)	1 out of 71	0.364334	0.426039	0	0	2.24524	2.26698	LIAS
positive regulation of cellular protein localization (GO:1903829)	1 out of 71	0.364334	0.426039	0	0	2.24524	2.26698	CENPQ
response to metal ion (GO:0010038)	1 out of 71	0.364334	0.426039	0	0	2.24524	2.26698	PPP2CA
neutrophil degranulation (GO:0043312)	4 out of 481	0.365101	0.426476	0	0	1.32236	1.33238	DYNC1LI1;NCSTN;MOSPD2;HUWE1
positive regulation of gene expression (GO:0010628)	4 out of 482	0.366545	0.427702	0	0	1.31952	1.32432	NPM1;WNT3A;ATM;TP53
generation of neurons (GO:0048699)	2 out of 202	0.367854	0.428767	0	0	1.57384	1.57395	WNT3A;CTNNB1
positive regulation of neurogenesis (GO:0050769)	1 out of 72	0.368385	0.428925	0	0	2.2135	2.21046	CTNNB1
regulation of angiogenesis (GO:0045765)	2 out of 203	0.370131	0.429004	0	0	1.56593	1.55638	CHRNA7;CTNNB1
negative regulation of apoptotic process (GO:0043066)	4 out of 485	0.370877	0.429004	0	0	1.31109	1.30045	NPM1;CTNNB1;NAA15;TP53
neutrophil activation involved in immune response (GO:0002283)	4 out of 485	0.370877	0.429004	0	0	1.31109	1.30045	DYNC1LI1;NCSTN;MOSPD2;HUWE1
regulation of actin filament-based process (GO:0032970)	1 out of 73	0.37241	0.429004	0	0	2.18265	2.15593	CDK10
endoplasmic reticulum organization (GO:0007029)	1 out of 73	0.37241	0.429004	0	0	2.18265	2.15593	ATL3
regulation of Rho protein signal transduction (GO:0035023)	1 out of 73	0.37241	0.429004	0	0	2.18265	2.15593	CUL3
response to molecule of bacterial origin (GO:0002237)	1 out of 73	0.37241	0.429004	0	0	2.18265	2.15593	LIAS
transcription-coupled nucleotide-excision repair (GO:0006283)	1 out of 73	0.37241	0.429004	0	0	2.18265	2.15593	XRCC1
positive regulation of synaptic transmission (GO:0050806)	1 out of 73	0.37241	0.429004	0	0	2.18265	2.15593	CHRNA7
ubiquitin-dependent ERAD pathway (GO:0030433)	1 out of 73	0.37241	0.429004	0	0	2.18265	2.15593	NPLOC4
neutrophil mediated immunity (GO:0002446)	4 out of 488	0.375207	0.431524	0	0	1.30276	1.27707	DYNC1LI1;NCSTN;MOSPD2;HUWE1
post-translational protein modification (GO:0043687)	3 out of 345	0.375394	0.431524	0	0	1.38165	1.35371	CUL3;UBA3;NAE1
proteolysis involved in cellular protein catabolic process (GO:0051603)	1 out of 74	0.37641	0.432234	0	0	2.15264	2.10329	MDM2
fibroblast growth factor receptor signaling pathway (GO:0008543)	1 out of 75	0.380385	0.436335	0	0	2.12344	2.05246	PTBP1
actomyosin structure organization (GO:0031032)	1 out of 76	0.384334	0.438545	0	0	2.09503	2.00335	CUL3
regulation of BMP signaling pathway (GO:0030510)	1 out of 76	0.384334	0.438545	0	0	2.09503	2.00335	UBE2D3
regulation of cell division (GO:0051302)	1 out of 76	0.384334	0.438545	0	0	2.09503	2.00335	MLLT3
cellular response to hormone stimulus (GO:0032870)	1 out of 76	0.384334	0.438545	0	0	2.09503	2.00335	UBE2L3
regulation of RNA splicing (GO:0043484)	1 out of 76	0.384334	0.438545	0	0	2.09503	2.00335	PTBP1
negative regulation of developmental process (GO:0051093)	1 out of 77	0.388258	0.440704	0	0	2.06736	1.95589	HUWE1
cholesterol metabolic process (GO:0008203)	1 out of 77	0.388258	0.440704	0	0	2.06736	1.95589	NSDHL
regulation of organelle assembly (GO:1902115)	1 out of 77	0.388258	0.440704	0	0	2.06736	1.95589	NPM1
positive regulation of endothelial cell proliferation (GO:0001938)	1 out of 77	0.388258	0.440704	0	0	2.06736	1.95589	ITGB3
positive regulation of type I interferon production (GO:0032481)	1 out of 77	0.388258	0.440704	0	0	2.06736	1.95589	CTNNB1
phosphate-containing compound metabolic process (GO:0006796)	2 out of 212	0.390476	0.442757	0	0	1.49813	1.40883	PNKP;PSPH
negative regulation of blood vessel morphogenesis (GO:2000181)	1 out of 78	0.392158	0.443736	0	0	2.0404	1.91	CTNNB1
negative regulation of protein serine/threonine kinase activity (GO:0071901)	1 out of 78	0.392158	0.443736	0	0	2.0404	1.91	LRP6
gene expression (GO:0010467)	3 out of 356	0.394314	0.44571	0	0	1.33784	1.24501	ZAR1L;RPL29;RPL28
regulation of ion transport (GO:0043269)	1 out of 79	0.396033	0.447187	0	0	2.01414	1.86562	ITGB3
extracellular structure organization (GO:0043062)	2 out of 216	0.399426	0.448266	0	0	1.46983	1.3489	ADAMTS16;ITGB3
negative regulation of cell cycle (GO:0045786)	1 out of 80	0.399883	0.448266	0	0	1.98855	1.82267	TAF6
negative regulation of cellular response to growth factor stimulus (GO:0090288)	1 out of 80	0.399883	0.448266	0	0	1.98855	1.82267	UBE2D3
regulation of fat cell differentiation (GO:0045598)	1 out of 80	0.399883	0.448266	0	0	1.98855	1.82267	RUNX1T1
regulation of NIK/NF-kappaB signaling (GO:1901222)	1 out of 80	0.399883	0.448266	0	0	1.98855	1.82267	ILK
positive regulation of cell adhesion (GO:0045785)	1 out of 80	0.399883	0.448266	0	0	1.98855	1.82267	ATM
glycerophospholipid metabolic process (GO:0006650)	1 out of 80	0.399883	0.448266	0	0	1.98855	1.82267	PIGY
external encapsulating structure organization (GO:0045229)	2 out of 217	0.401654	0.449786	0	0	1.46292	1.33442	ADAMTS16;ITGB3
activation of cysteine-type endopeptidase activity involved in apoptotic process (GO:0006919)	1 out of 81	0.403709	0.451621	0	0	1.96359	1.7811	BBC3
ephrin receptor signaling pathway (GO:0048013)	1 out of 82	0.407511	0.455404	0	0	1.93925	1.74084	NCSTN
regulation of cytokinesis (GO:0032465)	1 out of 84	0.415043	0.463343	0	0	1.89233	1.66407	CUL3
protein transport (GO:0015031)	3 out of 369	0.416484	0.464474	0	0	1.28946	1.12945	NPM1;CENPF;PDIA4
G1/S transition of mitotic cell cycle (GO:0000082)	1 out of 85	0.418773	0.46559	0	0	1.86971	1.62744	CUL3
retrograde vesicle-mediated transport, Golgi to endoplasmic reticulum (GO:0006890)	1 out of 85	0.418773	0.46559	0	0	1.86971	1.62744	KIFAP3
positive regulation of protein catabolic process (GO:0045732)	1 out of 85	0.418773	0.46559	0	0	1.86971	1.62744	HUWE1
negative regulation of cellular amide metabolic process (GO:0034249)	1 out of 86	0.42248	0.468749	0	0	1.84762	1.59193	CHRNA7
positive regulation of endothelial cell migration (GO:0010595)	1 out of 86	0.42248	0.468749	0	0	1.84762	1.59193	ITGB3
negative regulation of angiogenesis (GO:0016525)	1 out of 87	0.426163	0.470908	0	0	1.82604	1.55749	CTNNB1
protein targeting to membrane (GO:0006612)	1 out of 87	0.426163	0.470908	0	0	1.82604	1.55749	SSR1
ERAD pathway (GO:0036503)	1 out of 87	0.426163	0.470908	0	0	1.82604	1.55749	NPLOC4
regulation of transcription from RNA polymerase II promoter in response to stress (GO:0043618)	1 out of 87	0.426163	0.470908	0	0	1.82604	1.55749	TP53
negative regulation of binding (GO:0051100)	1 out of 88	0.429822	0.473985	0	0	1.80496	1.52408	BTAF1
metal ion transport (GO:0030001)	1 out of 88	0.429822	0.473985	0	0	1.80496	1.52408	CHRNA7
regulation of endothelial cell migration (GO:0010594)	1 out of 89	0.433459	0.476541	0	0	1.78436	1.49165	ITGB3
second-messenger-mediated signaling (GO:0019932)	1 out of 89	0.433459	0.476541	0	0	1.78436	1.49165	PPP2CA
protein import (GO:0017038)	1 out of 89	0.433459	0.476541	0	0	1.78436	1.49165	HSPA4
regulation of mRNA splicing, via spliceosome (GO:0048024)	1 out of 90	0.437073	0.479541	0	0	1.76422	1.46017	PTBP1
positive regulation of binding (GO:0051099)	1 out of 90	0.437073	0.479541	0	0	1.76422	1.46017	WNT3A
regulation of actin cytoskeleton organization (GO:0032956)	1 out of 91	0.440663	0.482017	0	0	1.74453	1.4296	CDK10
regulation of stem cell differentiation (GO:2000736)	1 out of 91	0.440663	0.482017	0	0	1.74453	1.4296	OCIAD1
toll-like receptor signaling pathway (GO:0002224)	1 out of 91	0.440663	0.482017	0	0	1.74453	1.4296	UBE2D3
regulation of endothelial cell proliferation (GO:0001936)	1 out of 92	0.444231	0.484941	0	0	1.72527	1.3999	ITGB3
cellular response to fibroblast growth factor stimulus (GO:0044344)	1 out of 92	0.444231	0.484941	0	0	1.72527	1.3999	PTBP1
regulation of ERK1 and ERK2 cascade (GO:0070372)	2 out of 238	0.447503	0.487829	0	0	1.33132	1.07048	CHRNA7;CNKSR3
positive regulation of peptidyl-serine phosphorylation (GO:0033138)	1 out of 93	0.447777	0.487829	0	0	1.70644	1.37105	WNT3A
negative regulation of MAPK cascade (GO:0043409)	1 out of 94	0.4513	0.490189	0	0	1.688	1.34301	CNKSR3
positive regulation of epithelial cell migration (GO:0010634)	1 out of 94	0.4513	0.490189	0	0	1.688	1.34301	ITGB3
hemopoiesis (GO:0030097)	1 out of 94	0.4513	0.490189	0	0	1.688	1.34301	TP53
anterograde trans-synaptic signaling (GO:0098916)	2 out of 244	0.460246	0.499406	0	0	1.29792	1.00718	CHRNA7;LRP6
positive regulation of translation (GO:0045727)	1 out of 100	0.471974	0.51162	0	0	1.58522	1.19023	NPM1
transmembrane receptor protein tyrosine kinase signaling pathway (GO:0007169)	3 out of 404	0.474752	0.513732	0	0	1.1748	0.875186	PTBP1;NCSTN;ITGB3
RNA splicing, via transesterification reactions with bulged adenosine as nucleophile (GO:0000377)	2 out of 251	0.474897	0.513732	0	0	1.26098	0.938998	PTBP1;CHERP
cellular response to chemical stress (GO:0062197)	1 out of 101	0.475344	0.513732	0	0	1.56929	1.1671	ATM
regulation of cell death (GO:0010941)	1 out of 102	0.478693	0.515296	0	0	1.55367	1.14458	CHRNA7
cell junction assembly (GO:0034329)	1 out of 102	0.478693	0.515296	0	0	1.55367	1.14458	ILK
positive regulation of cellular protein metabolic process (GO:0032270)	1 out of 102	0.478693	0.515296	0	0	1.55367	1.14458	NPM1
positive regulation of vasculature development (GO:1904018)	1 out of 102	0.478693	0.515296	0	0	1.55367	1.14458	CHRNA7
cellular response to organonitrogen compound (GO:0071417)	1 out of 103	0.48202	0.518363	0	0	1.53836	1.12265	CTNNB1
protein processing (GO:0016485)	1 out of 106	0.491876	0.527392	0	0	1.49418	1.06016	NCSTN
chromosome organization (GO:0051276)	1 out of 106	0.491876	0.527392	0	0	1.49418	1.06016	XPC
positive regulation of protein serine/threonine kinase activity (GO:0071902)	1 out of 106	0.491876	0.527392	0	0	1.49418	1.06016	PPP2CA
negative regulation of transmembrane receptor protein serine/threonine kinase signaling pathway (GO:0090101)	1 out of 108	0.498343	0.533798	0	0	1.4661	1.02109	UBE2D3
modulation of chemical synaptic transmission (GO:0050804)	1 out of 109	0.501546	0.536698	0	0	1.45245	1.00228	CHRNA7
regulation of protein kinase activity (GO:0045859)	1 out of 110	0.504728	0.539571	0	0	1.43906	0.983934	LRP6
negative regulation of signal transduction (GO:0009968)	2 out of 267	0.507474	0.541973	0	0	1.18388	0.803036	BRAP;TULP3
regulation of cytoskeleton organization (GO:0051493)	1 out of 112	0.511033	0.545236	0	0	1.41298	0.948567	CDK10
sulfur compound biosynthetic process (GO:0044272)	1 out of 113	0.514155	0.548028	0	0	1.4003	0.93152	LIAS
activation of protein kinase activity (GO:0032147)	1 out of 114	0.517258	0.550793	0	0	1.38784	0.91488	ITGB3
calcium ion transport (GO:0006816)	1 out of 115	0.520341	0.553532	0	0	1.37559	0.898635	CHRNA7
mRNA splicing, via spliceosome (GO:0000398)	2 out of 274	0.521313	0.554023	0	0	1.153	0.751069	PTBP1;CHERP
regulation of protein-containing complex assembly (GO:0043254)	1 out of 116	0.523404	0.554072	0	0	1.36356	0.882771	ANKRA2
positive regulation of angiogenesis (GO:0045766)	1 out of 116	0.523404	0.554072	0	0	1.36356	0.882771	CHRNA7
ion transport (GO:0006811)	1 out of 116	0.523404	0.554072	0	0	1.36356	0.882771	CHRNA7
sphingolipid metabolic process (GO:0006665)	1 out of 116	0.523404	0.554072	0	0	1.36356	0.882771	PPP2CA
positive regulation of cysteine-type endopeptidase activity involved in apoptotic process (GO:0043280)	1 out of 119	0.532479	0.563129	0	0	1.32869	0.837359	BBC3
regulation of mRNA catabolic process (GO:0061013)	1 out of 122	0.541382	0.571986	0	0	1.29555	0.794991	ZC3H14
regulation of anatomical structure morphogenesis (GO:0022603)	1 out of 123	0.544312	0.573405	0	0	1.28487	0.7815	CTNNB1
cellular response to organic substance (GO:0071310)	1 out of 123	0.544312	0.573405	0	0	1.28487	0.7815	CTNNB1
positive regulation of epithelial cell proliferation (GO:0050679)	1 out of 123	0.544312	0.573405	0	0	1.28487	0.7815	ITGB3
non-canonical Wnt signaling pathway (GO:0035567)	1 out of 124	0.547223	0.575354	0	0	1.27436	0.768309	CTNNB1
regulation of tumor necrosis factor production (GO:0032680)	1 out of 124	0.547223	0.575354	0	0	1.27436	0.768309	CHRNA7
cellular response to oxidative stress (GO:0034599)	1 out of 125	0.550116	0.577276	0	0	1.26402	0.755409	TP53
platelet degranulation (GO:0002576)	1 out of 125	0.550116	0.577276	0	0	1.26402	0.755409	ITGB3
phosphatidylinositol biosynthetic process (GO:0006661)	1 out of 126	0.552991	0.579171	0	0	1.25384	0.742793	PIGY
synapse organization (GO:0050808)	1 out of 126	0.552991	0.579171	0	0	1.25384	0.742793	CHRNA7
plasma membrane bounded cell projection organization (GO:0120036)	1 out of 128	0.558686	0.584571	0	0	1.23397	0.718378	KIFAP3
positive regulation of macromolecule biosynthetic process (GO:0010557)	1 out of 129	0.561506	0.586955	0	0	1.22427	0.706565	NPM1
extracellular matrix organization (GO:0030198)	2 out of 300	0.570418	0.595124	0	0	1.05101	0.59002	ADAMTS16;ITGB3
mRNA processing (GO:0006397)	2 out of 300	0.570418	0.595124	0	0	1.05101	0.59002	PTBP1;CHERP
RNA metabolic process (GO:0016070)	1 out of 133	0.57261	0.596836	0	0	1.18693	0.661773	PTBP1
MAPK cascade (GO:0000165)	2 out of 303	0.575847	0.599633	0	0	1.04037	0.574195	BRAP;CUL3
protein localization to plasma membrane (GO:0072659)	1 out of 136	0.580754	0.603495	0	0	1.16038	0.63058	LRP6
organic substance transport (GO:0071702)	1 out of 136	0.580754	0.603495	0	0	1.16038	0.63058	CENPF
chemical synaptic transmission (GO:0007268)	2 out of 306	0.581226	0.603495	0	0	1.02995	0.558865	CHRNA7;LRP6
neuron projection morphogenesis (GO:0048812)	1 out of 140	0.591375	0.612858	0	0	1.12676	0.591891	CTNNB1
protein localization to cell periphery (GO:1990778)	1 out of 140	0.591375	0.612858	0	0	1.12676	0.591891	LRP6
receptor-mediated endocytosis (GO:0006898)	1 out of 143	0.599164	0.619746	0	0	1.10278	0.564868	LRP6
nitrogen compound transport (GO:0071705)	1 out of 143	0.599164	0.619746	0	0	1.10278	0.564868	CENPF
negative regulation of gene expression (GO:0010629)	2 out of 322	0.609074	0.629396	0	0	0.97765	0.484734	PTBP1;HELLS
cellular response to oxygen-containing compound (GO:1901701)	2 out of 323	0.610768	0.630545	0	0	0.974555	0.480493	WNT3A;ATM
brain development (GO:0007420)	1 out of 150	0.616771	0.636137	0	0	1.0506	0.507711	CENPF
cellular protein localization (GO:0034613)	2 out of 329	0.620812	0.639696	0	0	0.956379	0.455932	NPM1;CTNNB1
positive regulation of NF-kappaB transcription factor activity (GO:0051092)	1 out of 155	0.628876	0.64739	0	0	1.01623	0.471351	NPM1
cellular response to growth factor stimulus (GO:0071363)	1 out of 158	0.635956	0.653437	0	0	0.996664	0.451116	CTNNB1
cellular response to starvation (GO:0009267)	1 out of 158	0.635956	0.653437	0	0	0.996664	0.451116	TP53
response to lipopolysaccharide (GO:0032496)	1 out of 159	0.638286	0.65521	0	0	0.990305	0.444616	LIAS
positive regulation of multicellular organismal process (GO:0051240)	2 out of 345	0.646628	0.663146	0	0	0.91102	0.39719	CTNNB1;TP53BP1
regulation of neuron projection development (GO:0010975)	1 out of 165	0.651959	0.667981	0	0	0.953784	0.408004	WNT3A
supramolecular fiber organization (GO:0097435)	2 out of 351	0.655948	0.671433	0	0	0.895083	0.377433	NCSTN;MDM2
positive regulation of ERK1 and ERK2 cascade (GO:0070374)	1 out of 172	0.667264	0.682372	0	0	0.914416	0.369945	CHRNA7
positive regulation of intracellular signal transduction (GO:1902533)	3 out of 546	0.677701	0.691826	0	0	0.861255	0.335071	ILK;TP53;BBC3
positive regulation of developmental process (GO:0051094)	1 out of 177	0.677785	0.691826	0	0	0.888212	0.345448	TP53BP1
regulation of translation (GO:0006417)	1 out of 178	0.67985	0.69328	0	0	0.883149	0.340793	NPM1
regulated exocytosis (GO:0045055)	1 out of 180	0.683939	0.696141	0	0	0.873193	0.331714	ITGB3
positive regulation of cellular biosynthetic process (GO:0031328)	1 out of 180	0.683939	0.696141	0	0	0.873193	0.331714	NPM1
negative regulation of cytokine production (GO:0001818)	1 out of 182	0.687977	0.699593	0	0	0.863457	0.322933	NPLOC4
protein localization to membrane (GO:0072657)	1 out of 195	0.713002	0.724361	0	0	0.805065	0.272331	LRP6
negative regulation of intracellular signal transduction (GO:1902532)	1 out of 198	0.718488	0.729251	0	0	0.792684	0.262067	MDM2
regulation of macromolecule metabolic process (GO:0060255)	1 out of 200	0.722087	0.732219	0	0	0.784637	0.255485	ANKRA2
negative regulation of multicellular organismal process (GO:0051241)	1 out of 214	0.746036	0.755797	0	0	0.732543	0.214621	PPP2CA
positive regulation of cell motility (GO:2000147)	1 out of 221	0.757231	0.766423	0	0	0.708983	0.197159	ATM
cilium organization (GO:0044782)	1 out of 228	0.767936	0.776533	0	0	0.686875	0.181368	KIFAP3
inflammatory response (GO:0006954)	1 out of 230	0.770908	0.778811	0	0	0.680807	0.177136	LIAS
regulation of autophagy (GO:0010506)	1 out of 231	0.77238	0.779571	0	0	0.677812	0.175065	ATM
membrane organization (GO:0061024)	1 out of 242	0.787962	0.794559	0	0	0.646513	0.154068	HUWE1
positive regulation of cell differentiation (GO:0045597)	1 out of 258	0.808756	0.814769	0	0	0.605769	0.12858	CTNNB1
positive regulation of cell migration (GO:0030335)	1 out of 269	0.821865	0.827206	0	0	0.580579	0.113898	ATM
positive regulation of MAPK cascade (GO:0043410)	1 out of 274	0.827525	0.832131	0	0	0.569801	0.107872	CHRNA7
positive regulation of cytokine production (GO:0001819)	1 out of 335	0.88376	0.887787	0	0	0.464286	0.0573716	CTNNB1
intracellular protein transport (GO:0006886)	1 out of 336	0.884511	0.887787	0	0	0.462876	0.0568044	NPM1
cytokine-mediated signaling pathway (GO:0019221)	2 out of 621	0.908388	0.910909	0	0	0.49768	0.0478187	ILK;TP53
regulation of cell migration (GO:0030334)	1 out of 408	0.927628	0.929343	0	0	0.379587	0.0285163	ATM
nervous system development (GO:0007399)	1 out of 447	0.943854	0.944726	0	0	0.345701	0.0199758	CHERP
cellular response to cytokine stimulus (GO:0071345)	1 out of 482	0.955313	0.955313	0	0	0.319968	0.0146278	TP53
