# Supplementary material for: Comparative landscape of genetic dependencies in human and chimpanzee stem cells
Source: Cell. Author manuscript; Available in PMC 2024 Jul 6. (PMC10461406; doi:10.1016/j.cell.2023.05.043)
Supplement: Table S2 — Primary data for genome-wide screens, related to Figure 1. (A) sgRNA counts from hCRISPRi-v2 genome-wide screens. (B) Custom bootstrap analysis for hCRISPRi-v2 genome-wide screens. (C) MAGeCK analysis results for hCRISPRi-v2 genome-wide screens. (D) hCRISPRi-v2 sgRNA library. [file NIHMS1920094-supplement-Table_S2.xlsx]

## Sheet: Metadata S2A
guideName	sgRNA name from hCRIPSRi-v2 library
gene	Gene symbol from hCRIPSRi-v2 library
transcript	Transcription start site from hCRISPRi-v2 library
protospacer_sequence	Protospacer sequence from hCRISPRi-v2 library
wtc11_gamma	Gene averaged sgRNA log2 fold-change for WTC11
h1esc_rep2	Gene averaged sgRNA log2 fold-change for H1
c3649_gamma	Gene averaged sgRNA log2 fold-change for C3649
pt5c_gamma	Gene averaged sgRNA log2 fold-change for Pt5c
panTro6_inGenome	Flag for whether a perfect match to the protospacer sequence is found in the chimpanzee genome (PanTro6)
WTC11_D10_rep1	Raw sgRNA counts for WTC11 rep1 at Day 10 collection time point
WTC11_D10_rep2	Raw sgRNA counts for WTC11 rep2 at Day 10 collection time point
WTC11_D0	Raw sgRNA counts for WTC11 at Day 0 collection time point
H1_D10_rep1	Raw sgRNA counts for H1 rep1 at Day 10 collection time point
H1_D10_rep2	Raw sgRNA counts for H1 rep2 at Day 10 collection time point
H1_D0	Raw sgRNA counts for H1 at Day 0 collection time point
C3649_D10_rep1	Raw sgRNA counts for C3649 rep1 at Day 10 collection time point
C3649_D10_rep2	Raw sgRNA counts for C3649 rep2 at Day 10 collection time point
C3649_D0	Raw sgRNA counts for C3649 at Day 0 collection time point
Pt5c_D10_rep1	Raw sgRNA counts for Pt5-c rep1 at Day 10 collection time point
Pt5c_D10_rep2	Raw sgRNA counts for Pt5-c rep2 at Day 10 collection time point
Pt5c_D0	Raw sgRNA counts for Pt5-c at Day 0 collection time point

## Sheet: Table S2A
guideName	gene	transcript	protospacer_sequence	wtc11_gamma	h1esc_rep2	c3649_gamma	pt5c_gamma	panTro6_inGenome	WTC11_D10_rep1	WTC11_D10_rep2	WTC11_D0	H1_D10_rep1	H1_D10_rep2	H1_D0	C3649_D10_rep1	C3649_D10_rep2	C3649_D0	Pt5c_D10_rep1	Pt5c_D10_rep2	Pt5c_D0
A1BG_-_58858617.23-P1	A1BG	P1	GGAGACCCAGCGCTAACCAG	0.00245417	0.0981335	0.0150274	-0.116731	NONE	1710	1389	1069	3647	473	593	1122	1024	753	491	301	772
A1BG_-_58858788.23-P1	A1BG	P1	GGGGCACCCAGGAGCGGTAG	0.0223128	0.113929	0.0106344	-0.149927	IN_GENOME=1	2557	1925	1341	1713	546	634	1819	970	962	432	353	892
A1BG_+_58858964.23-P1	A1BG	P1	GCTCCGGGCGACGTGGAGTG	-0.00343911	0.02337	-0.00511811	0.08426	NONE	2093	2029	1489	1077	465	838	1467	987	972	1047	1480	1146
A1BG_-_58858630.23-P1	A1BG	P1	GAACCAGGGGTGCCCAAGGG	-0.0189709	0.043884	0.0496358	0.0786575	NONE	1667	1436	1245	582	472	770	1922	1423	914	1158	886	953
A1BG_+_58858549.23-P1	A1BG	P1	GGCGAGGAACCGCCCAGCAA	0.0111833	0.107462	0.00464493	0.235703	IN_GENOME=1	2125	1587	1199	476	555	665	1139	1150	864	1353	1287	675
A1BG_-_58864840.23-P2	A1BG	P2	GCCGGTGCAGTGAGTGTCTG	0.0399097	0.207633	-0.0101989	0.00995835	IN_GENOME=1	5436	3908	2466	1845	1786	1316	2325	1890	1754	1539	1455	1838
A1BG_+_58864367.23-P2	A1BG	P2	GTGCTGACGGGTGACACCCA	0.0208275	0.148476	-0.0109449	-0.034078	IN_GENOME=1	4109	2780	2064	2004	1106	1086	1950	1331	1355	861	1432	1618
A1BG_-_58864360.23-P2	A1BG	P2	GGGACAAGCCCGAGCGGCAG	-0.0151067	-0.0572575	-0.0473893	-0.14701	IN_GENOME=1	2209	1521	1436	95	248	661	1113	739	982	640	609	1410
A1BG_-_58864354.23-P2	A1BG	P2	GTCCTGTGGACAAGCCCGAG	0.0192376	0.0167249	0.0111758	0.024818	IN_GENOME=1	1818	1264	936	207	245	456	982	716	605	440	671	630
A1BG_-_58864822.23-P2	A1BG	P2	GATGATGGTCGCGCTCACTC	-0.000349666	0.0616867	-0.015299	0.103842	IN_GENOME=1	3039	2061	1770	800	542	811	1299	1089	1031	1017	1587	1084
A1CF_-_52645373.23-P1P2	A1CF	P1P2	GAGAGATCCCCACCCGGAAA	0.014478	-0.00572714	-0.016081	-0.123353	IN_GENOME=1	6062	4824	3451	1057	821	1704	3100	2076	2211	1171	942	2164
A1CF_+_52645339.23-P1P2	A1CF	P1P2	GGGGATCTCTGAAATTACTC	0.00463652	0.101757	0.00827255	0.0973534	IN_GENOME=1	4935	3489	2835	1495	1074	1323	2758	1886	1679	1955	2252	1836
A1CF_+_52645000.23-P1P2	A1CF	P1P2	GGAGTGCCTGTCCCAATCCT	0.0276008	0.0466475	0.00505702	0.00727387	IN_GENOME=1	5086	3605	2495	1521	894	1439	2415	1859	1595	1463	1239	1671
A1CF_+_52645080.23-P1P2	A1CF	P1P2	GACCACGGAGGGTTCAAGAG	0.0108543	0.1904	0.00325274	0.148678	IN_GENOME=1	3185	1766	1552	1129	890	713	1433	1050	935	1659	1748	1221
A1CF_-_52645011.23-P1P2	A1CF	P1P2	GTTCTCAGGGTCCTAGGATT	0.00485851	-0.00050334	0.00557653	-0.0394129	IN_GENOME=1	5991	4252	3443	864	934	1890	3111	2683	2167	1192	1981	2286
A2M_+_9268487.23-P1P2	A2M	P1P2	GAGATGGATTGTAGGGAGTA	0.0251391	-0.0338226	0.0160191	-0.15752	IN_GENOME=1	5025	3345	2430	1026	499	1187	2440	1681	1413	686	687	1615
A2M_+_9268495.23-P1P2	A2M	P1P2	GTTGGGACCAGATGGATTGT	0.0215231	-0.0125301	-0.000948121	-0.000962336	IN_GENOME=1	4078	2587	1974	2326	489	1049	1916	1249	1214	1080	981	1319
A2M_-_9268387.23-P1P2	A2M	P1P2	GCAGAGACTGAGGCGTCTGT	-0.00451038	0.0487544	0.0141686	-0.11765	NONE	3921	2915	2461	1437	740	1179	2170	1526	1286	919	598	1494
A2M_-_9268273.23-P1P2	A2M	P1P2	GAAGAAGATGACAGTATCAT	0.0220814	0.0722106	0.0111512	0.0683468	IN_GENOME=1	6280	4300	3146	1801	1202	1709	3102	2730	2100	2137	2466	2248
A2M_+_9268141.23-P1P2	A2M	P1P2	GAAtatgcaaagccttccta	0.0319447	0.0254172	0.0351653	-0.00452545	IN_GENOME=1	7394	5883	3729	3487	1034	1845	4081	3023	2146	2020	2342	2826
A2ML1_-_8975593.23-P1P2	A2ML1	P1P2	GCTCGGTGAGGGCCTCCTGA	-0.0391114	-0.0302111	-0.0615191	-0.258113	IN_GENOME=1	1124	895	928	727	163	381	452	374	491	221	138	607
A2ML1_+_8975211.23-P1P2	A2ML1	P1P2	GCAGATTTTTCCAGGGTCAG	-0.00812974	0.0713222	0.0190982	0.0258051	IN_GENOME=1	3113	2390	2036	958	680	971	2020	1536	1203	796	1427	1231
A2ML1_-_8975664.23-P1P2	A2ML1	P1P2	Gaaaatgaggtgcataagga	0.0264186	0.0448361	-0.0187713	-0.152617	NONE	5110	4003	2657	2268	965	1567	2144	1748	1719	822	1035	2129
A2ML1_-_8975582.23-P1P2	A2ML1	P1P2	GAGGCATGTGTGCTCGGTGA	0.0134913	-0.0170665	0.0016282	0.147302	NONE	4677	3593	2634	897	596	1307	2412	1687	1555	1932	2176	1478
A2ML1_+_8975278.23-P1P2	A2ML1	P1P2	GTCTGCAATGGCTGGTGATA	0.0110718	0.0897667	-0.00275078	-0.0951935	IN_GENOME=1	4830	3543	2703	2769	1060	1384	2785	1822	1790	867	1147	1842
A3GALT2_-_33786280.23-ENST00000442999.3	A3GALT2	ENST00000442999.3	GCAGCCATTAGGTCTTAAGG	0.0212127	0.0333357	0.0298679	0.28166	IN_GENOME=1	1573	1215	842	515	258	443	726	682	446	1210	1497	576
A3GALT2_+_33786649.23-ENST00000442999.3	A3GALT2	ENST00000442999.3	GGGGGGACAATGGTATGGAG	0.0338265	-0.045449	-0.00885896	0.130025	IN_GENOME=1	3317	2213	1512	210	356	896	1534	1283	1163	1108	1808	1091
A3GALT2_+_33786659.23-ENST00000442999.3	A3GALT2	ENST00000442999.3	GCTCAGGTGAGGGGGGACAA	-0.285731	-0.000395938	-0.159261	-0.300482	IN_GENOME=1	453	251	1724	361	400	809	485	338	952	318	161	927
A3GALT2_+_33786682.23-ENST00000442999.3	A3GALT2	ENST00000442999.3	GCCCATATGGCTCTCAAGGA	-0.0115179	-0.0407537	-0.00627795	0.0889317	IN_GENOME=1	2432	1924	1653	3614	276	679	1126	894	817	841	1091	866
A3GALT2_+_33786675.23-ENST00000442999.3	A3GALT2	ENST00000442999.3	GGGCTCTCAAGGAGGGACTC	0.0591887	-0.118785	0.0182923	-0.039727	IN_GENOME=1	1528	1086	603	220	113	406	909	560	490	319	409	538
A4GALT_-_43116819.23-P1P2	A4GALT	P1P2	GGTACCTCTAGCTCCAgcgg	0.0147441	0.0171772	-0.0420062	0.0652254	IN_GENOME=1	1737	1385	988	389	287	533	873	589	748	568	734	640
A4GALT_+_43116792.23-P1P2	A4GALT	P1P2	GcTGGAGCTAGAGGTACGAG	0.0135828	0.128199	-0.00212773	-0.0475988	IN_GENOME=1	4269	2853	2241	1831	1198	1298	2432	1671	1595	1039	1015	1577
A4GALT_+_43116425.23-P1P2	A4GALT	P1P2	GGGCTCTGCCCGGCCACCGT	0.0182142	0.123592	0.0405062	0.0889471	IN_GENOME=1	4205	3094	2243	2128	991	1098	3318	2248	1608	1256	2131	1479
A4GALT_-_43116431.23-P1P2	A4GALT	P1P2	GGAGGAGCGCGACTCACCCA	-9.63e-05	0.223806	0.032175	-0.0121354	NONE	4057	3118	2511	7463	2246	1530	3208	2680	1829	1486	1547	2029
A4GALT_-_43116434.23-P1P2	A4GALT	P1P2	GGAGCGCGACTCACCCACGG	-0.0266697	0.0955464	-0.0859982	0.0647086	IN_GENOME=1	3706	2495	2581	1128	742	942	1344	762	1432	1188	1844	1470
A4GNT_+_137851178.23-P1P2	A4GNT	P1P2	GGCATTTGCAGCTAGAAGTT	0.0129408	0.212706	0.0176304	0.261353	NONE	4032	4030	2600	4697	1665	1197	2690	1783	1511	1984	4594	1398
A4GNT_-_137851117.23-P1P2	A4GNT	P1P2	GGAACACAGATCTCACGTCT	-0.00966192	0.0672659	-0.0168751	0.0503035	IN_GENOME=1	5569	4482	3769	5171	1271	1851	2720	2089	2089	2184	2373	2391
A4GNT_+_137851024.23-P1P2	A4GNT	P1P2	Gttcagagcctggactttgg	0.00642574	-0.0344313	-0.00326464	0.209043	NONE	4603	3535	2722	654	521	1243	2736	2143	1931	2775	3263	1707
A4GNT_-_137851121.23-P1P2	A4GNT	P1P2	GACAGATCTCACGTCTTGGC	-0.00974846	0.0417115	-0.0448511	-0.0269456	IN_GENOME=1	2686	1781	1651	1662	444	732	1347	1002	1236	659	666	939
A4GNT_+_137850968.23-P1P2	A4GNT	P1P2	Gcttgctaatcgtgtgatct	0.0077547	0.0161025	0.0423074	0.109849	IN_GENOME=1	2100	1557	1209	509	353	659	1427	1036	707	524	956	590
AAAS_-_53715438.23-P1P2	AAAS	P1P2	GAGGACGAGTACGCGGTCCC	0.000151609	0.127901	-0.036631	-0.140962	IN_GENOME=1	2815	2271	1782	669	635	689	1203	1211	1213	301	835	1106
AAAS_+_53715355.23-P1P2	AAAS	P1P2	GCCTCGCCGTTTGTCCCTTG	0.0106646	0.00818833	0.00914288	0.0387509	IN_GENOME=1	3435	2117	1767	1178	533	1034	2058	1255	1176	1094	1220	1269
AAAS_-_53715389.23-P1P2	AAAS	P1P2	GACGGCGAGGCGGAACTCAA	0.0207709	0.0810526	-0.00706097	-0.00339369	IN_GENOME=1	5565	3641	2750	3835	1044	1422	2385	1953	1767	1288	1830	1986
AAAS_+_53714983.23-P1P2	AAAS	P1P2	GCCCCGGCAGGAGGCTAGAA	-0.0145671	-0.0190611	-0.0527928	0.0567474	NONE	1988	1651	1414	354	294	651	835	590	789	499	837	662
AAAS_-_53715371.23-P1P2	AAAS	P1P2	GGGGTACCGCAAGGGACAAA	0.0275337	0.0280232	0.0110888	0.0801586	NONE	6789	5177	3456	2340	987	1739	3685	2283	2094	1667	3434	2238
AACS_+_125549983.23-P1P2	AACS	P1P2	GCGGCGGCGGCGGGGAACAA	-0.0735693	-0.135794	-0.27356	-0.47964	IN_GENOME=1	1597	1655	1910	398	235	917	226	232	1189	181	119	1205
AACS_-_125550169.23-P1P2	AACS	P1P2	GCCCGGTCGGGAGGAGATCC	-0.377294	-0.225764	0.280868	0.228505	IN_GENOME=1	226	118	1575	388	103	622	14433	9706	1317	2210	3007	1356
AACS_+_125550002.23-P1P2	AACS	P1P2	GTGGCGGGCTGGGTCAGCGA	0.00356114	0.146267	0.0210146	-0.00392081	IN_GENOME=1	2660	2011	1592	2020	800	794	1479	922	787	939	605	977
AACS_+_125550035.23-P1P2	AACS	P1P2	GctgggaccggagGAAGCGA	-0.00207437	-0.00275757	0.0398095	0.0935508	IN_GENOME=1	3352	2573	2102	832	502	1027	2054	1490	1035	1285	1088	1050
AACS_+_125549999.23-P1P2	AACS	P1P2	GCGGGCTGGGTCAGCGACGG	0.00922484	0.0488192	-0.0343481	-0.0663584	IN_GENOME=1	3150	2502	1858	774	496	790	1406	1073	1215	444	1315	1262
AADAC_-_151531954.23-P1P2	AADAC	P1P2	GGAAGCGGGACGTTCACCAT	-0.0100873	0.105327	-0.00452408	-0.0592	NONE	3878	2906	2540	2554	1030	1247	2469	1427	1510	1496	664	1601
AADAC_-_151531905.23-P1P2	AADAC	P1P2	GCTATTCAGGCATATCATGT	0.0168372	0.120849	0.0107698	0.0304911	NONE	5853	4035	3051	1523	1205	1353	2900	2127	1797	1630	1375	1698
AADAC_-_151531939.23-P1P2	AADAC	P1P2	GGTTTCTAGAGACCAAGAAG	-0.0102049	0.168272	0.0279575	0.0199441	IN_GENOME=1	2597	2217	1817	3653	1231	1098	2227	1298	1092	915	1192	1234
AADAC_+_151532013.23-P1P2	AADAC	P1P2	GCCTCAACGTTATCTGGGAG	0.020241	-0.0163994	-0.0296383	0.0773496	IN_GENOME=1	3488	1792	1533	383	382	835	1260	1153	1154	1162	1218	1125
AADAC_+_151532371.23-P1P2	AADAC	P1P2	GCCTAAGATAAGAATTTCAA	0.00719146	0.0115271	0.0171904	0.0773543	IN_GENOME=1	4395	3019	2445	1090	581	1109	2239	1854	1410	1471	1654	1475
AADACL2_+_151451732.23-P1P2	AADACL2	P1P2	GGTAGAGCAATTGTAGACTT	0.00486579	0.159416	0.00556197	0.0654104	IN_GENOME=1	3630	2968	2239	4095	1336	1244	2311	1758	1512	1506	1624	1549
AADACL2_+_151452121.23-P1P2	AADACL2	P1P2	GACTGTTACTCACAGATATA	0.0158246	-0.000663231	0.00288954	0.0405559	IN_GENOME=1	4271	3104	2302	820	597	1209	2396	1726	1554	1547	1906	1873
AADACL2_-_151451828.23-P1P2	AADACL2	P1P2	GTGGAAAAAGGGATATTATG	0.0140739	-0.0154221	0.0141498	0.142342	IN_GENOME=1	2649	1922	1444	646	433	942	1830	1057	983	1687	1185	1039
AADACL2_+_151451926.23-P1P2	AADACL2	P1P2	GGTTTTAGCGATGGCATCCA	-0.00278457	-0.0554268	-0.00133915	0.0252818	IN_GENOME=1	2823	1808	1625	582	321	848	1360	964	901	849	897	1010
AADACL2_-_151451961.23-P1P2	AADACL2	P1P2	GGCTAAAACTTGTACATTTA	-0.0252466	-0.0247629	0.00248401	-0.027071	IN_GENOME=1	2019	1396	1411	930	246	560	1292	806	782	459	792	855
AADACL3_+_12776133.23-P1P2	AADACL3	P1P2	GGAGAGGAAGCTGTGCGCAG	-0.0018107	-0.0782606	0.00983947	-0.034968	NONE	3409	2532	2099	660	329	971	1700	1490	1159	1780	699	1631
AADACL3_+_12776495.23-P1P2	AADACL3	P1P2	GGGCTGAGAACCACCTAATA	0.00821683	0.0141451	-0.00184185	0.114664	NONE	3770	2991	2238	1026	633	1193	2184	1737	1538	1363	2623	1547
AADACL3_+_12776213.23-P1P2	AADACL3	P1P2	GACCCCTAGTGAGAACACTC	0.0304331	0.0264859	0.0107288	0.118937	NONE	4857	2929	2155	1377	498	884	1787	1440	1161	1837	1650	1401
AADACL3_+_12776115.23-P1P2	AADACL3	P1P2	GGTGGAAACCATTTAGGACA	0.00422487	-0.0536803	-0.00534395	-0.00253829	NONE	3631	2439	2039	599	360	943	1901	1165	1204	1201	701	1183
AADACL3_+_12776313.23-P1P2	AADACL3	P1P2	GCAGCTGGAAGATGCAATGG	0.00737121	0.0105396	0.0423319	0.0389145	IN_GENOME=1	2810	2017	1596	676	390	748	1723	1270	860	1056	789	1002
AADACL4_+_12704573.23-P1P2	AADACL4	P1P2	GCAAGAGTAGCACTAGCCAG	0.00434625	0.100868	0.0257829	-0.0145618	IN_GENOME=1	3326	2696	2050	1861	877	1085	2084	1647	1208	858	1367	1463
AADACL4_+_12704601.23-P1P2	AADACL4	P1P2	GAGACCCCCAGGAAAAAGAT	-0.00739881	0.0587033	0.00314776	-0.0203412	IN_GENOME=1	4440	3289	2838	2802	965	1465	2308	2152	1700	1219	1524	1883
AADACL4_+_12704714.23-P1P2	AADACL4	P1P2	GCACCAAAGTGACCAGGTAG	-0.0181932	0.130398	0.0126818	0.0413059	IN_GENOME=1	2910	2148	2001	491	931	998	2267	1691	1398	1141	1101	1219
AADACL4_-_12704768.23-P1P2	AADACL4	P1P2	GAGGCCACGTCGTAACCTGG	0.0084207	0.0568799	0.0155401	-0.0324268	IN_GENOME=1	4653	2851	2424	1283	822	1259	2428	2214	1623	801	1594	1636
AADACL4_+_12704653.23-P1P2	AADACL4	P1P2	GAAGGTAGCAGGGATATCCG	-0.00697967	-0.0036476	0.0161941	0.000189658	IN_GENOME=1	4141	2482	2374	1553	567	1165	1983	1446	1180	1152	1162	1476
AADAT_+_171011392.23-P1P2	AADAT	P1P2	GTCCCGAGGATTAGGATCAC	0.0345306	0.301304	0.0103874	0.0871247	IN_GENOME=1	4183	3738	2196	2769	2643	1236	2208	1566	1349	1956	2061	1828
AADAT_-_171011368.23-P1P2	AADAT	P1P2	GCGGCCCAGAGGCTAGCCCA	-0.00839779	0.0217682	-0.00942082	0.0570278	IN_GENOME=1	4368	3221	2805	1262	740	1344	2285	1714	1647	1661	1826	1782
AADAT_+_171010929.23-P1P2	AADAT	P1P2	GCGGTGGCGTTGCCAGAGTG	0.00382785	0.0877342	-0.0173474	-0.0535676	IN_GENOME=1	3931	3130	2410	2053	860	1134	1733	1463	1400	1049	887	1516
AADAT_+_171010904.23-P1P2	AADAT	P1P2	GTAGCAGGCAGGACTTGACG	0.0152736	-0.0176784	-0.0107027	-0.122878	IN_GENOME=1	6223	4004	3168	1465	762	1676	2969	2049	2071	1101	1196	2360
AADAT_-_171011321.23-P1P2	AADAT	P1P2	GGCTGGGAATCACCGCAACC	0.0183435	0.00213397	0.000117827	-0.111617	NONE	2941	2992	1843	993	458	915	1608	1117	1044	442	795	1167
AAED1_+_99417117.23-P1P2	AAED1	P1P2	GTCACGCACGGCGAAGTACA	-0.00587366	-0.0281052	-0.0118584	-0.0112653	IN_GENOME=1	3996	2908	2505	1034	542	1254	1967	1646	1523	1412	1454	1911
AAED1_+_99417525.23-P1P2	AAED1	P1P2	GCGGTCACGCGGCAGGTTAG	-0.0119068	-0.0478051	0.000197333	0.080915	IN_GENOME=1	1998	1273	1222	445	262	667	1335	783	796	929	892	849
AAED1_+_99417233.23-P1P2	AAED1	P1P2	GCGCGGCCGCTTCCCAACTA	0.0180657	0.219707	-0.0250922	-0.0488305	IN_GENOME=1	3160	2031	1577	645	1216	845	1147	878	931	689	802	1147
AAED1_+_99417589.23-P1P2	AAED1	P1P2	GccggtccgcgctgACAGAG	0.0117414	-0.000132985	0.00179524	0.0161955	NONE	3385	2830	2013	379	502	1014	2127	1388	1323	863	1288	1264
AAED1_-_99417574.23-P1P2	AAED1	P1P2	GGCGCGGCCATGACGCGGGG	0.0214675	0.061847	0.003461	-0.0156601	IN_GENOME=1	4012	3667	2332	679	721	1078	2396	1682	1528	1234	992	1501
AAGAB_-_67546997.23-P1P2	AAGAB	P1P2	GCTCGCGAGCCGGTTCCGTC	-0.0376762	-0.448687	-0.165034	-0.735255	IN_GENOME=1	1049	700	785	4	22	392	271	183	545	21	24	497
AAGAB_-_67546928.23-P1P2	AAGAB	P1P2	GTGGTCTCCTGAGAAGACGG	-0.113867	-0.266628	-0.0594969	-0.180869	NONE	1026	722	1337	104	110	810	738	716	856	286	499	973
AAGAB_+_67546965.23-P1P2	AAGAB	P1P2	GCGGCTCGCGAGCGCAGCTA	-0.0892271	-0.466682	-0.296155	-0.848437	IN_GENOME=1	1033	517	957	65	27	525	138	96	699	38	15	820
AAGAB_-_67546952.23-P1P2	AAGAB	P1P2	GCAGCTGGTGACTAACGCAC	-0.098438	-0.049588	0.014884	-0.0701731	NONE	2480	1512	2703	498	449	1153	2261	1575	1327	976	976	1636
AAGAB_-_67546714.23-P1P2	AAGAB	P1P2	GACGCCGAAGAAGGCCGAGT	-0.0961049	0.195379	-0.0898057	-0.0386314	IN_GENOME=1	1719	1169	1947	668	1211	947	937	614	1102	923	826	1295
AAK1_-_69870791.23-P1P2	AAK1	P1P2	GGGCCTGCGACGCAGAGAAG	-0.0220495	0.153649	-0.0438388	-0.00386111	IN_GENOME=1	5118	3739	3596	1362	1744	1670	2340	1729	2125	1563	2010	2297
AAK1_-_69870794.23-P1P2	AAK1	P1P2	GCTGCGACGCAGAGAAGAGG	-0.200078	0.00497943	-0.136622	-0.0773748	IN_GENOME=1	759	576	1867	472	507	999	610	620	1236	728	797	1313
AAK1_-_69870541.23-P1P2	AAK1	P1P2	GCCCGGCGAGAAAAACCGTG	-0.00796901	0.0866806	0.00019433	-0.00682164	IN_GENOME=1	3413	2254	2068	1880	753	998	1567	1549	1213	884	1318	1415
AAK1_+_69870290.23-P1P2	AAK1	P1P2	GCCCCACGGCCGGATTCGGG	-3.29e-05	-0.0156848	-0.0170295	0.154386	IN_GENOME=1	3285	2149	1875	562	387	843	1516	876	1011	1184	1915	1056
AAK1_+_69870701.23-P1P2	AAK1	P1P2	GCCGCCGAGCCGTCTCAAGT	0.00852959	0.144107	-0.00849858	0.0618111	IN_GENOME=1	5162	3763	2931	2425	1351	1355	2332	1699	1646	1418	2408	1856
AAMDC_-_77532236.23-P1P2	AAMDC	P1P2	GGCGCTGGGAGCGTAAGTGC	0.0371018	0.124219	-0.00658134	0.103833	IN_GENOME=1	2133	1875	1091	440	478	528	1317	936	906	693	1172	769
AAMDC_-_77532187.23-P1P2	AAMDC	P1P2	GTGCAGGGCGTATTCCCGGA	-0.00761158	0.0781819	0.0285145	-0.0548073	IN_GENOME=1	3050	2486	2048	700	627	866	2218	1449	1147	519	1054	1168
AAMDC_+_77532426.23-P1P2	AAMDC	P1P2	GCAGCCCAGCCCCTAATTAA	0.00957506	-0.0744211	0.0172787	-0.0425402	IN_GENOME=1	3630	2381	1941	710	320	927	1768	1274	1038	563	1027	1145
AAMDC_-_77532222.23-P1P2	AAMDC	P1P2	GCAGATCCCGAAGCAGCGCT	0.03528	-0.016941	-0.023386	0.192998	NONE	2735	2585	1469	657	334	732	1102	733	824	1744	1761	1058
AAMDC_-_77532634.23-P1P2	AAMDC	P1P2	GGAGACCAGGCTCTGCTAGG	0.0101674	-0.00923038	-0.0266418	-0.0200131	IN_GENOME=1	1283	841	683	182	144	304	541	439	457	234	304	368
AAMP_+_219134841.23-P1P2	AAMP	P1P2	GGCTGACTCTGGGAGGCGTT	-0.518006	-0.332238	-0.370464	-1.01572	IN_GENOME=1	22	18	509	50	32	324	121	122	1235	12	39	1422
AAMP_-_219134469.23-P1P2	AAMP	P1P2	GGGAGGGCCAAGGGGATGAT	-0.00178848	0.0405644	0.00478755	0.00432027	IN_GENOME=1	4144	2375	2241	975	643	1066	1895	1487	1266	1241	1044	1429
AAMP_+_219134851.23-P1P2	AAMP	P1P2	GGTCGCGCAGAGCTGACTCT	-0.795237	-0.36053	-0.280998	-0.628302	IN_GENOME=1	4	4	699	60	39	453	380	247	1675	97	157	1804
AAMP_-_219134415.23-P1P2	AAMP	P1P2	GGGCGCGCGGGACACAGGAC	0.0442347	0.103682	-0.0281663	0.00664006	IN_GENOME=1	3711	2607	1615	1259	726	886	1499	1155	1247	634	818	896
AAMP_-_219134424.23-P1P2	AAMP	P1P2	GGACACAGGACGGGAGGCCA	0.01401	0.287153	-0.00927153	-0.0205303	IN_GENOME=1	5252	4125	2980	4727	3334	1670	2539	1982	1865	1953	1178	2097
AANAT_-_74464175.23-P1P2	AANAT	P1P2	GGCCATCTGGATAGAAGTAG	0.00216272	-0.0163163	-0.00337632	0.119959	IN_GENOME=1	3803	2877	2299	1050	546	1193	1944	1677	1441	1679	2111	1509
AANAT_-_74464185.23-P1P2	AANAT	P1P2	GTAGAAGTAGAGGCTCCCTA	0.00217439	-0.0282506	-0.0216101	-0.0767798	IN_GENOME=1	2321	2318	1612	310	314	727	1120	794	854	480	703	999
AANAT_+_74464088.23-P1P2	AANAT	P1P2	GGGAGGTTAGAGGGAGCCGG	-0.0571528	0.016018	0.00773088	-0.191873	NONE	2314	1504	1956	950	559	1044	1935	1338	1189	380	543	1221
AANAT_+_74463735.23-P1P2	AANAT	P1P2	GGGGGCCTGTCCGCAGGCAC	-0.00913803	0.193051	-0.0187577	0.0324444	IN_GENOME=1	3620	2462	2244	5297	1382	1093	2092	1348	1491	1284	1517	1571
AANAT_+_74463718.23-P1P2	AANAT	P1P2	GACGGGAACCAGTAAAATCC	0.0288341	0.0865286	-0.0140294	0.0972212	IN_GENOME=1	3428	2813	1794	887	763	1012	1677	1212	1225	1540	2046	1554
AAR2_-_34824425.23-P1P2	AAR2	P1P2	GACCGGAACGTGGGGCGAGG	0.0287813	0.182936	0.138065	0.0887888	IN_GENOME=1	4367	2989	2088	1547	1382	1148	5917	3796	1419	1470	1549	1365
AAR2_-_34824417.23-P1P2	AAR2	P1P2	GTCCGCTGTACCGGAACGTG	0.0100047	0.11963	-0.0252654	0.000110726	IN_GENOME=1	4799	3206	2582	3273	1143	1291	2309	1461	1706	1256	1344	1658
AAR2_+_34824488.23-P1P2	AAR2	P1P2	GGACTCTGAGCCGAGAAGAG	-0.043362	0.0827525	-0.0267825	0.0438483	IN_GENOME=1	1545	1054	1216	554	513	693	1315	696	898	639	998	860
AAR2_+_34824386.23-P1P2	AAR2	P1P2	GCGGTACAGCGGAAACGCAC	-0.00689022	0.0740896	-0.0110719	-0.00188216	IN_GENOME=1	2806	2078	1787	833	675	951	1786	1176	1220	1235	990	1422
AAR2_+_34824681.23-P1P2	AAR2	P1P2	Gggaagtcacgcagagagta	0.0122849	-0.0897938	0.00345824	0.0280214	IN_GENOME=1	3889	2986	2208	423	371	1158	1930	1659	1362	1329	1400	1562
AARD_+_117950477.23-P1P2	AARD	P1P2	GAAGTCCCCGGGGCCCATCG	0.0137569	0.12759	-0.0188389	0.0265813	IN_GENOME=1	4489	3630	2589	2010	1246	1354	2420	1455	1667	1586	1342	1680
AARD_+_117950489.23-P1P2	AARD	P1P2	GCTGCAGCGGCGGAAGTCCC	-0.0258893	-0.044498	0.0216988	-0.0676488	IN_GENOME=1	1839	1405	1357	648	285	714	1436	1074	833	619	537	957
AARD_+_117950890.23-P1P2	AARD	P1P2	Ggccccccaaggcgtcgggt	-0.00702306	0.0610532	0.0153003	0.0193327	NONE	2731	2473	1925	978	545	818	1568	1218	969	984	1174	1273
AARD_+_117950882.23-P1P2	AARD	P1P2	Gaggcgtcgggtgggctacg	-0.433376	-0.329924	-0.195401	-0.369616	NONE	240	117	2384	60	84	841	731	442	1717	318	377	1855
AARD_-_117950494.23-P1P2	AARD	P1P2	GGTCTCCGCGATGGGCCCCG	0.00792172	-0.00793358	0.0106628	-0.0365537	IN_GENOME=1	4034	2902	2285	1004	562	1179	2356	1417	1323	888	1180	1506
AARS_+_70323353.23-P1P2	AARS	P1P2	GCCCTTGGCGGGGGACTCTG	-0.79164	-0.253975	-0.699492	-1.56113	NONE	2	5	539	19	40	277	16	0.635134	317	1	0.68314	451
AARS_+_70323318.23-P1P2	AARS	P1P2	GCGGCGACCCTAGGAGAGGT	-0.733227	-1.15864	-0.891091	-1.27675	IN_GENOME=1	24	4	1114	0.501843	1	559	3	0.635134	518	3	5	701
AARS_+_70323322.23-P1P2	AARS	P1P2	GGGGACGGCGACCCTAGGAG	-0.752348	-0.343125	-0.715054	-1.04233	IN_GENOME=1	30	1	711	0.501843	43	459	5	12	858	9	28	1157
AARS_+_70323362.23-P1P2	AARS	P1P2	GTGCAGCGGGCCCTTGGCGG	-0.863504	-0.704395	-0.184972	-0.488925	NONE	8	5	1774	4	14	863	738	397	1521	217	207	1804
AARS_-_70323332.23-P1P2	AARS	P1P2	GAGGGCGGCCTACCTCTCCT	-0.754578	-1.04339	-0.635981	-1.2428	IN_GENOME=1	22	7	1636	53	2	639	4	31	713	5	6	869
AARS2_+_44281044.23-P1P2	AARS2	P1P2	GGCTACGATGGCAGCGTCAG	-0.599159	-0.578141	-0.53656	-1.17193	IN_GENOME=1	53	42	2118	172	35	1169	42	43	1366	15	11	1548
AARS2_+_44281056.23-P1P2	AARS2	P1P2	GTCACTGCCCGGAGCTACGA	-0.524329	-0.355036	-0.402102	-0.736024	IN_GENOME=1	68	89	2079	324	113	1278	161	60	1244	60	86	1595
AARS2_+_44281006.23-P1P2	AARS2	P1P2	GGCTGCGGCGGGCCATTCGA	-0.45759	-0.511759	-0.404103	-0.838432	IN_GENOME=1	109	133	2026	3	45	1089	136	81	1347	73	22	1324
AARS2_+_44281027.23-P1P2	AARS2	P1P2	GAGTGGCAGCTGCAGCCCGG	-0.541113	-0.606946	-0.601064	-1.15295	IN_GENOME=1	75	34	1516	481	17	653	52	7	959	13	7	1068
AARS2_+_44280650.23-P1P2	AARS2	P1P2	GGGTACGGCGCTCAGAGTAT	-0.114385	-0.103715	-0.202637	-0.327027	IN_GENOME=1	2453	1546	3036	257	433	1446	862	473	2028	330	549	1933
AARSD1_-_41116425.23-P1	AARSD1	P1	GCCGTGACGCCGTACCTCTC	-0.0015484	0.160338	-0.00218589	0.0643014	IN_GENOME=1	5095	4218	3306	1153	1794	1663	3039	2292	2089	2155	2023	2077
AARSD1_+_41116412.23-P1	AARSD1	P1	GCAGTTATGCCCGAGAGGTA	0.01043	0.125042	0.0431385	0.0295253	NONE	3831	3128	2272	3952	998	1098	3125	2250	1533	1196	1580	1565
AARSD1_-_41116243.23-P1	AARSD1	P1	GGCGGGACAGCAGGAGACCA	0.0247258	0.0513677	-0.0174321	-0.0266795	IN_GENOME=1	7265	5673	3816	4714	1401	2204	3194	2371	2421	1874	1791	2594
AARSD1_+_41116417.23-P1	AARSD1	P1	GCGTGACAGTTATGCCCGAG	0.0157287	0.0550578	0.00996684	0.0361602	NONE	6683	4786	3578	2213	1249	1930	3460	2759	2248	1758	2402	2280
AARSD1_+_41116203.23-P1	AARSD1	P1	GCGCGGAGCTGCAGACTGAA	0.00621983	0.0215701	0.0075343	0.0317003	IN_GENOME=1	15714	12040	9295	8241	2505	4554	8724	6280	5477	6056	5141	6299
AARSD1_+_41132061.23-P2	AARSD1	P2	GAGCGGGAGCCGCAATGGCA	0.0102472	0.0718355	0.00200162	0.104517	IN_GENOME=1	21631	15655	12093	12839	4371	6226	12362	8012	7652	9210	9578	7993
AARSD1_-_41132088.23-P2	AARSD1	P2	GCATTGCGGCTCCCGCTCCA	0.000838184	0.0888614	0.00757735	0.0190165	IN_GENOME=1	26223	20499	16263	17177	6021	7896	16575	11561	10240	8296	8369	9881
AARSD1_-_41132037.23-P2	AARSD1	P2	GTCCAGGGAAAAGGGCCAGG	0.0352054	0.0245991	0.0486373	0.0877095	IN_GENOME=1	6713	4637	3084	1694	887	1589	4240	3037	1997	2154	2543	2126
AARSD1_-_41131712.23-P2	AARSD1	P2	GTTGAGGTGTGGCTTCATAG	0.0221459	0.126634	-0.00110201	-0.0253602	IN_GENOME=1	7574	6058	4099	4365	1995	2178	3325	2641	2328	1678	2759	3031
AARSD1_+_41132078.23-P2	AARSD1	P2	GTCTAAATGCCACCCTGGAG	-0.0155605	0.103528	-0.0442125	0.0134487	IN_GENOME=1	2910	2352	2056	1872	723	883	1281	987	1191	900	1209	1264
AASDH_-_57253588.23-P1P2	AASDH	P1P2	GTTTCCCGGATAGCTCGTCG	0.00212602	0.0239188	0.00283768	0.0105117	IN_GENOME=1	2187	1820	1387	485	454	816	1270	1334	995	538	1061	926
AASDH_+_57253570.23-P1P2	AASDH	P1P2	GTATCCGCGACGAGCTATCC	0.0114718	0.091777	0.00413085	0.122685	IN_GENOME=1	8912	5771	4673	2491	1710	2211	5108	3177	3052	2630	4055	2590
AASDH_-_57253280.23-P1P2	AASDH	P1P2	Gtcttcgaaaccactctagg	-0.00722075	-0.0162237	0.0070815	0.114729	IN_GENOME=1	669	729	518	170	125	273	366	343	263	386	595	392
AASDH_-_57253362.23-P1P2	AASDH	P1P2	GGGAGTGTACACACAGGTCA	-0.00412937	0.0223482	0.00444699	0.0719517	NONE	6651	4802	4103	2548	1080	1956	3915	2596	2410	3080	2471	2664
AASDH_-_57253356.23-P1P2	AASDH	P1P2	GGACGCAGGAGTGTACACAC	-0.000571335	0.0678258	-0.0353303	0.0525524	NONE	3659	2869	2295	1304	882	1281	1810	1604	1697	1119	1818	1485
AASDHPPT_-_105948417.23-P1P2	AASDHPPT	P1P2	GGCCATCAGGCCCGAGATAG	-0.293496	-0.217902	-0.203098	-0.0349253	IN_GENOME=1	597	587	3194	477	283	1645	666	624	2054	1120	1569	1938
AASDHPPT_+_105948405.23-P1P2	AASDHPPT	P1P2	GCGGACCTCGCCGCTATCTC	-0.495581	-0.315323	0.00487944	0.0128927	IN_GENOME=1	130	11	828	86	52	485	971	715	628	421	527	572
AASDHPPT_+_105948450.23-P1P2	AASDHPPT	P1P2	GGGCACCAAGCAGAACCGTT	-0.394595	-0.228848	-0.357677	-0.391791	IN_GENOME=1	384	214	3117	208	254	1557	205	178	1777	208	690	2212
AASDHPPT_+_105948813.23-P1P2	AASDHPPT	P1P2	GGCCATCGCGGCCTCCAAGG	-0.101028	0.0626177	-0.045437	0.0598475	IN_GENOME=1	2654	1697	3016	1977	1054	1570	1787	1439	1713	2189	2137	2189
AASDHPPT_-_105948374.23-P1P2	AASDHPPT	P1P2	GACGGACGCCGGGAAGAAGG	-0.255541	-0.0725161	-0.0948681	-0.00500628	IN_GENOME=1	730	513	2538	1030	470	1349	1476	878	1713	1457	1327	1810
AASS_+_121784247.23-P1P2	AASS	P1P2	GCGACTCGGAAGATTCGAGG	0.00835184	-0.0280025	0.0165891	0.101532	IN_GENOME=1	2257	1736	1318	856	336	777	1284	1119	833	1192	1087	980
AASS_-_121784328.23-P1P2	AASS	P1P2	GTGGAAGGCCGGGAAGTAGG	-0.00887577	-0.102268	-0.00478353	0.116094	IN_GENOME=1	3123	2298	2010	436	329	1091	1726	1276	1196	1195	2097	1288
AASS_+_121784219.23-P1P2	AASS	P1P2	GACAAGTCGGCGCCCCAGAG	-0.0154305	0.0601985	-0.0421727	-0.171098	IN_GENOME=1	2331	2185	1772	1040	489	737	1491	795	1137	696	309	1150
AASS_+_121784000.23-P1P2	AASS	P1P2	GCCTCCCTGCGAGGAATGGA	0.0196536	0.185132	-0.0441474	0.0749405	IN_GENOME=1	2928	2350	1615	3685	960	789	1373	772	1090	902	1451	1092
AASS_-_121784277.23-P1P2	AASS	P1P2	GATCTTCCGAGTCGCTGCAG	0.0270318	0.0512626	0.014516	-0.0170596	IN_GENOME=1	3232	3240	1893	1045	676	1064	1797	1473	1147	846	1036	1277
AATF_-_35306286.23-P1P2	AATF	P1P2	GAGTGGCCGGTCCAGAGCTG	-0.147103	-0.0451185	0.0314562	0.0950628	NONE	70	142	195	41	39	98	2355	1648	1235	1430	1561	1319
AATF_-_35306340.23-P1P2	AATF	P1P2	GGGAATCGGATCAAGGCGAG	-0.213646	-0.177505	-0.432068	-0.85438	IN_GENOME=1	106	112	338	23	27	129	105	48	1106	24	40	1089
AATF_-_35306346.23-P1P2	AATF	P1P2	GGGATCAAGGCGAGAGGATC	-0.193228	-0.175665	-0.399212	-1.3255	IN_GENOME=1	101	78	239	111	34	161	51	56	663	10	2	978
AATF_-_35306333.23-P1P2	AATF	P1P2	GGAGTCGGGGAATCGGATCA	-0.609567	-0.0603691	-0.527846	-0.945438	IN_GENOME=1	48	3	579	37	51	138	82	40	1733	30	48	1899
AATF_-_35306312.23-P1P2	AATF	P1P2	GGCCTCCGCGCGGTCTCTGG	-0.000705243	0.0913097	-0.475783	-1.02165	IN_GENOME=1	2635	2093	1665	378	686	889	27	50	775	32	4	761
AATK_+_79139571.23-ENST00000326724.4	AATK	ENST00000326724.4	GGCGGCCCCAGATCTCGGAG	-0.000534657	0.0911941	0.0136672	0.0191631	IN_GENOME=1	3488	2985	2285	3362	954	1237	2542	1564	1414	1695	1156	1659
AATK_+_79139589.23-ENST00000326724.4	AATK	ENST00000326724.4	GAAGCAGCCGGACCCCCTGG	0.00754049	0.159183	0.0356154	0.0363819	IN_GENOME=1	4755	3161	2596	5059	1283	1196	3236	2022	1558	1425	1356	1541
AATK_-_79139956.23-ENST00000326724.4	AATK	ENST00000326724.4	GCGCAGAGCCCGCACCGGTG	-0.123835	0.108316	-0.00215687	0.0343429	IN_GENOME=1	1815	1291	2548	1290	947	1130	2598	1710	1668	1782	1142	1594
AATK_+_79139592.23-ENST00000326724.4	AATK	ENST00000326724.4	GCAGAAGCAGCCGGACCCCC	-0.018381	-0.0671515	0.0387061	0.098449	IN_GENOME=1	4673	3200	3099	1349	506	1415	3588	2710	1859	1625	2865	1880
AATK_-_79139586.23-ENST00000326724.4	AATK	ENST00000326724.4	GGGCCTGCCCCTCCGAGATC	-0.000153569	0.0223823	0.0280319	0.353568	IN_GENOME=1	1870	1276	1091	381	259	469	893	834	554	2574	1277	587
ABAT_-_8768533.23-P1	ABAT	P1	GCCCGCAAGTCGGAACCCGG	0.00496157	0.156483	0.00856556	0.0584155	NONE	4427	2821	2409	7638	1261	1191	2383	1851	1543	940	1939	1374
ABAT_-_8768504.23-P1	ABAT	P1	GCCAGCGCTGCCGGAACTCG	-0.00138733	0.0568758	-0.0252064	0.0195102	NONE	4470	3103	2653	2566	837	1282	2319	1601	1789	1381	1556	1735
ABAT_+_8768492.23-P1	ABAT	P1	GGGATGCGCGCCCCGAGTTC	-0.287673	-0.155373	-0.154568	-0.264472	IN_GENOME=1	427	281	1795	350	237	1017	681	482	1304	319	431	1321
ABAT_+_8768682.23-P1	ABAT	P1	GCCGCGTCTTGGGAAGATGA	0.0178311	0.0683846	-0.0154498	0.00958642	IN_GENOME=1	3788	3029	2112	3653	805	1166	2055	1456	1501	1334	1059	1462
ABAT_-_8768523.23-P1	ABAT	P1	GGGGCGCGCATCCCGCAAGT	0.0180741	0.157118	0.00277497	-0.0543536	IN_GENOME=1	3807	2570	1947	4388	1318	1241	2032	1554	1359	1135	875	1571
ABAT_+_8807464.23-P2	ABAT	P2	GGATGCACTCAGCTGGTACC	0.0063487	0.0365798	-0.00609812	-0.0611168	IN_GENOME=1	5688	3793	3136	4741	962	1626	2958	2067	2011	1353	1435	2255
ABAT_+_8807450.23-P2	ABAT	P2	GGTACCCGGCAAGTGCGCAA	-0.0129669	-0.0334522	-0.00850209	0.0399469	IN_GENOME=1	4081	2886	2649	2898	486	1154	2184	1352	1421	1337	1558	1578
ABAT_+_8807445.23-P2	ABAT	P2	GCGGCAAGTGCGCAAGGGAG	-0.0022091	0.0592728	0.0487672	0.00318648	IN_GENOME=1	4016	2755	2383	3040	753	1140	2742	2584	1480	1460	1089	1590
ABAT_+_8807696.23-P2	ABAT	P2	GCCTGGTAGTCGGAGTCCTG	0.00058555	0.147134	0.0219658	0.0242572	IN_GENOME=1	5752	4400	3535	1401	1800	1779	3384	2714	2029	1980	1919	2265
ABAT_+_8807492.23-P2	ABAT	P2	GCTTGGAAGCAGAGCAGGTT	0.00730428	0.187161	0.0115638	-0.174058	IN_GENOME=1	3563	1674	1638	3394	1042	848	1669	1062	958	471	508	1227
ABCA1_-_107690389.23-P1P2	ABCA1	P1P2	GCAGCCCGGGAGAGAAGGGT	-0.457352	-0.260645	-0.258113	-0.344395	IN_GENOME=1	139	85	1826	31	157	1123	294	269	1312	225	442	1532
ABCA1_-_107690385.23-P1P2	ABCA1	P1P2	GGCCGCAGCCCGGGAGAGAA	-0.747912	-0.58439	-0.540614	-0.738008	IN_GENOME=1	18	7	1413	27	21	723	8	84	857	25	65	902
ABCA1_-_107690031.23-P1P2	ABCA1	P1P2	GGCAGCAGCGCAGAGTCCTG	0.0148932	0.235384	-0.00357348	0.0448384	NONE	5153	4517	3070	3452	2469	1590	2894	2267	2047	2049	1596	1940
ABCA1_-_107689997.23-P1P2	ABCA1	P1P2	GCTCCCCGGTCTCCACCGTC	0.0356022	0.0389306	-0.0535747	0.0430449	NONE	1459	1422	794	198	228	381	548	429	548	381	540	490
ABCA1_-_107690394.23-P1P2	ABCA1	P1P2	GCGGGAGAGAAGGGTCGGCT	-0.00416697	0.0208329	0.0142413	-0.00535165	IN_GENOME=1	2861	2107	1783	815	433	790	1284	1256	897	667	1035	1083
ABCA10_+_67224929.23-P1P2	ABCA10	P1P2	GTCTGAAGAGTAACTGGACA	-0.00139811	0.0845204	0.0175741	0.0539529	IN_GENOME=1	2759	2589	1904	3885	722	967	1877	1428	1130	1440	1137	1325
ABCA10_-_67224823.23-P1P2	ABCA10	P1P2	GTCAAGGACTCCTCTACAAA	-0.00354532	-0.0225322	-0.0458952	0.0525321	IN_GENOME=1	1818	1191	1064	270	262	590	650	573	654	508	1346	861
ABCA10_+_67224811.23-P1P2	ABCA10	P1P2	GAAGAGGCAACCATTTGTAG	0.00715876	0.118879	0.00898606	0.0388379	IN_GENOME=1	4273	2199	2058	1315	973	1103	2715	1565	1510	1779	1368	1713
ABCA10_-_67224767.23-P1P2	ABCA10	P1P2	GTTGAAGCACTTGGATCCAC	-0.012738	0.0604154	-0.00718383	-0.154833	IN_GENOME=1	3617	2870	2483	2745	718	1081	2178	1514	1488	639	635	1483
ABCA10_-_67224447.23-P1P2	ABCA10	P1P2	GAACCATACAAATTCTCAAA	-0.00344542	0.0553303	-0.00823106	-0.0812379	NONE	3954	2450	2249	2378	764	1179	1725	1416	1290	1023	792	1575
ABCA12_+_216003308.23-P1P2	ABCA12	P1P2	GCATGGAGAGTAGGAGGTGT	0.012584	0.177165	-0.00493766	0.0909557	IN_GENOME=1	4322	3678	2578	911	1695	1448	2675	1767	1754	1793	2015	1705
ABCA12_+_216003314.23-P1P2	ABCA12	P1P2	GTAATTTCATGGAGAGTAGG	0.0190185	0.0664064	0.0206731	0.105815	IN_GENOME=1	4578	3957	2632	4194	958	1401	2759	2298	1701	2129	2415	1920
ABCA12_+_216003340.23-P1P2	ABCA12	P1P2	GTGTTCTCTAAGGTGTGGAT	0.00185524	0.0355767	-0.0171445	0.053345	IN_GENOME=1	4943	3328	2825	1275	723	1228	2634	1890	1959	1868	2076	2044
ABCA12_-_216002923.23-P1P2	ABCA12	P1P2	GATCTGAAGCTGATGAAACA	-0.0455969	0.030122	0.00713158	0.0751679	IN_GENOME=1	927	690	774	537	168	293	708	459	423	449	457	432
ABCA12_+_216002996.23-P1P2	ABCA12	P1P2	GACATACAGCAAGTTGGACG	0.0389045	0.0234035	-0.00460928	0.0217489	IN_GENOME=1	4322	3399	2065	354	646	1164	1743	1388	1252	881	1280	1246
ABCA13_+_48211097.23-P1P2	ABCA13	P1P2	GCCACAGCAGGGCTTTGAAC	0.00160707	0.0524904	-0.0374762	0.180169	IN_GENOME=1	2333	1997	1506	1665	503	787	1245	696	941	1459	1466	928
ABCA13_+_48211160.23-P1P2	ABCA13	P1P2	GGGAACCCTATGGAAAACCA	0.016744	0.149211	0.0165102	0.000766472	IN_GENOME=1	4663	3448	2519	4342	1251	1224	2889	2243	1770	1390	1187	1635
ABCA13_+_48211145.23-P1P2	ABCA13	P1P2	GACCAAGGCAAGCACTCACC	0.0152242	0.295435	-0.016211	-0.0797825	IN_GENOME=1	4002	1779	1694	7572	1513	728	1208	1032	974	800	506	1107
ABCA13_+_48211090.23-P1P2	ABCA13	P1P2	GAGGGCTTTGAACTGGCACC	0.00983362	-0.00290662	-0.0114501	-0.0608898	IN_GENOME=1	4015	3183	2356	1149	592	1212	1850	1500	1406	673	1106	1395
ABCA13_-_48211093.23-P1P2	ABCA13	P1P2	GCAGCAGGCATGGGGCATGC	0.0141335	0.0469837	-0.00467855	-0.0228289	IN_GENOME=1	3351	2213	1742	435	486	781	1471	1017	985	782	577	937
ABCA2_+_139922272.23-P1P2	ABCA2	P1P2	GGCGGTGCTCGGCTGAGTCA	-0.00370213	-0.0290325	0.0125629	0.00719111	IN_GENOME=1	5023	3147	2878	710	577	1341	3055	1676	1617	1206	1573	1710
ABCA2_+_139922669.23-P1P2	ABCA2	P1P2	GCCgcgcgggcgatgcccag	-0.0122682	0.0347663	0.00351609	0.0417529	IN_GENOME=1	5238	4516	3736	1351	1160	1978	3389	2494	2212	1234	2717	1988
ABCA2_-_139922596.23-P1P2	ABCA2	P1P2	GTGGTGCAGGAAGCCCATGG	-0.00931354	0.163554	0.0293162	-0.00283176	IN_GENOME=1	3894	2684	2433	2137	1339	1222	2679	1854	1418	1157	1161	1496
ABCA2_+_139922190.23-P1P2	ABCA2	P1P2	GCAGGACTCTGGCTCGAGGG	-0.0247452	-0.0219459	-0.00798486	0.12707	IN_GENOME=1	2026	1615	1515	1245	334	750	1151	973	872	895	1188	804
ABCA2_+_139922201.23-P1P2	ABCA2	P1P2	GCAAGCGGCGCTCAGGACTC	0.0179918	0.129414	-0.0106049	0.0568503	IN_GENOME=1	1508	1394	903	808	441	475	757	662	594	583	741	673
ABCA3_+_2390611.23-P1P2	ABCA3	P1P2	GGGGAGGGGACCCCGCGAGA	-0.237432	-0.360617	-0.194267	-0.247598	IN_GENOME=1	585	529	2035	154	79	918	465	437	1351	254	466	1148
ABCA3_-_2390704.23-P1P2	ABCA3	P1P2	GCTGCGTGGCCGCCCTGGAG	-0.287034	-0.156977	-0.305429	-0.677721	IN_GENOME=1	193	257	1149	17	154	666	147	108	816	71	24	731
ABCA3_-_2390333.23-P1P2	ABCA3	P1P2	GACACGCCCAAGGCTCGGAT	0.0171149	0.107153	0.00692501	-0.0530097	IN_GENOME=1	1995	1292	1006	485	460	552	1072	727	656	468	463	730
ABCA3_+_2390336.23-P1P2	ABCA3	P1P2	GGGTGCCGCTCCCTCAGCGT	-0.145978	0.00137861	-0.0815417	0.0424921	IN_GENOME=1	885	578	1388	417	388	778	961	544	992	1112	890	1077
ABCA3_-_2390323.23-P1P2	ABCA3	P1P2	GGCAGTGCGGGACACGCCCA	0.0137766	-0.0327072	-0.0306161	-0.0282332	IN_GENOME=1	3267	2238	1734	257	399	944	1250	887	1015	810	840	1175
ABCA4_-_94586232.23-P1P2	ABCA4	P1P2	GAGAGAGCGGTAGACTGGAC	0.00251641	0.128156	-0.0168239	-0.17216	NONE	4967	3359	2832	1038	1374	1489	2659	1769	1900	658	774	1777
ABCA4_-_94586658.23-P1P2	ABCA4	P1P2	GGAGGCCCCTCAGACAGCAA	-0.0225795	-0.0163551	-0.00950039	0.0403883	IN_GENOME=1	3727	2867	2697	1713	534	1167	2436	1573	1630	1174	1495	1446
ABCA4_-_94586219.23-P1P2	ABCA4	P1P2	GGCGTGGATGCCCTAGAGAG	-0.420476	-0.559428	-0.258995	-0.400351	NONE	69	87	1008	1	20	610	163	138	704	102	127	687
ABCA4_+_94586668.23-P1P2	ABCA4	P1P2	GGAGCCAGAGGCGCTCTTAA	0.00765033	-0.142477	0.00570418	-0.0810369	NONE	799	685	495	248	65	262	476	400	327	123	376	376
ABCA4_-_94586250.23-P1P2	ABCA4	P1P2	GCAGGCAGGTGTAAAACGGG	-0.0119574	-0.0260095	-0.000362325	0.12705	IN_GENOME=1	2382	1580	1487	1096	379	868	1426	1192	1019	1226	1632	1103
ABCA5_-_67322851.23-P1P2	ABCA5	P1P2	GAACGACAGCGTCCAGGCAA	-0.0118676	0.0236707	0.0283157	-0.0587837	IN_GENOME=1	2836	2008	1828	632	419	754	1957	1285	1016	637	796	1142
ABCA5_-_67322891.23-P1P2	ABCA5	P1P2	GCGGCCGGACCCGGTCCCAG	-0.252628	0.132158	-0.261421	-0.401493	IN_GENOME=1	556	661	2464	567	1082	1150	417	247	1532	461	120	1426
ABCA5_-_67323220.23-P1P2	ABCA5	P1P2	GCCCGAGCCGCAGAGCTGTC	0.0196324	0.0273131	-0.00637261	-0.0867565	NONE	4038	3283	2242	1362	681	1204	2024	1608	1470	682	1031	1499
ABCA5_-_67322872.23-P1P2	ABCA5	P1P2	GGCAGTGTCCCGAAGTCCCA	0.00942741	0.0936879	0.00655453	0.0343601	IN_GENOME=1	5383	3985	3061	4565	1071	1372	3509	2299	2116	1617	1552	1770
ABCA5_-_67323280.23-P1P2	ABCA5	P1P2	GCCAGCTGGGATCTGTGCGA	-0.00269275	-0.00147933	-0.00896588	0.18522	NONE	2611	2102	1684	651	392	797	1357	995	964	980	2069	886
ABCA6_+_67138008.23-P1P2	ABCA6	P1P2	GCAGGCTGTGTAAGAGCTGC	-0.0134167	-0.0125189	0.045694	-0.132335	IN_GENOME=1	2859	2073	1885	464	386	828	2097	1368	962	474	511	1050
ABCA6_+_67137842.23-P1P2	ABCA6	P1P2	GTGTGCTGTGCCAAATATGT	0.0100113	0.0942445	-0.021512	-0.0537288	IN_GENOME=1	5064	3762	2873	7382	1178	1505	2587	1769	1936	1598	1100	2085
ABCA6_-_67137854.23-P1P2	ABCA6	P1P2	GCAGTGTCCACCCACATATT	0.00461542	-0.06534	-0.00910002	0.0672115	IN_GENOME=1	4812	4124	3044	2270	535	1483	2692	2183	2013	1695	2798	2142
ABCA6_+_67138050.23-P1P2	ABCA6	P1P2	GCATCATGTACAGCTTGGTC	-0.0141487	0.0200384	0.00035959	0.0658919	IN_GENOME=1	3482	2356	2229	654	647	1185	2396	1471	1460	1394	1777	1556
ABCA6_+_67138026.23-P1P2	ABCA6	P1P2	GACACCCCTTTTCAGAAACC	0.00383135	-0.0267146	-0.0130089	-0.106668	IN_GENOME=1	6513	4950	3901	1299	785	1804	3333	2253	2338	1198	1361	2466
ABCA7_-_1040133.23-P1	ABCA7	P1	GGCGCACTTGGCTTAAGGGG	-0.0119727	-0.0757494	0.0991812	0.208018	NONE	1827	1902	1429	874	237	691	2408	1857	829	1274	1891	884
ABCA7_-_1040209.23-P1	ABCA7	P1	GCTGGAAGGTGAGAAGGACT	0.0271144	0.0456887	0.00838862	-0.041509	IN_GENOME=1	2624	1821	1278	833	397	642	1559	986	912	560	764	981
ABCA7_+_1040577.23-P1	ABCA7	P1	Ggaatctgacgctgacagag	0.0105179	-0.0373866	0.0217411	0.00991819	IN_GENOME=1	4378	4373	2870	1217	602	1457	3464	1946	1741	1288	1590	1758
ABCA7_+_1040513.23-P1	ABCA7	P1	Ggacccagacccttacgcca	0.0155439	0.0938793	0.0266421	0.0460801	IN_GENOME=1	6192	4636	3394	5420	1390	1779	3611	2971	2123	1977	2571	2407
ABCA7_+_1040413.23-P1	ABCA7	P1	GGGAGTGCAGGAGTTCTAAC	0.00356146	-0.0276379	0.0195019	0.0498383	IN_GENOME=1	4332	3208	2566	586	535	1235	3042	1631	1517	1396	1188	1355
ABCA7_+_1041311.23-P2	ABCA7	P2	GAGAGGTCAGGACAACGGTC	-0.00902892	0.0470358	-0.00675173	-0.0353921	IN_GENOME=1	2596	2013	1717	840	516	829	1493	1177	1083	648	888	1111
ABCA7_+_1041297.23-P2	ABCA7	P2	GCGGTCGGGCTGAAGACGTG	0.0118847	0.0328599	-0.0199503	-0.0327091	IN_GENOME=1	4777	3013	2465	940	742	1277	2549	1537	1772	735	1936	1729
ABCA7_-_1041459.23-P2	ABCA7	P2	GTGTGAGACCAGGGCCGGGT	0.0124644	0.0313916	-0.00365787	-0.128193	IN_GENOME=1	4892	3901	2827	1278	945	1638	2837	1836	1825	906	824	1814
ABCA7_-_1041717.23-P2	ABCA7	P2	GTCACCAGGCCGCCAATACA	0.0101015	-0.0484117	-0.0200124	0.0225981	NONE	4871	3946	2884	1151	544	1389	2578	1852	1957	1710	1949	2135
ABCA7_+_1041292.23-P2	ABCA7	P2	GGGGCTGAAGACGTGCGGTG	0.0278884	0.208283	0.0172435	-0.00703159	IN_GENOME=1	4149	3500	2216	911	1518	1115	2387	1655	1375	877	1317	1410
ABCA8_+_66951401.23-P1P2	ABCA8	P1P2	GTTCTAAACAAGGAGCTCAG	-0.0247858	-0.00191831	-0.00488006	-0.0289557	NONE	892	812	713	192	160	326	428	476	364	231	385	426
ABCA8_+_66950959.23-P1P2	ABCA8	P1P2	GTTGATTGCACAATAATGTA	0.016752	0.0458166	0.00473366	-0.0514595	IN_GENOME=1	8274	6169	4488	3622	1352	2185	4748	2784	2743	1619	2326	3025
ABCA8_-_66951525.23-P1P2	ABCA8	P1P2	GGTGAAGACTGCTTTCAGAG	-0.000602997	0.0260659	0.0171417	0.0878344	IN_GENOME=1	6175	3625	3352	789	940	1672	3386	3048	2224	2251	2147	1996
ABCA8_-_66951528.23-P1P2	ABCA8	P1P2	GAAGACTGCTTTCAGAGTGG	-0.00515101	-0.0375374	-0.00155495	0.130332	IN_GENOME=1	3520	2838	2311	622	481	1165	2396	1684	1583	1929	2093	1547
ABCA8_-_66951372.23-P1P2	ABCA8	P1P2	GGAACTTACTTCTGGGAAAA	-0.00165758	-0.0441695	0.00125511	-0.1676	IN_GENOME=1	3348	2653	2127	516	393	983	2151	1189	1236	523	584	1352
ABCA9_-_67057053.23-P1P2	ABCA9	P1P2	GAGAAACACAGTTCATCCAT	-0.00643552	0.163701	0.0156303	-0.136271	IN_GENOME=1	3542	2785	2317	1824	1295	1181	2111	2103	1474	557	811	1456
ABCA9_-_67056649.23-P1P2	ABCA9	P1P2	GGCAATGCTTACAATTCCTC	-0.00684333	-0.00477155	0.000713354	0.10521	IN_GENOME=1	3759	2402	2223	481	531	1097	2084	1362	1307	1499	1779	1386
ABCA9_+_67057085.23-P1P2	ABCA9	P1P2	GGATGTAGTAGTGACCCAAA	0.00836645	0.0624965	-0.0136551	0.0347052	IN_GENOME=1	4100	3592	2555	1415	1046	1559	2436	1751	1770	1477	1922	1880
ABCA9_-_67057012.23-P1P2	ABCA9	P1P2	GTAGAGGTTAACTTACTCTC	0.0108613	0.0216125	-0.0283008	0.0680158	IN_GENOME=1	4385	2559	2192	858	614	1116	1970	1239	1482	1317	1796	1508
ABCA9_-_67057069.23-P1P2	ABCA9	P1P2	GCATGGGTCTCTGCATGTTC	-0.00259847	-0.091756	0.00324282	0.103673	IN_GENOME=1	3182	2823	2153	568	344	1084	2105	1521	1364	1600	1929	1500
ABCB1_-_87342674.23-ENST00000265724.3	ABCB1	ENST00000265724.3	GGGAGGAGCTACATGAACTA	0.0157257	0.00155279	0.041001	-0.0829147	IN_GENOME=1	4374	2907	2256	697	578	1158	2523	1819	1257	774	799	1385
ABCB1_-_87342256.23-ENST00000265724.3	ABCB1	ENST00000265724.3	GCTTAAGAAAGGAAGTAAGT	0.0360257	-0.010096	0.00413842	0.0446251	NONE	3376	2482	1591	553	400	848	1770	1499	1234	1013	1414	1285
ABCB1_-_87342654.23-ENST00000265724.3	ABCB1	ENST00000265724.3	GGTGTTTATCCCAGTACCAG	0.00626789	0.171529	0.017242	0.0560266	IN_GENOME=1	5910	3989	3280	2651	1811	1590	2949	2391	1837	1626	2471	2059
ABCB1_-_87342657.23-ENST00000265724.3	ABCB1	ENST00000265724.3	GTTTATCCCAGTACCAGAGG	-0.0220585	0.0877079	0.0285017	0.0727042	IN_GENOME=1	3675	2981	2721	1537	1076	1419	3383	2267	1772	1834	2271	1965
ABCB1_-_87342302.23-ENST00000265724.3	ABCB1	ENST00000265724.3	GAGAAGTTAACTAAAAAATG	0.031646	0.283791	-0.00205185	0.0320725	IN_GENOME=1	3481	2769	1759	3069	1860	947	1621	1534	1247	1039	1174	1245
ABCB10_-_229694297.23-P1P2	ABCB10	P1P2	GCGATAGGGACCCGGGAACG	-0.463474	-0.181108	-0.513776	-0.88722	NONE	45	6	288	28	29	141	41	24	861	30	32	1237
ABCB10_+_229694285.23-P1P2	ABCB10	P1P2	GCGCGGCCAGCCGCGTTCCC	-0.3283	-0.252702	-0.639982	-1.3575	IN_GENOME=1	59	50	373	174	17	117	5	25	736	10	1	783
ABCB10_+_229694413.23-P1P2	ABCB10	P1P2	GCCGGCGGGCTGAGGCGTAC	0.0068086	0.175699	-0.0169413	-0.107886	NONE	3201	2205	1788	799	1060	912	1507	1323	1238	519	828	1272
ABCB10_-_229694457.23-P1P2	ABCB10	P1P2	GCAGGCGCGCGCAAAGCCCG	-0.0136842	0.0104141	-0.0395316	-0.0235098	IN_GENOME=1	1810	1578	1311	407	408	783	904	1027	988	955	461	928
ABCB10_-_229694467.23-P1P2	ABCB10	P1P2	GCAAAGCCCGAGGACCCTCC	0.00454527	0.00171243	0.0305316	0.124063	NONE	4140	2628	2255	873	524	1049	2467	2094	1434	1667	2195	1509
ABCB11_-_169887784.23-P1P2	ABCB11	P1P2	GGAAATAATGGACTCCACTG	0.012146	-0.0940804	-0.00885414	-0.0130958	IN_GENOME=1	6385	4424	3447	2383	535	1705	3778	2239	2411	1504	1941	2295
ABCB11_-_169887796.23-P1P2	ABCB11	P1P2	GTCCACTGTGGAGAGTTAAA	-0.00685808	0.0936853	-0.0130181	0.166534	IN_GENOME=1	4076	2340	2285	2063	829	1062	2263	1419	1529	1969	1615	1193
ABCB11_-_169887416.23-P1P2	ABCB11	P1P2	GAGTTAAAAAAGAAGCCCAC	0.00101677	0.251633	-0.0124257	0.00563926	NONE	3675	3080	2357	1600	1813	1079	2085	1345	1423	942	1568	1518
ABCB11_+_169887811.23-P1P2	ABCB11	P1P2	GGAATGATGAAAACCGAGGT	0.0124973	0.0503192	-0.0169184	-0.00836619	IN_GENOME=1	4699	3884	2764	1350	1010	1597	2410	1838	1845	1732	1234	1928
ABCB11_+_169887409.23-P1P2	ABCB11	P1P2	GTCAAAGTAAAAATACCAGT	0.00953823	0.0281527	-0.00670308	-0.161546	IN_GENOME=1	5203	4140	3065	1265	903	1590	2892	1704	1813	854	745	1906
ABCB4_+_87104939.23-P1P2	ABCB4	P1P2	GGCGAGGTTCGAGGTGAGAG	-0.000243018	0.132141	-0.0239066	0.0868835	IN_GENOME=1	3845	2810	2323	4529	1144	1216	1831	1514	1532	1557	2175	1677
ABCB4_+_87104933.23-P1P2	ABCB4	P1P2	GTTCGAGGTGAGAGAGGTCC	-0.0224445	-0.0238565	0.0412803	-0.024337	IN_GENOME=1	3799	2633	2607	845	563	1276	3462	2363	1675	1215	1397	1828
ABCB4_-_87104975.23-P1P2	ABCB4	P1P2	GACCTCGCGCGTGTCTGGCA	-0.00495032	0.0590755	-0.0118801	-0.0369002	IN_GENOME=1	3610	2540	2211	3246	747	1132	1977	1294	1354	1227	583	1246
ABCB4_-_87104608.23-P1P2	ABCB4	P1P2	GCCAAAACAAAGGTCTTCAA	0.0271769	0.0215726	0.0189965	-0.00193774	IN_GENOME=1	2287	1661	1139	314	379	689	1293	1065	802	554	757	833
ABCB4_+_87105008.23-P1P2	ABCB4	P1P2	GgCCGCGGCGAGCAAAGTCC	0.00630261	0.171408	-0.0348592	-0.0152585	IN_GENOME=1	3161	1647	1541	2602	897	788	1244	847	1019	674	878	1042
ABCB5_+_20687051.23-P1P2	ABCB5	P1P2	GGCTCACAGAGAGATATTAG	0.0166154	0.0622722	-0.00608572	-0.0606158	IN_GENOME=1	2401	2295	1476	529	567	846	1418	1116	1023	638	693	1074
ABCB5_+_20687409.23-P1P2	ABCB5	P1P2	GCCTCTTAGAAAAGAATTAA	-0.0237353	-0.0725545	0.0252962	0.0590806	IN_GENOME=1	1424	993	989	137	147	422	642	676	431	427	685	549
ABCB5_-_20687396.23-P1P2	ABCB5	P1P2	GATGTTGGCCAGTTGTTTAT	0.0339391	0.1015	-0.0207224	0.117027	IN_GENOME=1	2939	2426	1489	2244	707	872	1482	959	1073	1551	843	927
ABCB5_+_20687242.23-P1P2	ABCB5	P1P2	GATAACCTGGAAAATATGAA	0.0154837	0.0522425	0.0288334	-0.0361595	NONE	4486	2785	2240	1109	782	1225	2316	1796	1302	1268	902	1571
ABCB5_+_20687218.23-P1P2	ABCB5	P1P2	GGCTCCTCGGGCTATTGCGA	-0.0223452	0.0353125	0.0308328	-0.0314536	IN_GENOME=1	1700	1333	1240	315	304	517	1448	861	703	476	635	793
ABCB6_-_220083604.23-P1P2	ABCB6	P1P2	GGCCGCCACGCACTCACGCA	-0.00156047	0.0206516	-0.00716316	0.0014077	IN_GENOME=1	6407	4744	3932	5995	1012	1848	3448	2696	2498	2383	2156	2878
ABCB6_-_220083181.23-P1P2	ABCB6	P1P2	GGAAGCAGCTGCAGCACGTA	0.000655925	-0.0230024	-0.0220847	0.0367931	IN_GENOME=1	4803	3359	2821	1167	638	1440	2126	1731	1743	2143	1769	2155
ABCB6_-_220083194.23-P1P2	ABCB6	P1P2	GCACGTAGGGAGAGATGCGA	0.00343408	-0.0427117	0.019724	-0.194742	IN_GENOME=1	2135	1537	1248	712	275	683	1491	1233	922	240	337	773
ABCB6_-_220083468.23-P1P2	ABCB6	P1P2	GGGACTGGTCACTCGGAGAG	-0.0146222	-0.0284256	0.00455866	-0.010719	NONE	3567	3176	2628	1395	539	1249	2411	1629	1497	1287	1516	1859
ABCB6_+_220083500.23-P1P2	ABCB6	P1P2	GCCCGCAGCTTGGCGCCCAG	0.0122298	0.0555825	0.0292123	0.00272624	NONE	7944	5761	4385	1494	1271	1959	4515	3290	2454	2054	2128	2641
ABCB7_-_74376019.23-P1P2	ABCB7	P1P2	GAGCCGCTAACAGAGACTAA	-0.80535	-0.802142	-0.766668	-1.30822	IN_GENOME=1	24	28	4859	182	15	1486	31	9	2646	10	19	2819
ABCB7_-_74375964.23-P1P2	ABCB7	P1P2	GTAGGCTCGAGCGGTTCCCA	-0.82157	-0.881571	-0.874439	-1.15537	IN_GENOME=1	5	4	938	4	3	437	2	3	819	15	2	619
ABCB7_+_74376070.23-P1P2	ABCB7	P1P2	GATGCATTCTTGGCGCTGGG	-0.870876	-0.509332	-0.483936	-1.13769	IN_GENOME=1	4	10	1867	6	36	861	117	26	1231	5	27	1226
ABCB7_-_74376044.23-P1P2	ABCB7	P1P2	GGATCAGAATCGCGGAGTGC	-0.941011	-0.481883	-0.47028	-0.78429	IN_GENOME=1	3	3	1440	2	30	628	48	36	844	12	108	964
ABCB7_+_74375885.23-P1P2	ABCB7	P1P2	GAAGGGCAAGGGGACCTGTA	-0.846996	-1.29509	-0.861069	-1.60141	IN_GENOME=1	6	6	1501	231	0.501843	544	2	4	862	3	1	1105
ABCB8_-_150725551.23-P1P2	ABCB8	P1P2	GGCCAACATAGAGCCCTCAG	-0.259523	-0.265192	-0.135124	-0.091497	NONE	184	155	720	80	48	351	275	153	408	328	204	471
ABCB8_-_150725580.23-P1P2	ABCB8	P1P2	GGTGAAACTGCTATTGCCGG	-0.0059155	-0.0467231	0.000591502	-0.103347	IN_GENOME=1	7349	5394	4628	1477	847	2145	4186	3023	2762	1510	1605	2968
ABCB8_-_150725928.23-P1P2	ABCB8	P1P2	GCGCGTGTCAGCCAGAAGGA	0.0110462	0.105524	-0.0110173	0.101531	NONE	4025	2924	2242	530	1050	1270	2061	1343	1400	1378	2337	1545
ABCB8_-_150725975.23-P1P2	ABCB8	P1P2	GCAGTCCGCACTCCCGACCG	0.00535781	0.0623448	0.0204437	0.0130919	NONE	6556	4318	3617	2088	1359	2027	4278	3153	2485	2204	2454	2822
ABCB8_+_150725965.23-P1P2	ABCB8	P1P2	GGGAAAGGGGACCCCCGGTC	0.0441371	-0.0932727	-0.00905061	0.0336474	NONE	4500	3644	2104	405	407	1292	2220	1320	1421	1069	1526	1431
ABCB9_+_123450970.23-P1	ABCB9	P1	GGCAGCGGCGCAGCGCGGGT	0.00550529	0.0334563	0.0386928	-0.000764211	NONE	4284	4005	2813	1473	891	1529	3377	2098	1587	1185	1796	1868
ABCB9_+_123450566.23-P1	ABCB9	P1	GGCTGCCTCTTGGAAAATGT	0.00496903	-0.0142056	0.00570169	-0.0456448	IN_GENOME=1	3651	3059	2278	1439	590	1276	2180	1722	1452	1030	1191	1688
ABCB9_-_123450999.23-P1	ABCB9	P1	GCGCTGCGCCGCTGCAAGGT	0.0261975	0.0377377	0.00643043	-0.0186619	IN_GENOME=1	5256	4318	2803	3818	899	1511	2872	2155	1855	1575	1195	1883
ABCB9_+_123450546.23-P1	ABCB9	P1	GGGAGGTGTTGGAGGATCCT	0.0211726	0.150906	-0.0221287	-0.0359204	IN_GENOME=1	3426	2565	1806	4309	946	918	1518	851	1033	816	899	1257
ABCB9_+_123450826.23-P1	ABCB9	P1	GGGTGCCAGGTAACAGGTAA	0.0226044	0.110154	-0.000989243	-0.0639186	IN_GENOME=1	11489	9425	6277	9509	2847	3367	7056	3739	4032	2546	2998	4520
ABCB9_-_123465699.23-P2	ABCB9	P2	GGCGGCGCCATGGCTCACGT	0.0158554	0.0487488	0.00283019	-0.00503271	IN_GENOME=1	12662	8974	6738	5238	2294	3655	6172	5024	4257	3815	3434	4712
ABCB9_-_123465422.23-P2	ABCB9	P2	GGACGGCGGCCAGTTCCCAG	-0.222259	-0.00744504	0.0209833	0.0014066	IN_GENOME=1	1036	1083	3488	1893	915	1915	4112	2671	2234	1905	2316	2667
ABCB9_-_123465738.23-P2	ABCB9	P2	GGGAGTCGCAGCCGGTCCCG	-0.00149547	0.0828572	-0.023953	0.0531547	IN_GENOME=1	4317	3313	2696	1773	1048	1415	2403	1645	1830	1406	2210	1831
ABCB9_+_123465727.23-P2	ABCB9	P2	GCGACCCCCGTCCCCGGGAC	-0.0326828	-0.0259499	-0.0104345	0.0214379	IN_GENOME=1	1565	864	1029	389	259	593	1151	1121	952	606	988	909
ABCB9_-_123465787.23-P2	ABCB9	P2	GGAGCAGGAAAGACACCTCG	0.0138048	0.141846	-0.00120258	-0.0552023	NONE	5806	5334	3568	2745	1711	1735	3067	2398	2132	1360	1773	2456
ABCC1_+_16043482.23-P1P2	ABCC1	P1P2	GCTGGCGCTAGCGCTggcgg	0.0261131	0.0736161	-0.00754626	-0.0740013	NONE	2991	2267	1533	2900	643	908	1384	1060	995	912	398	1025
ABCC1_+_16043921.23-P1P2	ABCC1	P1P2	GCAGGAAGGCCTCCTCACGG	-0.00666483	-0.0270621	0.0138874	-0.0960576	NONE	3367	2524	2154	742	457	1052	2032	1449	1215	1005	725	1582
ABCC1_-_16044002.23-P1P2	ABCC1	P1P2	GAGGGGACGCTAGAGATGGG	-0.00879816	0.0295386	-0.0162956	0.108564	IN_GENOME=1	3434	2737	2299	834	745	1303	2008	1401	1464	1765	2322	1696
ABCC1_-_16043934.23-P1P2	ABCC1	P1P2	GGGTCAGAGCCGCCGTGAGG	-0.0065489	-0.075944	-0.0110556	0.0266354	IN_GENOME=1	3469	2088	1987	719	343	1001	1786	1377	1320	1186	1132	1334
ABCC1_-_16043871.23-P1P2	ABCC1	P1P2	GTTCCTGCGGAGCAGAGCGT	0.00277977	-0.0877007	-0.0206081	-0.226797	NONE	2479	1895	1500	423	234	723	965	917	846	279	301	892
ABCC10_+_43395315.23-P1P2	ABCC10	P1P2	GTGGCACCCCACCTAGAGGT	0.0281698	0.15621	-0.0312891	-0.152933	NONE	1865	1467	960	474	516	488	708	672	668	287	209	566
ABCC10_-_43395984.23-P1P2	ABCC10	P1P2	Gtagcgaggtctctggagta	0.0266478	0.217575	-0.00274795	0.015821	IN_GENOME=1	3377	2369	1659	2903	1269	891	1828	1122	1138	945	885	1098
ABCC10_-_43395343.23-P1P2	ABCC10	P1P2	GCTAGGTGGGGTGCCAGCCG	0.0357793	-0.0430871	0.00573475	0.0447392	NONE	2567	2287	1334	257	338	841	1334	1118	915	1088	1229	1241
ABCC10_-_43395330.23-P1P2	ABCC10	P1P2	GGGTCTTCCAACCTCTAGGT	-0.00142362	0.0197164	-0.0313602	0.142995	IN_GENOME=1	2234	1308	1218	337	314	576	727	576	627	1069	1062	781
ABCC10_-_43395891.23-P1P2	ABCC10	P1P2	GCCCCGAGGTGGGTAGAGAC	0.0372065	0.0351834	-0.0145761	-0.0626966	IN_GENOME=1	3455	2358	1556	1478	580	987	1704	958	1102	477	805	1009
ABCC11_-_48278125.23-P1	ABCC11	P1	GACGCTCAAGTCTTACCGGG	-0.0246613	-0.0251223	0.000294221	-0.216219	IN_GENOME=1	2829	2261	2117	335	403	919	1941	1296	1234	432	398	1225
ABCC11_-_48278122.23-P1	ABCC11	P1	GAGGACGCTCAAGTCTTACC	-0.00258652	0.0138275	0.00319155	0.0632687	IN_GENOME=1	3308	2530	2078	830	596	1125	2357	1699	1526	1177	1424	1293
ABCC11_+_48278130.23-P1	ABCC11	P1	GTGGCTTCGCGCTGCTCTCT	0.0102199	0.0578848	0.00928641	-0.064906	IN_GENOME=1	2954	2238	1690	1225	517	788	1403	1124	918	530	687	991
ABCC11_-_48277852.23-P1	ABCC11	P1	Gggcagaggctgcaagccgt	0.0215423	0.0642233	0.0249122	-0.080355	NONE	6617	4438	3293	1124	1000	1478	3013	2441	1779	1301	996	1985
ABCC11_-_48278103.23-P1	ABCC11	P1	GCACGTCTTTCCGCATAGGT	-0.00765261	0.0181538	-0.0492829	0.0589403	NONE	2644	2076	1743	418	488	902	1489	821	1213	1241	1388	1333
ABCC11_+_48281428.23-P2	ABCC11	P2	GGCACACTAACGTGCAGAAA	-0.00829644	0.0174934	-0.00651069	0.0259768	IN_GENOME=1	4397	3013	2720	2556	652	1209	2225	1563	1521	1369	1446	1624
ABCC11_+_48281001.23-P2	ABCC11	P2	GTACTTCTAGGATAACTAGA	-0.00543961	0.0459407	-0.0035289	-0.0338332	IN_GENOME=2	4161	2646	2431	2512	660	1066	2135	1165	1260	1049	1376	1749
ABCC11_+_48281042.23-P2	ABCC11	P2	GTGGTACAATCTTTCCACAT	0.0168262	-0.0487296	-0.0345871	-0.219995	IN_GENOME=1	2604	1527	1252	691	262	670	1422	862	1097	298	363	986
ABCC11_-_48280980.23-P2	ABCC11	P2	GAAAAGTCTTCATAGAAGTC	-0.00256746	0.0216117	5.95e-05	-0.087842	IN_GENOME=1	3152	2346	1953	575	466	847	1946	1490	1327	663	881	1372
ABCC11_+_48281345.23-P2	ABCC11	P2	GTCTGTGTGGCAAAGAACGC	0.0252202	0.183997	0.0383424	0.0265177	IN_GENOME=1	3088	2947	1787	2015	1590	1314	2688	1709	1281	1392	1311	1556
ABCC12_-_48180643.23-ENST00000311303.3	ABCC12	ENST00000311303.3	GCCAAGAGCAGAAAACCCTA	0.0327535	0.0932764	-0.0131715	0.0068954	NONE	2950	2060	1386	1499	610	783	1435	908	975	892	752	1018
ABCC12_-_48180648.23-ENST00000311303.3	ABCC12	ENST00000311303.3	GAGCAGAAAACCCTATGGTG	-0.0215503	0.0988138	0.0418477	-0.0691837	IN_GENOME=1	2117	1484	1452	1858	577	721	1726	1410	910	454	673	923
ABCC12_-_48180679.23-ENST00000311303.3	ABCC12	ENST00000311303.3	GGGAGCCGGTCCAATGACCA	0.00223109	-0.00884275	-0.0130998	0.0107858	IN_GENOME=1	4121	3023	2452	1123	560	1180	1808	1255	1286	1105	1362	1502
ABCC12_+_48180636.23-ENST00000311303.3	ABCC12	ENST00000311303.3	GCAACCAAAACCACACCATA	0.0202962	-0.0563988	0.00182662	0.0193542	IN_GENOME=1	6037	4169	3075	1242	590	1566	3574	2128	2123	1864	2163	2378
ABCC12_-_48180314.23-ENST00000311303.3	ABCC12	ENST00000311303.3	GCTGGTCCAGATCTGAGATA	-0.017647	-0.0235794	0.00559021	0.193044	IN_GENOME=1	2549	2151	1867	556	467	1057	1847	1480	1240	2038	1603	1091
ABCC2_+_101542981.23-P1P2	ABCC2	P1P2	GTCTCAGCAAGACTCAGTCA	0.015936	0.227688	-0.0103271	-0.152937	IN_GENOME=1	2601	1566	1275	1425	911	609	1165	878	847	492	448	1085
ABCC2_+_101542914.23-P1P2	ABCC2	P1P2	GTTCCTCACACGGATTAAAT	-3.71e-05	-0.0489379	0.0197388	0.0323146	IN_GENOME=1	4295	3095	2573	1018	493	1262	2818	2007	1617	1236	1503	1535
ABCC2_+_101542910.23-P1P2	ABCC2	P1P2	GTCACACGGATTAAATTGGA	0.00762624	-0.0752269	-0.00207161	0.170579	IN_GENOME=1	2813	1834	1520	926	316	919	1281	1263	1006	1413	1485	954
ABCC2_-_101542808.23-P1P2	ABCC2	P1P2	GCTCCAGAGGATATAAGATC	0.0241855	-0.0280404	-0.0712936	0.105863	IN_GENOME=1	1344	916	662	583	147	340	485	273	465	461	354	342
ABCC2_+_101542515.23-P1P2	ABCC2	P1P2	GCTTGTTTCATCAAAGAAAG	-0.00824636	0.0153949	0.0352013	0.0453021	NONE	1809	1247	1122	533	363	680	1135	1010	654	563	1127	853
ABCC3_+_48712248.23-P1P2	ABCC3	P1P2	GCGAGCGCGGTCGGACCCAG	0.0161682	-0.0135042	0.019097	0.0384472	IN_GENOME=1	3192	2456	1766	896	457	985	1987	1176	1044	698	1321	1056
ABCC3_+_48712270.23-P1P2	ABCC3	P1P2	GCGAGGCGCGGCTGCAAGGA	0.0144397	0.0616075	-0.00941653	0.0833963	NONE	4022	2745	2121	358	642	961	2094	1050	1234	1747	1094	1277
ABCC3_+_48712662.23-P1P2	ABCC3	P1P2	GCCTTCCGCACCCGACGGAG	0.00726906	0.0162935	0.0144572	-0.118948	IN_GENOME=1	3376	2351	1890	450	519	968	1992	1337	1151	546	736	1284
ABCC3_+_48712559.23-P1P2	ABCC3	P1P2	GCCAGTGCTGCAGCCGGGAA	-0.042919	-0.107833	0.0189968	0.0879891	IN_GENOME=1	2947	2532	2595	370	376	1281	2601	1563	1378	1781	1516	1491
ABCC3_+_48712450.23-P1P2	ABCC3	P1P2	GGGCGCCCAGGCCGTCTCAG	-0.644836	-0.459189	-0.44238	-0.79392	IN_GENOME=1	13	21	1018	20	24	450	72	50	1004	21	65	1027
ABCC4_+_95953430.23-P1P2	ABCC4	P1P2	GCGCCGCGGACGCACTCTCC	0.0117442	0.0844825	-0.00195948	-0.0208381	IN_GENOME=1	3819	2650	2069	721	907	1215	2177	1456	1407	1303	934	1527
ABCC4_+_95953641.23-P1P2	ABCC4	P1P2	GGCCCCAGCATCCCTGCTTG	0.0120329	0.0742153	-0.0171338	-0.111175	IN_GENOME=1	6064	3825	3126	1592	1071	1508	2480	1849	1880	1075	1027	2065
ABCC4_-_95953652.23-P1P2	ABCC4	P1P2	GCGCTCCTGGACCTCAAGCA	-0.0364282	-0.0937042	-0.00956642	-0.0410714	NONE	1373	899	1009	205	127	404	602	522	467	507	347	628
ABCC4_+_95953668.23-P1P2	ABCC4	P1P2	GGCCGAGCGGACAGGCGTGG	-0.0167095	-0.0408441	-0.00824035	-0.0095105	IN_GENOME=1	3225	1945	1984	2843	490	1206	1886	1267	1276	789	1504	1443
ABCC4_-_95953614.23-P1P2	ABCC4	P1P2	GcggggTCGCGCTGATCAGG	-0.00481935	-0.0776053	-0.029139	0.00603808	IN_GENOME=1	4253	2735	2488	995	431	1268	1759	1313	1450	1345	1122	1532
ABCC5_-_183735467.23-P1P2	ABCC5	P1P2	GGGCGGCGGCAGGAGACCAG	0.0338156	0.128888	-0.0237206	-0.0149247	NONE	4687	3178	2154	957	1102	1190	1767	1460	1476	1072	1100	1469
ABCC5_-_183735259.23-P1P2	ABCC5	P1P2	GCTGGGATGCCCGGGCCCTA	0.0283076	0.129993	0.0465091	0.0210313	IN_GENOME=1	2752	2002	1361	1383	702	754	2068	1713	1063	736	1194	1103
ABCC5_+_183735648.23-P1P2	ABCC5	P1P2	GGCTCGGGAGCGTGGTTGAG	-0.0162284	-0.0558883	-0.00800185	0.1533	IN_GENOME=1	3185	1803	1892	507	386	1022	1941	1174	1244	1855	1940	1336
ABCC5_+_183735692.23-P1P2	ABCC5	P1P2	GGCGGCCGATGCCGCTATAA	0.00698345	-0.0363835	-0.0223493	-0.196738	IN_GENOME=1	3980	2511	2125	1554	470	1132	1982	1298	1460	536	609	1565
ABCC5_-_183735312.23-P1P2	ABCC5	P1P2	GCGAGCGCGACCCACACCCA	-0.122193	0.0228425	0.110969	0.176553	IN_GENOME=1	3916	3310	5925	2848	1920	3469	13988	10336	4344	6302	8999	4846
ABCC6_+_16316916.23-ENST00000205557.7	ABCC6	ENST00000205557.7	GCTCTTAGCAAAGGACTCCA	0.0278128	0.248317	-0.0324865	0.186835	IN_GENOME=2	738	578	380	2583	458	277	448	277	344	290	839	305
ABCC6_-_16317247.23-ENST00000205557.7	ABCC6	ENST00000205557.7	GGAGAGTGGGGCGCGATGGG	-0.00898489	0.134182	0.00748142	0.0650794	IN_GENOME=1	3311	2976	2357	1231	1201	1264	2237	1680	1435	1782	1282	1499
ABCC6_-_16317235.23-ENST00000205557.7	ABCC6	ENST00000205557.7	GAGCCTGGAAAAGGAGAGTG	-0.0264261	-0.0557524	-0.017766	0.108136	IN_GENOME=2	3048	2305	2246	2340	466	1233	1963	1351	1436	1626	2150	1569
ABCC6_+_16317296.23-ENST00000205557.7	ABCC6	ENST00000205557.7	GTGGGACCCACGACGACAGA	-0.00407894	-0.0294025	0.0156514	-0.011413	IN_GENOME=2	2233	2101	1572	919	329	766	1779	1026	945	836	632	970
ABCC6_+_16317287.23-ENST00000205557.7	ABCC6	ENST00000205557.7	GCGACGACAGAAGGCGCCGA	0.00535997	0.0954705	-0.00474604	0.0390988	IN_GENOME=2	4530	3713	2788	1737	1037	1317	2741	1959	1867	1602	1724	1823
ABCC8_+_17498387.23-P1P2	ABCC8	P1P2	Ggcggagctgcaagggacag	0.0068068	-0.00448515	0.0125353	-0.10899	IN_GENOME=1	2945	2338	1766	555	460	949	1971	1167	1084	399	992	1226
ABCC8_+_17497953.23-P1P2	ABCC8	P1P2	GGATCCCGCGCCAAACACAG	-0.0177502	0.034995	0.00586096	0.0844576	IN_GENOME=1	4135	2443	2536	1126	701	1194	1782	1605	1266	1962	1614	1637
ABCC8_-_17497979.23-P1P2	ABCC8	P1P2	GGTGTTTGGCGCGGGATCGG	0.000496192	0.159547	-0.01852	0.0259596	IN_GENOME=1	3130	2598	2005	2131	1123	1045	1674	1064	1183	691	1409	1139
ABCC8_-_17498220.23-P1P2	ABCC8	P1P2	GTGAAGAGTAGGAAGACGTG	0.0201211	0.0590819	-0.00092246	0.0679547	IN_GENOME=1	3951	3095	2146	1744	619	938	1996	1325	1276	1704	1558	1598
ABCC8_-_17497997.23-P1P2	ABCC8	P1P2	GGGGGCACCGGGGGAGTGAA	-0.21821	-0.0457799	0.0530017	-0.0478647	IN_GENOME=1	536	380	1445	202	311	784	2425	1874	1151	793	858	1268
ABCC9_+_22093941.23-P1P2	ABCC9	P1P2	GCCCGGCTCGAGAAGTGAAG	-0.0092241	0.0528582	-0.019347	-0.108385	IN_GENOME=1	2324	1984	1615	348	461	720	1245	945	967	395	467	835
ABCC9_+_22093937.23-P1P2	ABCC9	P1P2	GGCTCGAGAAGTGAAGGGGT	0.00412355	0.128424	0.0492392	0.00356458	IN_GENOME=1	2064	1600	1246	1162	559	605	1317	1782	849	535	596	711
ABCC9_+_22093678.23-P1P2	ABCC9	P1P2	GGAAGGTAGCTCAAGTGCAC	0.0110249	-0.00610542	0.0345426	0.109092	IN_GENOME=1	3645	2515	1979	971	479	996	1948	1388	1009	1367	1868	1336
ABCC9_+_22093672.23-P1P2	ABCC9	P1P2	GAGCTCAAGTGCACCGGCAG	0.0391137	0.0500399	0.0310887	-0.122171	IN_GENOME=1	2643	1687	1136	479	444	703	1447	877	708	694	275	896
ABCC9_+_22094309.23-P1P2	ABCC9	P1P2	GAGGTCTCCGGCCCCAGGCG	-0.756211	-0.47947	-0.553071	-1.08722	NONE	9	9	1200	3	29	600	29	19	846	18	5	823
ABCD1_-_152990338.23-P1P2	ABCD1	P1P2	GCTTCAGCCAGGCTGCGGAG	0.0432366	0.310546	0.0414273	0.0715327	IN_GENOME=1	2302	1586	999	1721	1239	554	1536	859	672	1196	448	708
ABCD1_+_152990711.23-P1P2	ABCD1	P1P2	GGAGCACCGGCATGTCACCT	0.0118232	0.106757	-0.00178074	-0.161478	IN_GENOME=1	6574	4555	3557	5734	1473	1771	3289	2654	2332	1233	1036	2700
ABCD1_+_152990414.23-P1P2	ABCD1	P1P2	GGAGAGGTCTCGGGCAGAGG	0.0127921	0.0787991	0.0110232	-0.0653414	IN_GENOME=1	5376	4299	3104	1470	1098	1512	3535	3113	2396	1353	1650	2458
ABCD1_-_152990379.23-P1P2	ABCD1	P1P2	GCGGGGAGGGGCGCCACCgg	0.0296933	0.0322248	0.0632083	-0.160618	IN_GENOME=1	3290	2093	1507	1115	486	839	2227	1857	1023	480	653	1333
ABCD1_-_152990703.23-P1P2	ABCD1	P1P2	GACCAGCCCCAGTCCCTACG	0.00347716	0.265174	0.00890283	-0.0580258	IN_GENOME=1	6904	5264	4152	8450	3971	2213	4579	3447	2912	1911	1714	2894
ABCD2_+_40013594.23-P1P2	ABCD2	P1P2	GTCATTCCCGGTAGATGCAG	0.00070053	0.0615385	0.0169541	-0.0576649	IN_GENOME=1	6468	4656	3853	6267	1339	2005	3914	3022	2384	1476	1682	2516
ABCD2_+_40013514.23-P1P2	ABCD2	P1P2	GGAGAAACGCTGCAGACTAT	-0.00869651	0.0853973	-0.0249282	0.130032	IN_GENOME=1	4924	3203	2976	1911	1064	1419	2331	1777	1886	1940	3415	1984
ABCD2_-_40013610.23-P1P2	ABCD2	P1P2	GAGACTCCGCTGCATCTACC	0.0113874	0.102966	-0.00453087	-0.00344017	NONE	4641	4031	2820	3009	1104	1352	2620	1858	1775	1376	1639	1943
ABCD2_-_40013191.23-P1P2	ABCD2	P1P2	GCTGCATTCACTCCAGGCGA	0.00894367	0.0222236	-0.00537582	0.0205085	IN_GENOME=1	1646	902	808	130	213	386	551	396	378	347	552	516
ABCD2_+_40013099.23-P1P2	ABCD2	P1P2	GTGTGACCACTGAAACAGGG	0.00758182	0.0298501	-0.009692	-0.0186669	IN_GENOME=1	3225	1559	1501	1814	548	957	1622	1021	1073	743	988	1176
ABCD3_+_94884002.23-P1P2	ABCD3	P1P2	GGTACCAGCGAGCCGGCGAG	-0.0109565	0.0376517	-0.0114158	0.01347	IN_GENOME=1	2635	2417	1921	3319	631	1061	1258	1070	979	1105	919	1221
ABCD3_+_94884032.23-P1P2	ABCD3	P1P2	GTACTTGCTGAAGGCCGCCA	0.00123376	-0.0167967	-0.0325882	0.0892635	IN_GENOME=1	3954	2746	2305	853	605	1325	2169	1425	1718	1448	2428	1693
ABCD3_-_94883974.23-P1P2	ABCD3	P1P2	GCCCCGCGCTGCGTGCAGTA	0.0314437	0.161385	-0.0200494	0.00182608	NONE	2487	2111	1300	668	772	712	1371	707	882	716	625	848
ABCD3_+_94884009.23-P1P2	ABCD3	P1P2	GACTGCCGGTACCAGCGAGC	-0.00620998	0.0138807	-0.0408298	-0.0567335	IN_GENOME=1	3015	2249	1918	730	496	936	1698	979	1334	570	907	1144
ABCD3_+_94884473.23-P1P2	ABCD3	P1P2	GCACAGAAGGGGGTGATGTA	0.0169703	0.02059	-0.117024	-0.0484785	IN_GENOME=1	2575	1996	1422	730	398	727	600	425	886	404	929	944
ABCD4_+_74769611.23-P1P2	ABCD4	P1P2	GTCCCTCGGGTCTCAGGTCA	-0.00992585	-0.113214	-0.028844	-0.0253201	IN_GENOME=1	3858	2923	2538	553	340	1189	2034	1608	1722	1544	976	1729
ABCD4_-_74769729.23-P1P2	ABCD4	P1P2	GCGGCGTTTGATAGAGAGGA	-0.00995309	0.0597824	-0.0224113	0.0580281	NONE	3102	2526	2116	1373	735	1110	1926	1136	1347	1210	1719	1470
ABCD4_-_74769631.23-P1P2	ABCD4	P1P2	GGCCATGACCTGAGACCCGA	0.0243	0.0931709	0.00567431	0.0486857	IN_GENOME=1	5710	3800	2777	3251	1182	1518	2952	1761	1709	1737	1986	1963
ABCD4_-_74769682.23-P1P2	ABCD4	P1P2	GTACTGGGTAGAGTCCGAGG	0.00451768	0.145109	-0.02387	0.0132935	IN_GENOME=1	4575	3760	2836	4001	1575	1572	2176	1588	1710	1515	1787	1995
ABCD4_+_74769649.23-P1P2	ABCD4	P1P2	GCTACCCAGTACTGAACTAG	0.018976	0.0542003	-0.0005124	0.0429389	IN_GENOME=1	4864	3759	2645	1413	803	1246	2293	2115	1723	1423	1993	1820
ABCE1_+_146019317.23-P1P2	ABCE1	P1P2	GCGTTGGCGAAGCCAGCTGC	-0.710454	-0.221138	-0.0215403	0.058394	NONE	18	12	1427	9	42	248	1923	1451	1512	1404	1890	1658
ABCE1_-_146019516.23-P1P2	ABCE1	P1P2	GCTGTGTGGCTGAAAAGTGA	-0.810381	-0.270408	-0.540206	-0.857214	IN_GENOME=1	5	1	434	0.501843	14	105	12	8	323	10	26	573
ABCE1_-_146019502.23-P1P2	ABCE1	P1P2	GGCCGTGAGAACACGCTGTG	-0.543677	-0.289151	-0.72309	-1.24172	IN_GENOME=1	3	51	378	1	14	115	9	0.635134	280	6	1	387
ABCE1_+_146019463.23-P1P2	ABCE1	P1P2	GCGGCCACCGGCCAAAATGG	-0.555008	-0.367242	-0.400023	-0.544172	IN_GENOME=1	10	115	1121	51	41	492	66	70	848	91	111	1060
ABCE1_+_146019842.23-P1P2	ABCE1	P1P2	GAAAGGGGGAGTGGAGACTA	-0.378536	-0.399001	-0.229369	-0.596149	IN_GENOME=1	208	93	1353	107	38	532	315	219	1004	126	74	1246
ABCF1_+_30539238.23-P1	ABCF1	P1	GGTGGCAGTTACAGCTACTG	-0.650489	-0.294886	-0.332842	-0.869657	IN_GENOME=1	64	31	2854	318	195	1647	393	190	2140	76	62	2560
ABCF1_+_30539647.23-P1	ABCF1	P1	GCCTGGTGGAATACAGTGTA	-0.459014	0.0311157	0.00452248	-0.0543385	NONE	229	47	1763	677	488	847	1567	1360	1103	821	505	1015
ABCF1_-_30539602.23-P1	ABCF1	P1	GTGGCACCGAGGGAGAGATG	-0.373034	-0.239601	-0.191575	-0.427587	IN_GENOME=1	230	275	2355	39	192	1240	528	429	1400	321	165	1544
ABCF1_-_30539232.23-P1	ABCF1	P1	GCGGAAGCGGAAATAGCACC	0.0284188	0.0341076	-0.0234331	-0.0145058	IN_GENOME=1	5973	4429	2980	1384	743	1271	2045	1742	1731	768	1816	1595
ABCF1_+_30539469.23-P1	ABCF1	P1	GTCCCCGGCAAACTCCTCCC	-0.513026	-0.0360144	-0.245761	-0.306234	IN_GENOME=1	166	129	3616	332	762	1832	596	476	2281	500	632	2355
ABCF1_-_30546354.23-P2	ABCF1	P2	GGAGAAGAATCGGATCAATA	0.0164388	-0.0211012	-0.00621672	0.0903328	IN_GENOME=1	5631	4927	3316	2867	859	1921	2805	2652	2220	1848	3593	2317
ABCF1_-_30546344.23-P2	ABCF1	P2	GTGCCAAGCCGGAGAAGAAT	0.0125402	0.0996994	-0.00973031	0.00929528	NONE	5798	3496	2912	1180	1122	1396	2614	1774	1796	1567	1516	1898
ABCF1_-_30546366.23-P2	ABCF1	P2	GATCAATAAGGTGACAGTGG	0.00759035	0.166667	-0.0353024	-0.0036623	IN_GENOME=1	5400	3695	2990	2320	1781	1601	2532	1378	1860	1275	1258	1640
ABCF1_+_30546312.23-P2	ABCF1	P2	GCCGGCTTGGCAGGCTTAGG	-0.0106078	-0.0334969	-0.0428915	-0.216296	NONE	1877	1391	1227	3247	256	608	700	693	731	209	372	824
ABCF1_+_30546315.23-P2	ABCF1	P2	GTCTCCGGCTTGGCAGGCTT	0.0130463	0.175648	0.0174538	0.0524917	NONE	2896	2851	1852	5573	1119	963	1675	1561	1117	1146	986	1107
ABCF2_+_150924287.23-P1P2	ABCF2	P1P2	GCCGCACGCGGAGGATCCTA	-2.35e-05	0.216925	-0.0638417	-0.15837	IN_GENOME=1	2084	1335	1177	984	920	648	706	653	824	293	419	827
ABCF2_-_150923882.23-P1P2	ABCF2	P1P2	GACCAGGTTCTGCCCCTCAG	-0.00741981	-0.0170731	-0.0165447	-0.0974261	IN_GENOME=1	2535	1949	1651	1086	430	943	1445	998	1050	802	707	1403
ABCF2_+_150923872.23-P1P2	ABCF2	P1P2	GGACGGAGACCTCCGCTGAG	-0.00186107	0.0450506	-0.00827499	0.0727194	IN_GENOME=1	2653	2346	1783	1020	569	923	1688	1241	1195	1521	1562	1484
ABCF2_+_150924236.23-P1P2	ABCF2	P1P2	GGCGAGGCCCAGTGAGTTAG	0.00173443	-0.00328095	-0.0777627	0.159162	IN_GENOME=1	1197	1014	768	209	196	402	419	304	477	590	1039	539
ABCF2_+_150923902.23-P1P2	ABCF2	P1P2	GTGCGGAGCGCCAAGTTGTA	0.00702109	0.284671	0.0043597	0.157886	IN_GENOME=1	1102	902	670	777	574	291	563	545	419	503	768	430
ABCF3_-_183904021.23-P1P2	ABCF3	P1P2	GGACTTGCGCCGAAATCCTG	-0.0171983	-0.0392463	-0.0398904	-0.1248	IN_GENOME=1	1633	1464	1229	550	199	486	586	597	608	360	328	712
ABCF3_-_183903991.23-P1P2	ABCF3	P1P2	GGCGCGGACGGGTTCCTGAG	-0.0203674	-0.110802	-0.161478	-0.280289	IN_GENOME=1	6856	4576	4551	1782	653	2257	1595	972	2973	996	659	3069
ABCF3_-_183903980.23-P1P2	ABCF3	P1P2	GTCACAGCGACTGCGCGGAC	0.0143721	0.169132	-0.0140585	0.110445	IN_GENOME=1	8904	5139	4320	4915	2407	2138	4129	2641	2838	3095	3915	2895
ABCF3_-_183904356.23-P1P2	ABCF3	P1P2	GGACCTGGTGGAAGCTGTAG	0.0089671	-0.0913479	-0.0280194	-0.0529083	IN_GENOME=1	3406	1953	1710	364	276	868	1540	891	1109	712	708	1113
ABCF3_-_183904380.23-P1P2	ABCF3	P1P2	GCTATTGCAAGAGGTGTCCG	-0.0218584	-0.0574177	-0.0407572	0.0425771	IN_GENOME=1	4143	2371	2573	596	457	1219	1929	1204	1576	1309	1750	1638
ABCG1_+_43639681.23-P1P2	ABCG1	P1P2	GGCCATCGGTCCAACTTGTA	-0.0337717	0.0571786	-0.0203906	-0.102054	NONE	429	333	337	0.501843	85	130	205	196	180	56	159	179
ABCG1_-_43639282.23-P1P2	ABCG1	P1P2	GCAGCCCGCACCCCGCGCAG	0.0130962	0.0505023	-0.0029043	0.112392	IN_GENOME=1	7169	5885	4185	4582	1385	2188	3410	2929	2514	3300	3738	2899
ABCG1_-_43639541.23-P1P2	ABCG1	P1P2	GTCCTCTGGGCGCTGACCCA	0.00818278	0.038131	-0.00628206	-0.00158933	IN_GENOME=1	3637	2372	1958	539	490	822	1690	1209	1164	823	1105	1225
ABCG1_+_43639544.23-P1P2	ABCG1	P1P2	GGGAGCCGGGCGCCACTCTA	-0.00690864	0.141902	-0.0425317	0.0196655	IN_GENOME=1	3951	2717	2425	4472	1309	1327	1979	1507	1808	1355	1632	1759
ABCG1_-_43639626.23-P1P2	ABCG1	P1P2	GCTCGGGATGCCCCTTGCAC	0.0106099	-0.0101878	0.0471108	0.0212171	IN_GENOME=1	2561	2338	1604	639	339	719	2008	1460	963	1189	681	1058
ABCG2_+_89080044.23-P1P2	ABCG2	P1P2	GCCACTGCGTTCAGCTCTGG	0.0236277	0.0594258	0.00354288	-0.379511	NONE	933	697	483	77	78	118	376	159	186	47	36	229
ABCG2_+_89079974.23-P1P2	ABCG2	P1P2	GGCTCGTCCCCTGGATGTCC	0.0232329	-0.0331777	0.00877277	0.0211125	IN_GENOME=1	2372	1897	1274	729	272	645	1305	803	751	597	499	642
ABCG2_-_89079989.23-P1P2	ABCG2	P1P2	GGGGAGACCCGGACATCCAG	0.0421475	0.193662	0.0228744	-0.057995	IN_GENOME=1	9049	5714	3788	15761	2478	1954	4114	2910	2302	1447	1632	2457
ABCG2_-_89080000.23-P1P2	ABCG2	P1P2	GACATCCAGGGGACGAGCTC	NaN	NaN	NaN	-0.0626749	IN_GENOME=1	0	0	0	0	0	0	0	0	0	275	16	108
ABCG2_+_89080025.23-P1P2	ABCG2	P1P2	GCGGTCCACAGCCCGAAGCG	0.0162165	0.0687257	-0.0486696	-0.0552072	NONE	5650	3898	2959	1727	899	1300	2171	1530	1991	949	1569	1930
ABCG4_-_119019798.23-P1P2	ABCG4	P1P2	GCTCGGAGGACACAGCGTCC	-0.0189088	-0.00240767	0.0296854	0.0182219	IN_GENOME=1	2065	1589	1457	488	307	627	1409	1159	811	576	1205	991
ABCG4_+_119019794.23-P1P2	ABCG4	P1P2	GGCTTCCCAGAGCCTGGTCC	0.0043346	0.0601889	0.026509	0.146149	IN_GENOME=1	4333	2965	2454	8379	761	1147	2120	1894	1300	1938	2250	1512
ABCG4_-_119019811.23-P1P2	ABCG4	P1P2	GGCGTCCGGGACCAGGCTCT	0.00785115	-0.0198314	-0.0200068	0.0990812	IN_GENOME=1	2848	2281	1703	216	310	689	1449	936	1043	1022	1409	1043
ABCG4_-_119019784.23-P1P2	ABCG4	P1P2	GAGTCGCCCCGCGGGCTCGG	0.00760284	-0.0246985	-0.0272976	-0.00115432	IN_GENOME=1	3135	2727	1957	788	457	1040	1938	1284	1486	974	1250	1415
ABCG4_+_119019855.23-P1P2	ABCG4	P1P2	GCGGCAAGGATGGTGAGAGG	-0.0114261	0.158282	-0.00340441	0.0212698	NONE	3233	2463	2155	2150	1224	1146	2066	1432	1373	1307	1398	1589
ABCG5_-_44065433.23-P1P2	ABCG5	P1P2	GCAGGCCGTAGACACTGGGT	-0.00537822	0.00477046	0.026813	0.00356502	IN_GENOME=1	3452	1901	1876	552	435	858	2027	1466	1116	1051	1068	1334
ABCG5_+_44065447.23-P1P2	ABCG5	P1P2	GGGCCTGGGCATAAACAAAG	-0.00141956	-0.0245554	-0.0109069	-0.084731	IN_GENOME=1	4085	2803	2411	1136	518	1178	1788	1546	1398	707	880	1399
ABCG5_+_44065865.23-P1P2	ABCG5	P1P2	GCCCAACTGAAGCCACTCTG	0.0188301	0.0355071	0.00868351	0.00138887	IN_GENOME=1	2470	1979	1369	1021	422	717	1717	1160	1036	1031	667	1053
ABCG5_-_44065428.23-P1P2	ABCG5	P1P2	GGAGGGCAGGCCGTAGACAC	-0.0286312	0.0704176	-0.0426883	0.124147	IN_GENOME=1	4072	2721	2864	925	935	1341	1490	1189	1395	1934	2523	1742
ABCG5_-_44065840.23-P1P2	ABCG5	P1P2	GGCCAACAGGCAGCAAAGCT	0.0240621	-0.0191913	0.0483992	0.0249496	IN_GENOME=1	2662	1960	1364	439	306	678	1689	939	702	499	1028	830
ABCG8_+_44066166.23-P1P2	ABCG8	P1P2	GCCCACAGGTCTGTGACCCT	-0.00801011	0.0107717	-0.0472489	-0.0475128	NONE	2869	1706	1650	664	475	910	1419	840	1181	595	1058	1218
ABCG8_-_44066172.23-P1P2	ABCG8	P1P2	GCTAAGAGAGCTGCAGCCCA	-0.00996928	0.190135	-0.0117282	-0.121458	IN_GENOME=1	4803	2901	2822	2484	1577	1265	2074	1515	1499	749	1157	1904
ABCG8_+_44066323.23-P1P2	ABCG8	P1P2	GTAGGACAGAAGGCTCCTGA	0.0226465	0.19197	-0.0259306	0.192424	IN_GENOME=1	2620	1947	1362	1282	1049	834	1188	856	941	1485	1781	984
ABCG8_+_44066180.23-P1P2	ABCG8	P1P2	GTCCCGGCCATGGGGCCCAC	0.0180352	-0.0647277	-0.00125861	0.0203878	NONE	3857	2863	2069	455	364	1006	1727	1491	1262	1313	1096	1415
ABCG8_+_44066333.23-P1P2	ABCG8	P1P2	GCGGGTGGTGCTAGGACAGA	0.00267101	0.0158935	0.00361162	-0.0734225	NONE	4032	2946	2387	1440	640	1196	2130	1569	1390	749	1222	1624
ABHD1_+_27347075.23-P1P2	ABHD1	P1P2	GGGATGCAGAGGCACTAGAG	-0.175986	-0.0474755	-0.00597908	-0.060067	NONE	1298	1093	2846	686	635	1614	2478	1945	1784	1012	1411	1926
ABHD1_+_27347132.23-P1P2	ABHD1	P1P2	GTATAGGGAGCAGCACCCTC	0.00451614	0.0771914	0.0155415	0.0441566	IN_GENOME=1	4169	3726	2695	2597	1003	1392	2927	2034	1708	1949	1995	2121
ABHD1_+_27347086.23-P1P2	ABHD1	P1P2	GGGGATCACATGGGATGCAG	-0.00237099	0.21724	0.0397657	0.122411	IN_GENOME=1	5197	3284	2963	6106	1803	1268	3593	2101	1626	2483	2013	1775
ABHD1_+_27347095.23-P1P2	ABHD1	P1P2	GGCTGGCATGGGGATCACAT	-0.196368	-0.325216	-0.221126	-0.314995	NONE	853	579	1934	76	84	822	366	312	1220	320	282	1302
ABHD1_-_27346733.23-P1P2	ABHD1	P1P2	GGACCTGCACAGGCCGCCTA	-0.0104488	0.0952015	0.0129389	-0.0748225	IN_GENOME=1	6713	4414	4129	3573	1546	1966	3833	2665	2278	1536	1533	2619
ABHD10_-_111697914.23-P1P2	ABHD10	P1P2	GGGGACAACTACGAAGATGG	-0.0147971	-0.0900383	-0.035854	-0.0149206	IN_GENOME=1	2910	2331	2036	751	368	1150	1290	1035	1155	1127	730	1227
ABHD10_-_111697877.23-P1P2	ABHD10	P1P2	GGCGTAGCGTGTCCCTCAGT	0.0206512	-0.124227	0.00718804	-0.106331	NONE	2355	2204	1393	400	238	878	1449	883	839	437	592	981
ABHD10_+_111697851.23-P1P2	ABHD10	P1P2	GTGAGGGACACGCTACGCAA	-0.00878238	0.145235	0.0283908	-0.0370781	NONE	3676	2836	2421	4300	1193	1190	2489	1633	1291	1330	1151	1824
ABHD10_+_111698316.23-P1P2	ABHD10	P1P2	GGTGTTGGCCTTTAATGCAG	0.037233	0.0476531	-0.0380677	-0.0308857	NONE	3548	3006	1780	765	673	1078	1523	1267	1410	931	1053	1425
ABHD10_+_111698093.23-P1P2	ABHD10	P1P2	GCGGTAACTGACGGAACCCG	-0.00185294	-0.0331386	-0.0296494	0.105205	IN_GENOME=1	4421	3648	2870	738	515	1221	2406	1304	1696	1949	2472	1863
ABHD11_-_73153094.23-P1P2	ABHD11	P1P2	GCCTCCAGGCTCGGGTCCAG	-0.0269165	0.282771	-0.0407256	0.117776	IN_GENOME=1	2140	1231	1380	4892	1200	614	935	834	913	1032	1002	822
ABHD11_+_73152963.23-P1P2	ABHD11	P1P2	GCCGAGCCGAGGTCAGTCAA	-0.003845	0.116793	-0.0464427	0.13546	IN_GENOME=1	4536	2675	2524	4149	1061	1215	1982	1308	1732	1707	2689	1617
ABHD11_-_73152688.23-P1P2	ABHD11	P1P2	GGTCTGCTGGGCCAAGATCT	-0.00805448	0.168735	-0.00663152	-0.12955	IN_GENOME=1	2803	2280	1886	2408	1145	1019	1938	857	1052	651	581	1298
ABHD11_-_73153135.23-P1P2	ABHD11	P1P2	GGGCCGGCTCGCATCTCACA	-0.00533399	-0.0178918	-0.0277821	-0.179057	NONE	3164	2380	2009	973	456	1004	1641	1167	1308	631	535	1486
ABHD11_+_73152656.23-P1P2	ABHD11	P1P2	GGCCCAGCAGACAGGCCGTA	-0.00456227	0.00428067	0.0163691	0.0717147	IN_GENOME=1	5369	3626	3213	1863	830	1641	2873	2246	1768	1826	1989	1842
ABHD12_-_25371489.23-P1P2	ABHD12	P1P2	GTGCGCCGGCTACGAACCAG	-0.00291151	0.0870339	0.028762	-0.000325421	IN_GENOME=1	3290	3143	2315	2823	879	1163	2811	2144	1568	1003	1483	1559
ABHD12_-_25371053.23-P1P2	ABHD12	P1P2	GTCGGGCGGACGGCCACTCT	0.0155713	0.0492218	-0.0151837	-0.0661017	IN_GENOME=1	2798	2185	1566	1573	463	736	1420	992	1028	585	638	1008
ABHD12_+_25371393.23-P1P2	ABHD12	P1P2	GTGGCGGCGGCTGTGAGCGG	0.00225729	-0.0158404	-0.250396	-0.332861	IN_GENOME=1	2904	1405	1403	456	339	739	291	115	809	174	222	913
ABHD12_-_25371057.23-P1P2	ABHD12	P1P2	GGCGGACGGCCACTCTGGGA	-0.0303491	-0.0796716	0.0755664	0.148302	IN_GENOME=1	2609	1982	1980	837	388	1153	3879	3364	1668	2056	2612	1664
ABHD12_+_25371436.23-P1P2	ABHD12	P1P2	GCTGGGATGTGAGGAGCGGC	0.0447663	0.072353	0.0295401	-0.0714836	IN_GENOME=1	4096	2743	1734	1868	663	942	2194	1659	1212	553	1105	1317
ABHD12B_-_51338864.23-P1P2	ABHD12B	P1P2	GCGGACTGCAGCTCCCGCGG	0.0101067	-0.0569495	0.000651952	-0.187588	IN_GENOME=1	3005	2358	1751	728	313	833	1421	1206	1016	328	559	1132
ABHD12B_-_51338885.23-P1P2	ABHD12B	P1P2	GGTGGCGGCGTATCGGGACA	0.0109637	0.154727	0.0224334	0.0265345	NONE	4453	2759	2292	2651	1265	1205	2882	2007	1605	1756	1135	1626
ABHD12B_+_51339177.23-P1P2	ABHD12B	P1P2	GTTGAGGCTGAGGATAGCAA	-0.0048149	-0.0460176	-0.0116705	-0.0643426	NONE	4067	2715	2424	682	441	1113	1985	1186	1297	975	803	1450
ABHD12B_-_51339227.23-P1P2	ABHD12B	P1P2	GCTGGACCAGCGAGACTCTC	-0.0196879	-0.0894881	-0.0309253	-0.16872	IN_GENOME=1	515	431	381	34	60	187	601	193	329	166	57	239
ABHD12B_-_51338832.23-P1P2	ABHD12B	P1P2	GCGCCGGGGCGGGAAGGTCG	-0.0269756	-0.12407	0.0188271	-0.0650139	IN_GENOME=1	1200	1241	1038	176	153	564	1232	970	748	455	391	693
ABHD13_+_108870795.23-P1P2	ABHD13	P1P2	GCGCCGGCAAATGCCCCCGC	-0.00814469	-0.0580835	0.0158404	-0.0599367	IN_GENOME=1	4911	3408	3054	745	534	1429	3640	2559	2132	1422	1456	2318
ABHD13_+_108870811.23-P1P2	ABHD13	P1P2	GGCCCCCGCTCGGGTGTCGC	-0.0376279	0.138128	0.0106894	0.0183327	IN_GENOME=1	3209	1689	2132	1274	954	985	1969	1347	1179	944	874	1080
ABHD13_-_108870880.23-P1P2	ABHD13	P1P2	GGGAGCTCCGGGCTAGACCG	0.00302324	0.0480854	0.00558371	-0.110658	IN_GENOME=1	5486	3903	3197	2883	1143	1827	3815	2508	2320	1260	1331	2540
ABHD13_-_108871256.23-P1P2	ABHD13	P1P2	GTCCGCTCACCACTCACCAG	-0.0169946	0.0234993	0.0349691	0.0275881	IN_GENOME=1	3192	2102	2056	667	588	1059	2376	1874	1291	767	1243	1120
ABHD13_+_108871228.23-P1P2	ABHD13	P1P2	GTGAGTGGTGAGCGGAGTCG	0.00650639	0.105788	0.0322355	-0.0923921	IN_GENOME=1	5148	4486	3241	3928	1279	1545	3557	2881	1996	1521	1319	2588
ABHD14A_+_52009255.23-P1P2	ABHD14A	P1P2	GGGTAAAGACGGCCCTCCCC	0.0371709	0.143695	0.0333736	-0.0533664	NONE	6990	5432	3360	2370	1611	1619	3727	2827	2008	1405	1194	2034
ABHD14A_+_52009194.23-P1P2	ABHD14A	P1P2	GCCCAACGGGATGAGCGGGC	-0.000453979	-0.0511023	0.0246131	0.133027	NONE	1900	1569	1222	440	259	670	1039	1126	711	674	1559	781
ABHD14A_+_52009149.23-P1P2	ABHD14A	P1P2	GCCGCACAGCGCCCCGACCA	-0.00463343	0.079955	0.0827696	0.0816073	IN_GENOME=1	7142	4740	4239	3734	1481	2028	7577	5271	2776	2716	3188	2737
ABHD14A_-_52009160.23-P1P2	ABHD14A	P1P2	GGCGGAGGCAGCCATGGTCG	0.0204086	0.0462847	-0.0202655	-0.0140403	IN_GENOME=1	2654	2594	1607	1060	578	932	1165	1253	1084	907	1086	1338
ABHD14A_-_52009122.23-P1P2	ABHD14A	P1P2	GGCTCCTGGCCGCCTAGAGC	0.0132779	0.121203	-0.0270404	0.0683068	IN_GENOME=1	3278	2546	1859	3797	852	955	1434	1266	1267	1410	1185	1266
ABHD14B_-_52007985.23-P1	ABHD14B	P1	GAGTGCAGGGCGGGTACCTG	0.0173374	-0.0108859	-0.0188863	-0.00496712	IN_GENOME=1	8736	6811	4826	2958	1233	2624	4063	3302	3255	2254	2804	3272
ABHD14B_-_52008040.23-P1	ABHD14B	P1	GGCGTGCTGGCGGTGACCTG	0.036077	0.0177182	0.0146935	0.138484	IN_GENOME=1	9500	6656	4369	1598	1408	2608	5451	3339	3004	3481	4715	3022
ABHD14B_+_52007815.23-P1	ABHD14B	P1	GGAGCCAGAACCGTAGTCCG	0.0208942	0.0376946	-0.00107233	-0.00500299	IN_GENOME=1	8396	6644	4559	7107	1408	2367	3735	3263	2742	1952	2763	3023
ABHD14B_-_52007995.23-P1	ABHD14B	P1	GGGGTACCTGGGGAGCTGCG	0.0154043	0.123569	0.0458831	0.0522634	IN_GENOME=1	8512	6378	4672	5116	2026	2245	5283	3668	2497	2370	4130	3261
ABHD14B_-_52008027.23-P1	ABHD14B	P1	GACGGGAAGCAGGCGCGTGC	0.00911727	0.0502557	-0.0128451	-0.0745473	IN_GENOME=1	9780	6817	5408	3393	1659	2624	4927	3221	3395	2198	1786	3378
ABHD14B_-_52016965.23-P2	ABHD14B	P2	GGCCTCCTGGAGTTCAGTGT	0.0158267	0.13105	-0.00330463	0.0485796	NONE	6324	5147	3607	2456	1604	1714	3228	2380	2211	2646	2280	2597
ABHD14B_+_52017350.23-P2	ABHD14B	P2	GGCCTCAGCGAGATTACTGG	0.00279932	-0.00923038	0.0214843	0.0468276	IN_GENOME=1	6661	5014	3999	1913	927	1957	3616	3075	2240	2639	2434	2698
ABHD14B_+_52017325.23-P2	ABHD14B	P2	GAGATCCGGATCCCGTcccc	-0.00014209	0.0770212	0.0225471	0.0704851	NONE	7379	5747	4599	9347	1761	2446	5379	3636	2949	2249	3894	2874
ABHD14B_+_52016945.23-P2	ABHD14B	P2	GGCCCACACTGAACTCCAGG	-0.00165178	0.0284691	0.0132001	-0.102037	NONE	6340	4505	3814	2276	1050	1846	3763	2734	2282	1061	1305	2232
ABHD14B_-_52017383.23-P2	ABHD14B	P2	GTCGCTGAGGCCCGAACCAG	0.0048211	0.052017	0.00794495	-0.0285519	IN_GENOME=1	4521	3430	2687	3411	755	1184	2602	1823	1607	1209	1001	1569
ABHD15_-_27893980.23-P1P2	ABHD15	P1P2	GCGAGGGCGGCGCCCCACGG	-0.272521	-0.26565	-0.276537	-0.124958	IN_GENOME=1	406	280	1573	59	73	535	284	164	1144	457	585	1072
ABHD15_-_27893654.23-P1P2	ABHD15	P1P2	GCGCTACGGGCAGGACGAAG	0.0574914	0.060999	0.0527084	0.0172879	NONE	6300	4154	2423	1565	762	1144	3439	2430	1564	1043	1583	1534
ABHD15_-_27893641.23-P1P2	ABHD15	P1P2	GGCTCAGGCCCAGGCGCTAC	0.0306103	0.109545	-0.0171385	0.133202	NONE	1227	711	533	303	231	274	355	207	238	477	602	408
ABHD15_-_27893577.23-P1P2	ABHD15	P1P2	GGGTCCTACCACCCAGTCCA	0.00668549	0.0729253	-0.0080261	0.0464848	NONE	3445	3288	2267	3192	806	1142	1562	1442	1237	1959	1343	1729
ABHD15_-_27894008.23-P1P2	ABHD15	P1P2	GGAAGCTGGAGAgccccggc	-0.801227	-0.475045	-0.383838	-0.926574	IN_GENOME=1	3	20	1411	19	20	405	127	66	1021	32	15	1019
ABHD16A_-_31670679.23-P1P2	ABHD16A	P1P2	GCACGACACACAGGGTCGGG	-0.123906	-0.135664	-0.255481	-0.326568	IN_GENOME=1	1529	1158	2216	204	289	1127	384	154	1114	278	406	1523
ABHD16A_+_31671120.23-P1P2	ABHD16A	P1P2	GAGGGCACACAACACCTCAG	-0.0432157	0.0229474	-0.175506	-0.376205	IN_GENOME=1	3405	2467	2759	1068	752	1358	784	481	1616	285	322	1665
ABHD16A_-_31670764.23-P1P2	ABHD16A	P1P2	GAAGGAGGCGGCCAGTCCGT	-0.0735863	-0.0717876	-0.22522	-0.377639	IN_GENOME=1	2297	1882	2443	360	486	1390	461	481	1749	278	379	1794
ABHD16A_+_31671138.23-P1P2	ABHD16A	P1P2	GCGGTACGGGCTGACGTCAA	-0.0565807	-0.0838929	-0.158114	-0.277236	NONE	3099	2084	2654	298	392	1189	642	587	1432	365	573	1712
ABHD16A_-_31670671.23-P1P2	ABHD16A	P1P2	GGCACGAACCACGACACACA	-0.0990059	-0.133455	-0.215436	-0.176982	IN_GENOME=1	3227	2619	4074	429	458	1767	715	514	2104	864	741	2030
ABHD16B_-_62492870.23-P1P2	ABHD16B	P1P2	GCGCGGCGATCCCGGCCCAG	0.0182057	0.0141825	-0.00624545	0.0412341	IN_GENOME=1	4222	3268	2310	1825	683	1287	2177	1549	1495	1350	1529	1563
ABHD16B_+_62492837.23-P1P2	ABHD16B	P1P2	GGATCGCCGCGAGAGGCACA	0.0191333	0.0172665	-0.0408059	0.0903981	IN_GENOME=1	4465	2865	2210	2139	710	1318	1691	1461	1626	1752	1902	1641
ABHD16B_+_62492887.23-P1P2	ABHD16B	P1P2	GAGCAGATGACGCACATGAG	0.0124558	0.0933143	0.000804786	0.0351341	IN_GENOME=1	6422	4265	3387	1390	1341	1721	3676	2279	2244	1994	1990	2219
ABHD16B_+_62492825.23-P1P2	ABHD16B	P1P2	GAGGCACAGGGCAGTCTTAG	-0.0253855	0.145881	-0.00683487	0.0281817	IN_GENOME=1	1728	1127	1174	322	532	529	1236	716	769	421	729	634
ABHD16B_+_62493236.23-P1P2	ABHD16B	P1P2	GGCGCGCGTCATCAGGGACA	0.00896193	0.0400452	0.00535135	-0.102134	IN_GENOME=1	2776	2082	1594	1325	432	718	1341	1180	945	528	427	901
ABHD17A_-_1885483.23-P1P2	ABHD17A	P1P2	GccgcagctccccccACGGA	-0.0075211	-0.0283141	0.0105345	-0.0822924	IN_GENOME=3	1627	1250	1060	406	250	579	1053	790	661	270	537	669
ABHD17A_-_1885099.23-P1P2	ABHD17A	P1P2	GTCGGACGGGTGCTCCCCGA	-0.0073819	0.033577	0.0230899	0.0603123	IN_GENOME=1	3846	2707	2396	1022	565	969	1840	1706	1177	1511	1405	1472
ABHD17A_-_1885076.23-P1P2	ABHD17A	P1P2	GGGCAAAAGAGCGGAATCCG	0.0162998	0.00080422	-0.0198461	0.0256483	IN_GENOME=1	4139	2602	2068	1111	465	935	1847	1086	1267	1626	1061	1518
ABHD17A_-_1885045.23-P1P2	ABHD17A	P1P2	GGAAGCGTTTGTCGGACTGG	0.00859645	0.176607	0.00715838	-0.0949053	NONE	6353	4250	3454	3030	2092	1792	3065	2261	1953	1172	1502	2448
ABHD17A_+_1885470.23-P1P2	ABHD17A	P1P2	GGCTCACTTCCGTCCGTggg	0.0203981	0.330951	-0.0123971	0.168241	IN_GENOME=2	1377	935	695	2967	1126	456	819	486	536	1053	544	503
ABHD17B_-_74525690.23-P1P2	ABHD17B	P1P2	GCTGCAGACTGGCCCGACAG	0.0162236	-0.0199613	-0.0196794	0.0163147	IN_GENOME=1	3545	2679	1943	1613	442	983	1866	1173	1322	1121	1235	1410
ABHD17B_+_74526089.23-P1P2	ABHD17B	P1P2	GCCAGTCAGTGGCCAACTCC	0.0133976	-0.100012	-0.0327055	-0.154763	IN_GENOME=1	257	164	132	5	25	82	149	62	94	34	49	95
ABHD17B_-_74525704.23-P1P2	ABHD17B	P1P2	GGACAGAGGAGCGGGGACCA	-0.130742	0.035743	0.0318453	0.0673836	NONE	1275	1199	2159	3523	657	1115	2655	2012	1445	1437	1612	1496
ABHD17B_+_74525862.23-P1P2	ABHD17B	P1P2	GAGGCCCGAGAGCAACCGAC	-0.00318702	-0.000303467	-0.00992196	-0.0231331	IN_GENOME=1	5202	3786	3201	1103	741	1498	3304	2417	2360	1517	1827	2325
ABHD17B_+_74525655.23-P1P2	ABHD17B	P1P2	GGTCTGCAGGCGGAGAGAGT	0.00230953	0.0206	-0.0192892	-0.0138539	NONE	4630	3339	2730	568	761	1390	1932	1625	1579	1314	1634	1974
ABHD17C_+_80987703.23-P1P2	ABHD17C	P1P2	GggctggcCcgggaggacgg	-0.525105	-0.0801295	-0.259045	-0.341921	NONE	133	24	1518	188	230	685	230	189	979	190	244	1036
ABHD17C_+_80988086.23-P1P2	ABHD17C	P1P2	GCGCGAGAAGAAGACCTCGA	0.0341666	0.0176591	0.00242636	-0.105386	IN_GENOME=1	3244	2114	1458	852	428	793	1376	1244	1003	460	674	1070
ABHD17C_+_80987662.23-P1P2	ABHD17C	P1P2	Ggctggcaggcgagcgcgga	0.0144691	0.0292438	-0.0276442	0.0241095	NONE	4050	2784	2143	899	668	1170	2039	1394	1592	979	1460	1390
ABHD17C_+_80987878.23-P1P2	ABHD17C	P1P2	GCCGTGTAGGTGGGCTCGGG	-0.0261534	0.0404172	-0.0130319	0.0669988	IN_GENOME=1	1505	1658	1336	430	437	725	1400	784	894	847	597	700
ABHD17C_+_80987887.23-P1P2	ABHD17C	P1P2	GgcgccagcACCGTGTAGGT	0.0105477	0.0920038	-0.0352438	-0.0240213	IN_GENOME=1	1221	1026	734	253	391	505	672	374	499	293	479	525
ABHD2_-_89631760.23-P1P2	ABHD2	P1P2	GAGCTGCAGGAACCAGACTG	0.0132577	-0.0771488	-0.0509004	-0.123354	IN_GENOME=1	2669	1976	1478	508	279	819	1128	785	1044	457	478	963
ABHD2_+_89632075.23-P1P2	ABHD2	P1P2	GCAGGAGTGAGCACCAATGG	0.0259662	-0.000144255	-0.0017911	0.0215467	IN_GENOME=1	4583	3246	2273	929	649	1311	2296	1632	1528	1531	1557	1813
ABHD2_-_89631738.23-P1P2	ABHD2	P1P2	GTGAGCGCCGCTGGCAGCCG	0.0193301	0.0490565	-0.0143322	-0.0294966	IN_GENOME=1	8047	5401	4068	1641	1210	1925	2846	2595	2340	1702	2098	2705
ABHD2_+_89631693.23-P1P2	ABHD2	P1P2	GGATATACAGCCGGAACCCC	0.0106121	0.0839575	-0.0212404	-0.0620281	IN_GENOME=1	5465	4576	3278	1411	1207	1621	2324	2028	1961	1371	1201	2084
ABHD2_-_89632154.23-P1P2	ABHD2	P1P2	GGGCTCGGCGAAGAAGGTCC	0.0421822	-0.0200686	-0.0454994	-0.289978	NONE	4442	3153	1971	1340	533	1186	1420	1212	1402	244	372	1185
ABHD3_-_19284770.23-P1P2	ABHD3	P1P2	GGGAGCGCGGCTTCCGACAA	-0.298392	-0.363779	-0.250532	-0.108087	NONE	193	123	860	86	50	590	210	181	863	425	454	853
ABHD3_+_19284534.23-P1P2	ABHD3	P1P2	GGGGTGGGGTTCTTCGGCTC	0.00696156	0.00951226	-0.0461367	0.0447744	IN_GENOME=1	3579	2329	1941	554	483	931	1247	1119	1268	844	1411	1171
ABHD3_+_19284728.23-P1P2	ABHD3	P1P2	GCGCCAGGCAGGAGACACTG	0.00684251	0.0101454	-0.0071532	-0.002337	NONE	4349	3269	2537	1075	740	1422	2302	1563	1554	1087	1389	1583
ABHD3_+_19284717.23-P1P2	ABHD3	P1P2	GAGACACTGTGGTCGGGAGT	-0.0321318	-0.0575535	-0.00822126	0.0642267	NONE	3114	2740	2575	747	402	1073	2281	1450	1501	1346	1582	1452
ABHD3_+_19284354.23-P1P2	ABHD3	P1P2	GCGGCAGCCCCGGGGATAGG	-0.000101798	-0.0296184	-0.00963893	-0.0404545	IN_GENOME=1	3051	2265	1856	494	381	888	1650	1307	1224	872	996	1392
ABHD4_-_23067199.23-P1P2	ABHD4	P1P2	GGGGCGGGCTCGCCAGGACC	0.00465429	0.167043	-0.0156063	-0.0997811	IN_GENOME=1	5703	3733	3152	3567	1850	1660	2116	1870	1728	1390	805	1989
ABHD4_+_23067613.23-P1P2	ABHD4	P1P2	GCCACGACTGCCGTTCTGGG	-0.00746834	0.100743	-0.00406875	0.0293095	NONE	4566	3011	2755	633	1076	1332	2152	1763	1562	1698	1170	1606
ABHD4_-_23067625.23-P1P2	ABHD4	P1P2	GCTCGACTTGCCCCCCAGAA	-0.0102099	0.237552	-0.0183716	-0.0461127	NONE	3438	2545	2240	2226	1756	1119	2034	1158	1359	1035	1069	1606
ABHD4_-_23067680.23-P1P2	ABHD4	P1P2	GGCCCGGCAAAGAGAAGATG	0.00719491	0.002305	-0.00875284	0.0474364	IN_GENOME=1	5117	3214	2722	732	781	1559	2624	2175	1979	1647	2177	2011
ABHD4_+_23067515.23-P1P2	ABHD4	P1P2	GCAACATGGAATCTCTCCAG	-0.0090922	0.0539831	0.00796899	0.023886	IN_GENOME=1	4141	2827	2571	2686	844	1311	2096	1684	1386	1609	1961	2067
ABHD5_-_43732464.23-P1P2	ABHD5	P1P2	GCCGGCTTCGAGATAAGTCC	0.0108324	0.106337	-0.0155231	-0.0654514	NONE	3715	2758	2095	707	840	1012	1575	1499	1334	699	1112	1451
ABHD5_-_43732422.23-P1P2	ABHD5	P1P2	GTAAGTGCCGCGCCAGCCCG	-0.000768498	0.0390853	-0.00848936	0.0850876	NONE	4532	3202	2702	1354	745	1244	1830	1562	1398	1466	1729	1461
ABHD5_+_43732521.23-P1P2	ABHD5	P1P2	GGGCTGCGCTTACCTCTCTC	0.000802918	0.0379859	-0.00194326	-0.178723	IN_GENOME=1	1257	931	759	386	221	371	828	715	608	221	200	537
ABHD5_+_43732395.23-P1P2	ABHD5	P1P2	GGCTGGCGCGGCACTTAAGG	0.0176817	0.0325182	-0.0457316	0.0162772	NONE	2825	2370	1615	2448	536	924	1566	926	1289	816	1146	1159
ABHD5_+_43732806.23-P1P2	ABHD5	P1P2	GGGTGGCTTATACAACAACG	0.0295308	0.0931958	-0.00477258	-0.167985	NONE	2939	2473	1550	470	623	800	1966	1162	1218	407	489	1093
ABHD6_-_58223594.23-P1P2	ABHD6	P1P2	GGCCCGGGGCTAGAGACCGA	0.00511018	0.00456167	0.0129484	-0.00524883	IN_GENOME=1	3548	2419	1995	1111	469	926	2198	1404	1252	1198	1192	1557
ABHD6_+_58223718.23-P1P2	ABHD6	P1P2	GCCGCTGCAGGGAGACACTG	-0.0162642	-0.0702348	0.00420574	0.0852384	NONE	2913	2725	2225	653	316	897	1573	1267	1069	1138	1752	1295
ABHD6_-_58223914.23-P1P2	ABHD6	P1P2	GGGACAGAGTGAGGACGGGT	0.00643242	0.0448064	0.0127539	0.0388173	IN_GENOME=1	5086	3209	2726	2294	939	1525	2855	2369	1856	1977	1737	2035
ABHD6_+_58223966.23-P1P2	ABHD6	P1P2	GCACTGCGAGGGGCGCCTAA	0.00627883	0.0625573	-0.00432003	-0.0144715	IN_GENOME=1	2015	1456	1157	702	500	745	1045	615	644	895	415	823
ABHD6_-_58223553.23-P1P2	ABHD6	P1P2	GAGCTGGGAGCGGCGCGGGT	-0.0248026	0.191371	0.00500872	0.112525	IN_GENOME=1	1935	1310	1334	2095	908	724	1198	1019	832	877	1339	894
ABHD8_-_17414201.23-P1P2	ABHD8	P1P2	GCCCCTGGCGGTCAGCGCAG	0.0121729	0.0115994	0.014675	-0.0604061	IN_GENOME=1	2491	1699	1334	1187	370	706	1317	1101	848	415	519	749
ABHD8_-_17413788.23-P1P2	ABHD8	P1P2	GGCAGTGGCCCCAGACATAC	-0.0036479	-0.01789	0.0337476	0.149494	IN_GENOME=1	3371	2430	2071	1047	461	1015	2518	1210	1077	1773	1646	1221
ABHD8_+_17413753.23-P1P2	ABHD8	P1P2	GGCCACTGCGGCTCAGTCTC	-0.0329781	-0.0268858	0.00528621	0.200673	IN_GENOME=1	649	630	567	122	80	184	293	269	211	459	712	335
ABHD8_-_17414169.23-P1P2	ABHD8	P1P2	GAGGCCGGGTGCGTCTACGC	0.0168492	0.0144499	-0.00768763	-0.0117736	IN_GENOME=1	2794	2325	1600	1001	508	956	1591	1279	1173	680	1256	1235
ABHD8_-_17414173.23-P1P2	ABHD8	P1P2	GCGGGTGCGTCTACGCGGGC	0.0193596	0.0981765	-0.0245259	0.10362	IN_GENOME=1	2306	2095	1356	2380	509	638	809	740	715	1082	946	864
ABI1_-_27149837.23-P1P2	ABI1	P1P2	GTCTCGCGTTAAAGAGACAG	0.0208366	0.0310219	0.0105387	-0.0674157	IN_GENOME=1	3239	2641	1786	1555	664	1153	2182	1423	1277	766	1176	1574
ABI1_-_27149855.23-P1P2	ABI1	P1P2	GGAGGCAGCAAGGTCCGCCG	-0.00765372	-0.0766631	-0.000177397	0.065306	IN_GENOME=1	2715	2024	1744	700	322	943	1289	1258	994	1265	992	1110
ABI1_+_27149446.23-P1P2	ABI1	P1P2	GTGGTGGAAACCGATAGAAG	-0.00376305	0.154993	-0.00979409	0.0196975	IN_GENOME=1	4174	3015	2569	4374	1377	1310	2493	1844	1789	1471	1814	1932
ABI1_+_27149474.23-P1P2	ABI1	P1P2	GCGGGCTGCGATACAGGAAG	0.00498	-0.00912464	-0.00734977	0.0485283	IN_GENOME=1	3821	3191	2380	1942	718	1515	2491	1854	1763	1556	1555	1645
ABI1_+_27149800.23-P1P2	ABI1	P1P2	GGCGAGAGGAAGCGATGCAG	0.00399665	0.035313	-0.0420082	0.0441215	IN_GENOME=1	3733	3222	2380	771	765	1301	2003	1370	1728	1328	1843	1683
ABI2_-_204193288.23-P1P2	ABI2	P1P2	GGAAATCCCGGGGGGCCGCC	-3.56e-05	0.122806	0.00485179	0.0440367	IN_GENOME=1	3509	2707	2175	1590	1016	1130	1828	1473	1237	947	1508	1286
ABI2_+_204193079.23-P1P2	ABI2	P1P2	GCAGCGCGCGACAGGGGAGG	-0.1025	0.0775278	0.141501	0.408036	IN_GENOME=1	2744	1937	3310	2296	1608	2228	12063	8207	2909	12949	13851	3510
ABI2_+_204193030.23-P1P2	ABI2	P1P2	GACTCCGAGGACGGTCAccg	-0.0225991	0.0741196	-0.0654722	0.0305859	NONE	5272	4031	3804	2957	1451	2044	2129	1601	2266	2719	2137	2733
ABI2_+_204193458.23-P1P2	ABI2	P1P2	GAGCTCCCCACCCCCATCGG	-0.00928452	-0.0106939	-0.168793	-0.0394275	IN_GENOME=1	7698	6305	5242	1140	1292	2747	1354	891	2759	2102	2444	3372
ABI2_-_204193058.23-P1P2	ABI2	P1P2	GGACCGTCCTCGGAGTCCGT	-0.0120644	0.0205044	-0.0154446	0.0577145	NONE	3401	2033	2017	2470	533	974	1867	1232	1316	1578	1078	1331
ABI3_+_47287798.23-P1P2	ABI3	P1P2	GGCAGAGGAAGCCAAGGTCG	0.00316135	-0.045221	0.00722713	0.00227428	NONE	4964	3408	2839	973	533	1340	3162	2022	1875	1419	1477	1832
ABI3_-_47288028.23-P1P2	ABI3	P1P2	GAGGCAGAGCAACCAATCAA	-0.0269904	0.148111	0.0118233	-0.0109345	IN_GENOME=1	2360	1598	1652	1542	673	662	1711	1031	954	815	748	1040
ABI3_+_47288524.23-P1P2	ABI3	P1P2	GAGCATCTGTGTGAGGACGG	-0.00613566	-0.00498703	-0.0530296	-0.0571351	IN_GENOME=1	3227	1867	1807	637	426	881	1166	832	1109	657	1125	1370
ABI3_+_47288122.23-P1P2	ABI3	P1P2	GTCAGAGCCTCCCGGCCAGT	0.0255145	0.0552774	-0.00435185	-0.00970304	NONE	5004	4046	2660	1291	975	1505	2591	1812	1741	1202	1615	1847
ABI3_+_47288159.23-P1P2	ABI3	P1P2	GTAGTCAGCGACCCGCAGCA	-0.0102307	-0.0237632	0.000245314	0.094085	IN_GENOME=1	2909	2472	2031	669	422	956	2175	1435	1375	1042	2297	1371
ABI3BP_-_100712267.23-P1P2	ABI3BP	P1P2	GCATGGGGAATGATGCTGGT	0.00257866	-0.0183025	0.00262715	0.0344971	NONE	4071	3143	2479	1340	553	1220	2012	1601	1374	1443	1342	1554
ABI3BP_-_100712320.23-P1P2	ABI3BP	P1P2	GGACTGTCTCCCAGTGACAG	0.027694	0.118059	0.0145243	0.0363641	IN_GENOME=1	4107	2965	2032	5402	1057	1203	2223	1851	1430	1197	1786	1621
ABI3BP_+_100712238.23-P1P2	ABI3BP	P1P2	GCATCATTCCCCATGCGAGG	0.0384543	0.0683089	0.0103602	-0.311224	NONE	1644	1494	847	340	392	568	1063	934	723	102	198	607
ABI3BP_-_100712220.23-P1P2	ABI3BP	P1P2	GAGAAGTAGACACCCCAAAC	0.00419953	0.0394721	0.0207955	-0.0992569	NONE	4320	3412	2631	1035	675	1125	2027	1816	1295	768	731	1406
ABI3BP_+_100712307.23-P1P2	ABI3BP	P1P2	GGCCGCCCGCCTCTGTCACT	0.0153149	0.173116	-0.0159137	0.186625	IN_GENOME=1	2499	1863	1369	1151	730	636	1460	1062	1084	2127	1540	1120
ABL1_-_133589228.23-ENST00000372348.2	ABL1	ENST00000372348.2	GGCGAGAGCGGCCACTAGTT	-0.0333763	0.103429	0.00772281	0.0482778	IN_GENOME=1	2889	1646	1939	1000	667	815	1505	1126	962	855	1321	1125
ABL1_+_133589629.23-ENST00000372348.2	ABL1	ENST00000372348.2	GCAGCGAGCGTAGAGGGAAA	0.0173969	-0.016795	0.0712346	0.0878831	IN_GENOME=1	4197	2962	2205	306	463	1014	3276	2063	1237	982	2350	1379
ABL1_+_133589617.23-ENST00000372348.2	ABL1	ENST00000372348.2	GAGGGAAATGGCATATACGT	0.0147957	0.0753488	-0.0195293	0.0553836	IN_GENOME=1	3976	2422	1976	1315	657	920	1600	1122	1196	1006	1467	1251
ABL1_-_133589268.23-ENST00000372348.2	ABL1	ENST00000372348.2	GATGAAGAAGCTAAGATAGG	0.00745717	0.057236	0.00683727	0.0244233	IN_GENOME=1	4805	2900	2501	526	828	1266	2230	1847	1509	1249	1646	1665
ABL1_+_133589636.23-ENST00000372348.2	ABL1	ENST00000372348.2	GGAACGGTCAGCGAGCGTAG	-0.0015727	0.0861245	-0.00976421	0.0893144	IN_GENOME=1	3427	2515	2094	6381	684	909	1559	1399	1232	1294	1437	1231
ABL2_-_179112154.23-P1	ABL2	P1	GCTCTGCCATAACTATTAGG	0.0101128	0.0190085	-0.0658483	-0.0518725	IN_GENOME=1	865	668	500	334	113	208	140	214	213	94	286	256
ABL2_-_179112151.23-P1	ABL2	P1	GGATCTCTGCCATAACTATT	-0.0144774	0.114524	-0.000303357	-0.0359141	IN_GENOME=1	2566	1946	1743	1322	735	851	1174	1066	874	861	636	1086
ABL2_+_179112168.23-P1	ABL2	P1	GTGGGCAGAGGTATGGTCCT	-0.00677211	-0.0435164	-8.64e-06	-0.145223	IN_GENOME=1	4711	3283	2908	878	602	1501	2889	1909	1831	846	868	1922
ABL2_-_179112158.23-P1	ABL2	P1	GGCCATAACTATTAGGTGGA	0.0145455	0.104143	-0.00915743	-0.0319354	IN_GENOME=1	3417	3085	2071	2332	804	979	2037	1285	1344	1002	1061	1490
ABL2_+_179112186.23-P1	ABL2	P1	GGTTTAACTTTTGTGCTTCT	0.00143808	0.0336001	0.0310921	-0.0315216	IN_GENOME=1	2773	1966	1631	1065	505	866	1727	1222	913	612	1106	1187
ABL2_+_179198398.23-P2	ABL2	P2	GCGGGGCGCACCACAGAGAC	-0.0290864	-0.0689545	0.126958	0.0097047	IN_GENOME=1	2669	1934	1961	776	352	993	4318	2788	1122	1129	1079	1357
ABL2_+_179198565.23-P2	ABL2	P2	GCGAGGAGGAATGTGACCAG	0.0471202	-0.0693564	0.0306541	-0.0260467	IN_GENOME=1	3252	2496	1450	1086	294	831	1899	1503	1065	788	853	1158
ABL2_-_179198834.23-P2	ABL2	P2	GCCGAGCGCTGGGAAAGCGT	0.0348524	-0.0196666	0.0283504	0.0931111	IN_GENOME=1	4448	3897	2307	888	548	1217	2380	2222	1473	1388	2035	1495
ABL2_+_179198340.23-P2	ABL2	P2	GGGAGCCGGCATGAGAGCGT	0.0058426	0.0302536	0.0254602	0.023801	IN_GENOME=1	4547	3856	2837	1025	743	1295	3100	2201	1707	1696	1538	1880
ABL2_+_179198740.23-P2	ABL2	P2	GGGCGCGGAGCCGCGACAGG	0.0155252	0.00919383	0.000553768	-0.14671	NONE	5406	3796	2870	1055	734	1417	2248	2003	1648	760	800	1759
ABLIM1_+_116418018.23-ENST00000277895.5	ABLIM1	ENST00000277895.5	GGGGAACAGAGAGAATTGTG	-0.000871955	-0.0296995	-0.00586913	0.00848223	IN_GENOME=1	5539	4270	3452	2486	781	1821	2887	2182	2038	1448	2289	2249
ABLIM1_-_116417810.23-ENST00000277895.5	ABLIM1	ENST00000277895.5	GATAGTGGCACGCCTATGAG	0.0148843	0.0070837	-0.00198164	-0.0695147	IN_GENOME=1	4833	4092	2830	1064	766	1494	3542	2087	2149	1150	1292	2038
ABLIM1_+_116417743.23-ENST00000277895.5	ABLIM1	ENST00000277895.5	GCAAGGACTACTGCCCACGT	-0.00544733	0.119936	-0.00164119	0.101717	IN_GENOME=1	12425	8241	7414	5119	3075	3468	6969	5328	4805	4806	6442	4787
ABLIM1_-_116417795.23-ENST00000277895.5	ABLIM1	ENST00000277895.5	GTACAGCAAATGAGTGATAG	-0.00481878	0.013177	-0.00885118	-0.113509	IN_GENOME=1	4291	3183	2696	926	667	1263	2664	1575	1698	1199	736	1863
ABLIM1_+_116417829.23-ENST00000277895.5	ABLIM1	ENST00000277895.5	GCTGATTGTTGAGGACCGGA	0.0260875	-0.0349358	-0.041734	0.148656	IN_GENOME=1	3438	2679	1787	695	383	916	1604	1108	1388	1478	1854	1187
ABLIM2_+_8160523.23-P1P2	ABLIM2	P1P2	Gctggcgtgtgcgcaaggag	-0.0185558	-0.0265705	0.00548757	-0.0889303	IN_GENOME=1	1036	866	760	213	199	457	745	758	564	327	332	594
ABLIM2_-_8160138.23-P1P2	ABLIM2	P1P2	GCCCGTGAGAAGCAAAGAAG	0.0235328	0.0751161	-0.0283477	-0.0474599	IN_GENOME=1	2813	2124	1465	3384	530	743	1279	941	1041	834	744	1209
ABLIM2_+_8160016.23-P1P2	ABLIM2	P1P2	GAGCAGACCTAGGCACGCAG	0.0156896	0.0281801	-0.00350412	0.0338119	IN_GENOME=1	3838	2949	2129	1165	639	1125	2528	1597	1605	1233	1885	1707
ABLIM2_+_8160204.23-P1P2	ABLIM2	P1P2	GCCCGGAGCGCGTAGCTCAG	0.011147	0.0560341	-0.0362854	0.0993956	IN_GENOME=1	2569	1718	1372	683	435	669	1014	689	838	752	1201	825
ABLIM2_+_8160141.23-P1P2	ABLIM2	P1P2	GCTGCGCCAGGATGTCTGGA	-0.00243521	-0.0370524	-0.0141243	-0.0107292	IN_GENOME=1	2273	1555	1349	973	257	621	1055	835	807	646	700	895
ABLIM3_-_148521229.23-P1P2	ABLIM3	P1P2	GGGCCGAGAGGTGGGTTCCG	-0.0288393	-0.0835454	-0.0791303	-0.07216	IN_GENOME=1	4047	3336	3166	950	606	1835	2019	1433	2295	1385	1477	2416
ABLIM3_+_148521102.23-P1P2	ABLIM3	P1P2	GGGCTAGCAATGCGAAATAG	0.0169389	0.193786	-0.00381315	-0.058644	IN_GENOME=1	2953	2411	1674	2527	1123	885	1636	1188	1116	790	693	1186
ABLIM3_-_148521503.23-P1P2	ABLIM3	P1P2	GGCTACAGCCCAGACAGAGA	0.0365246	0.142562	0.0120535	-0.138762	IN_GENOME=1	5111	4158	2525	1626	1332	1346	2500	2344	1736	858	784	1794
ABLIM3_-_148521482.23-P1P2	ABLIM3	P1P2	GCACGCGCCTTCAAGGCCAG	0.0052266	0.113444	-0.00800739	0.00583331	IN_GENOME=1	11520	8813	6856	3533	2904	3380	6071	4189	4156	3725	3634	4592
ABLIM3_+_148521451.23-P1P2	ABLIM3	P1P2	GTGAAGGCGCGTGGACTAAT	-0.00231451	-0.0330483	-0.0184514	-0.0268884	IN_GENOME=1	4097	2862	2455	880	484	1147	2211	1370	1542	889	1120	1414
ABO_+_136150190.23-P1	ABO	P1	GCCGACCCTGGACTAGGACA	-0.0385604	-0.0190141	-0.0857481	-0.148097	NONE	3307	2462	2630	561	566	1253	1499	1143	1849	626	1014	1807
ABO_-_136150600.23-P1	ABO	P1	GGCCAGCGTCCGCAACACCT	0.00742979	0.085593	-0.00971164	0.0524813	NONE	6036	4069	3321	2323	1399	1864	2909	2228	2123	2122	2371	2336
ABO_+_136150601.23-P1	ABO	P1	GGAGACCAGACGCGGAGCCA	0.00383393	0.0624082	-0.0123481	0.0242729	IN_GENOME=1	5478	4000	3216	3148	1177	1755	2943	1972	2046	2020	1972	2319
ABO_-_136150219.23-P1	ABO	P1	GTAGTCCAGGGTCGGGCGGT	-0.011427	0.0256163	0.0179749	0.0308971	NONE	3076	2270	2018	1546	552	984	2166	1460	1224	1326	1151	1399
ABO_-_136150606.23-P1	ABO	P1	GGTCCGCAACACCTCGGCCA	-0.00991117	0.0314478	-0.0228431	-0.0193777	NONE	4168	3289	2798	4347	846	1466	2586	1723	1928	1067	1973	1997
ABO_-_136130966.23-P2	ABO	P2	GCTCACAACAGGACGGACAA	0.010309	0.062625	-0.0165923	0.109229	IN_GENOME=1	5231	3471	2799	1233	858	1278	2302	1505	1628	1835	2130	1652
ABO_-_136130955.23-P2	ABO	P2	GGGCTTCAGTTACTCACAAC	0.0255392	0.0969191	-0.0194024	0.127253	IN_GENOME=1	1659	1410	904	650	360	454	941	416	558	702	1101	685
ABO_-_136130959.23-P2	ABO	P2	GTCAGTTACTCACAACAGGA	0.00542502	0.181397	0.0254306	0.0355069	IN_GENOME=1	953	810	597	358	233	195	581	365	301	398	275	368
ABO_-_136130692.23-P2	ABO	P2	GTGTGTTTCTGTGGCCGGAA	0.000396041	0.127271	-0.010264	0.0176811	NONE	4445	2598	2391	3969	1177	1281	2475	1684	1709	1601	1498	1846
ABO_-_136130921.23-P2	ABO	P2	GGGGTGTGTGTGATTTGAGG	0.0230576	0.0558249	-0.00597719	-0.0339507	IN_GENOME=1	4081	3118	2145	800	671	1033	2030	1517	1426	940	1252	1580
ABR_-_1083256.23-P1P2	ABR	P1P2	GGCCGCGCCGAGCCCAGCTG	-0.0323149	-0.117549	-0.0474392	-0.105363	IN_GENOME=1	1376	1189	1129	487	175	625	1239	581	919	328	615	863
ABR_+_1082862.23-P1P2	ABR	P1P2	GGGATCGGGACCCCAAGATC	-0.0296055	0.0901161	0.0349719	-0.0279048	NONE	755	304	415	613	145	189	430	274	210	195	126	223
ABR_+_1082842.23-P1P2	ABR	P1P2	GGGATCGGGACCCAGGCACC	-0.185159	-0.0830716	-0.0207295	-0.0738067	IN_GENOME=1	1341	956	2883	750	474	1432	2240	1703	1758	1152	1113	1925
ABR_-_1083263.23-P1P2	ABR	P1P2	GCGAGCCCAGCTGCGGATCC	0.000809298	0.156918	-0.0280397	0.0768617	IN_GENOME=1	4709	3296	2764	2823	1339	1262	1933	1590	1660	1696	1690	1604
ABR_+_1083266.23-P1P2	ABR	P1P2	GcccCCGCGAAGTTGCTCAT	0.0112053	-0.0531556	-0.00564708	-0.0330609	IN_GENOME=1	2212	1618	1235	668	266	695	1649	943	1011	541	706	897
ABRA_+_107782422.23-P1P2	ABRA	P1P2	GTCAGCAGAGAAAGACAGGT	0.0110846	0.0277535	-0.0123644	0.0745794	NONE	6133	4860	3567	2946	1073	1893	3522	2442	2491	2232	3467	2659
ABRA_+_107782399.23-P1P2	ABRA	P1P2	GAGCATGGCTCCGGGCGAAA	0.0188442	0.0804529	-0.00539302	0.0386326	IN_GENOME=1	9086	6787	4862	4429	1967	2687	4659	3385	3214	2776	3274	3313
ABRA_+_107782392.23-P1P2	ABRA	P1P2	GCTCCGGGCGAAAAGGAAAG	-0.0145994	0.0100857	0.00375178	0.0484758	IN_GENOME=1	3079	2468	2152	1123	514	988	1924	1492	1287	993	2107	1530
ABRA_+_107782019.23-P1P2	ABRA	P1P2	GCCTCAGCCACAGGTACGAG	0.00602897	0.0244679	0.00954563	-0.00934607	IN_GENOME=1	7286	5071	4113	2230	1104	1979	3732	2460	2211	2185	1779	2610
ABRA_-_107782350.23-P1P2	ABRA	P1P2	GGCCAAGCTGATGACCAGGG	-0.040675	0.0146876	-0.017779	0.0263566	IN_GENOME=1	3639	2949	3064	799	715	1344	2056	1426	1510	1564	1723	1892
ABRACL_+_139350209.23-P1P2	ABRACL	P1P2	GAAGTCGACCCGAGAGGTGG	-0.00601258	0.0422228	0.0454356	0.0138349	IN_GENOME=1	3605	2963	2404	1457	754	1240	3400	2191	1553	1154	1741	1715
ABRACL_+_139349876.23-P1P2	ABRACL	P1P2	GAAGAGAAAGACGGCTGTGG	0.0129708	0.0186038	0.0107472	0.0860026	IN_GENOME=1	4726	3319	2554	910	758	1398	2947	1792	1663	2048	2722	2159
ABRACL_+_139349879.23-P1P2	ABRACL	P1P2	GGCAAAGAGAAAGACGGCTG	0.0126931	0.0943978	0.00933656	-0.0477476	IN_GENOME=1	4752	3724	2718	2917	976	1246	2370	2107	1633	1128	1490	1992
ABRACL_-_139350119.23-P1P2	ABRACL	P1P2	GTGAGAGTCGGGTCAGGAGG	-0.289279	-0.104581	-0.0139702	0.0151489	IN_GENOME=1	510	367	2267	672	379	1271	2125	1299	1427	971	1879	1626
ABRACL_+_139349931.23-P1P2	ABRACL	P1P2	GTACCTTCTTCAGTGCACTG	-0.00747045	-0.0753706	0.00612523	-0.227786	IN_GENOME=1	3815	2906	2474	756	390	1135	2221	1386	1311	530	389	1403
ABT1_+_26597412.23-P1P2	ABT1	P1P2	GACGCGTCCGACCTCGCCAT	-0.487575	-0.267527	-0.277456	-0.539307	IN_GENOME=1	177	129	3130	29	96	710	510	317	2145	164	298	2288
ABT1_+_26597184.23-P1P2	ABT1	P1P2	GACTGACACGAGCGGCACGA	-0.0109533	-0.0249059	-0.0225088	-0.0334736	IN_GENOME=1	5318	3601	3331	1696	741	1688	2274	2178	2028	1572	1562	2278
ABT1_-_26597617.23-P1P2	ABT1	P1P2	GGCTGGTGAATCAGTCTGTG	-0.0407612	-0.103963	-0.00434108	0.0626399	NONE	2017	1255	1489	193	262	876	1398	1117	1004	1382	912	1124
ABT1_-_26597263.23-P1P2	ABT1	P1P2	GGGAGCAAGAGCCGCTGGAA	-0.444923	-0.18015	-0.34344	-0.602527	IN_GENOME=1	245	72	2047	312	81	392	327	249	2405	160	261	2703
ABT1_-_26597427.23-P1P2	ABT1	P1P2	GTCAGCGCCTATGGCGAGGT	-0.0374105	-0.157234	0.00829764	0.0393042	IN_GENOME=1	3326	2289	2523	640	306	1325	3443	2153	2004	1328	2313	1921
ABTB1_+_127391828.23-P1P2	ABTB1	P1P2	GCGAGCCGAACGACCTCGGG	0.000160491	-0.00293899	0.00216622	-0.246965	IN_GENOME=1	2470	2092	1602	403	378	774	1512	947	919	224	440	1045
ABTB1_+_127391831.23-P1P2	ABTB1	P1P2	GACCCGAGCCGAACGACCTC	0.00178895	0.00933731	-0.022489	0.0175232	IN_GENOME=1	3900	2243	2061	479	593	1144	1648	1222	1293	1258	855	1237
ABTB1_-_127392198.23-P1P2	ABTB1	P1P2	GCCGAAGGCGCAGAAGTGGG	-0.017165	-0.0936409	0.0324701	-0.0110371	IN_GENOME=1	1305	1211	999	401	161	512	1539	715	653	624	559	787
ABTB1_+_127391808.23-P1P2	ABTB1	P1P2	GGGCGAAGCCGCGCACCCGG	-0.0115405	0.220841	0.0116881	0.0169994	NONE	4847	2773	2802	5187	1952	1349	2715	2145	1735	1413	1798	1905
ABTB1_+_127392221.23-P1P2	ABTB1	P1P2	GTGACGTCCGGGCCCTACCA	0.0179555	0.0869291	0.0273691	0.0842949	IN_GENOME=1	6035	5779	3679	1315	1359	1799	3903	3069	2232	1985	2862	2194
ABTB2_-_34379465.23-P1P2	ABTB2	P1P2	GGAATCCCGGGAGAACAGGG	-0.170911	-0.185353	0.0259506	0.0367943	IN_GENOME=1	1606	1473	3548	2671	354	1757	4086	2722	2172	2397	2006	2427
ABTB2_-_34379521.23-P1P2	ABTB2	P1P2	GCAGGGCGCAGCGCGAGTCC	0.0119017	0.119643	-0.00971474	0.168884	IN_GENOME=1	3662	2588	2000	3493	850	960	1987	1240	1309	1502	2207	1207
ABTB2_-_34379146.23-P1P2	ABTB2	P1P2	GGCCATGGGGAGCCTGCCGA	0.0166771	0.202947	-0.0208142	-0.0948433	NONE	5827	4248	3127	3912	2043	1540	2768	1953	2094	1249	1018	2080
ABTB2_-_34379074.23-P1P2	ABTB2	P1P2	GGAGTCCCCGGCCCCATACC	0.0121079	0.0736491	0.0350556	0.013089	IN_GENOME=1	4520	3429	2554	2989	840	1186	2714	2188	1490	1088	1612	1607
ABTB2_-_34379310.23-P1P2	ABTB2	P1P2	GGGAAGGTGGCCGAGATCCG	0.0214055	0.107394	0.0273117	-0.0492979	NONE	5134	3614	2620	1797	1138	1364	2947	2198	1642	1175	1858	2284
ACAA1_-_38178575.23-P1P2	ACAA1	P1P2	GCCAGTCCGGGAACTGACCG	0.0246352	0.0531282	-0.0123435	0.0424515	NONE	5288	4779	2990	8057	895	1396	2672	1965	1946	1665	1828	1889
ACAA1_-_38178168.23-P1P2	ACAA1	P1P2	GGCCGAGAGAAGCTCGTCGG	-0.00449055	0.111638	-0.0209398	0.0255258	IN_GENOME=1	3752	2722	2326	973	1068	1254	2101	1564	1634	1298	1424	1572
ACAA1_+_38178517.23-P1P2	ACAA1	P1P2	GGTTGACCTGCGCAATGCAG	0.0367332	0.136729	0.00377184	0.0226651	IN_GENOME=1	2920	2569	1498	844	759	789	1667	1204	1076	1309	840	1226
ACAA1_+_38178570.23-P1P2	ACAA1	P1P2	GCGGCTGTCTGTTAACTCCG	0.00274464	0.157414	0.00167635	0.0924139	IN_GENOME=1	3703	2989	2303	3988	1238	1164	2070	1708	1449	1920	1583	1555
ACAA1_+_38178488.23-P1P2	ACAA1	P1P2	GTAGTGCTGGGCCACCTGAG	-0.0557476	0.00072994	-0.0348474	-0.0489762	IN_GENOME=1	3129	2118	2673	3702	697	1402	2086	1426	1712	1327	1174	1927
ACAA2_-_47339855.23-P1P2	ACAA2	P1P2	GTCACCTCGGAGCAGAGCCA	0.00349833	0.00521693	0.00654087	0.0374982	IN_GENOME=1	4471	3250	2625	847	722	1421	3203	1800	1789	1390	2455	2039
ACAA2_-_47339858.23-P1P2	ACAA2	P1P2	GCCTCGGAGCAGAGCCATGG	0.0121579	-0.0077269	0.0153939	0.105563	IN_GENOME=1	4391	3261	2454	852	637	1335	2734	2115	1685	2133	2574	1986
ACAA2_+_47339850.23-P1P2	ACAA2	P1P2	GGACGACCCAGCAGCCGCCA	-0.00022179	0.21736	0.00751556	-0.0490384	NONE	6582	5028	4065	7449	2901	2039	4243	2963	2624	1906	1704	2783
ACAA2_-_47339449.23-P1P2	ACAA2	P1P2	GCCTGACCACCGAGGCCGAG	0.0159989	0.00696851	-0.00106156	0.0337415	IN_GENOME=1	4925	3506	2624	924	742	1448	2360	1962	1690	1613	2274	2145
ACAA2_-_47339876.23-P1P2	ACAA2	P1P2	GGCGGCTGCTGGGTCGTCGG	0.00208471	0.124553	0.0272444	0.0482074	NONE	5342	3575	3039	2106	1420	1566	2829	2257	1631	1701	2180	2039
ACACA_-_35715847.23-P1P2	ACACA	P1P2	GGCCGCGTGCGGGTGAGCGG	-0.259492	-0.478131	-0.595638	-1.24958	IN_GENOME=1	515	558	2285	4	45	925	46	9	985	18	3	1197
ACACA_-_35716002.23-P1P2	ACACA	P1P2	GCCTGCGTGGAGGAACTGCT	-0.350078	-0.814371	-0.526322	-1.13525	IN_GENOME=1	248	260	2028	98	8	841	33	25	860	10	12	1145
ACACA_+_35715655.23-P1P2	ACACA	P1P2	GAGGGCTCCTCTAGGAAGGG	-0.384696	-0.453769	0.114015	0.194088	NONE	212	145	1780	12	38	694	4188	2958	1245	2121	2058	1256
ACACA_-_35715992.23-P1P2	ACACA	P1P2	GTTCCGGAGCCCCTGCGTGG	-0.284414	-0.794767	-0.4064	-0.958669	IN_GENOME=1	584	425	2524	44	12	1147	84	108	1242	54	12	1341
ACACA_+_35715534.23-P1P2	ACACA	P1P2	GGAGAGGGAGAAGACCACGT	-0.0243533	-0.0534896	-0.200988	-0.351789	IN_GENOME=1	3405	2500	2437	774	423	1107	497	324	1260	327	222	1347
ACACB_+_109569160.23-P1	ACACB	P1	GGCGCCCACAGGGTGACTAA	-0.00460393	0.138843	-0.0154352	-0.0404282	IN_GENOME=1	3025	1963	1775	1143	830	854	1610	1285	1248	944	748	1255
ACACB_-_109569231.23-P1	ACACB	P1	GGTGGCTGCATCCCCAGTGA	0.0284779	-0.0245232	0.0130139	-0.0827757	NONE	2834	2295	1477	654	347	789	1669	1277	1040	691	622	1154
ACACB_+_109569170.23-P1	ACACB	P1	GAGGCTGACAGGCGCCCACA	0.00592469	0.0809823	-0.00510177	-0.103371	IN_GENOME=1	3366	2571	1992	1081	742	1011	1479	1277	1110	675	694	1305
ACACB_-_109569178.23-P1	ACACB	P1	GGTTCCCTTAGTCACCCTGT	-0.00211663	0.0475327	0.00330169	-0.0394405	IN_GENOME=1	3136	2402	1965	1460	662	1061	2125	1848	1510	1111	751	1359
ACACB_-_109569639.23-P1	ACACB	P1	GCCACAGAGGTTCACTGGAA	0.00455264	0.0912967	-0.00882011	0.100326	IN_GENOME=1	4162	3874	2745	3473	1000	1296	2465	1723	1708	1779	2233	1724
ACACB_-_109592519.23-P2	ACACB	P2	GGCAAGCGCAGCGCGAAGTT	0.00450437	0.0129956	0.00311988	-0.0740576	IN_GENOME=1	3867	2580	2160	623	544	1031	1511	1522	1157	704	829	1300
ACACB_+_109592574.23-P2	ACACB	P2	GCAGCCAGGTCGCGACCCGG	-0.00270325	0.0682302	0.00318801	0.021871	IN_GENOME=1	4353	3593	2843	3909	1070	1551	2779	1932	1767	1617	1722	1957
ACACB_+_109592655.23-P2	ACACB	P2	GTCCCACCGGGCTCCCGCAG	-0.100907	0.146419	-0.0460832	0.0316105	IN_GENOME=1	1613	1180	1959	1769	972	964	1343	1048	1273	922	1239	1207
ACACB_+_109592908.23-P2	ACACB	P2	GAGGCCAGCTAGAGTTTCCA	-0.0185956	0.0115708	0.00927558	0.122359	IN_GENOME=1	3089	2576	2264	990	633	1208	2329	1839	1513	1382	2456	1463
ACACB_-_109592496.23-P2	ACACB	P2	GCGCAGGGTGCATTTCGGGA	0.0075805	0.256083	-0.0262709	0.0268318	NONE	4014	2589	2158	2496	1844	1074	1665	1281	1366	917	1542	1368
ACAD10_-_112123907.23-P1P2	ACAD10	P1P2	GTCGGAGCGGAAGGACGTCG	0.0117178	-0.0263974	-0.0103082	0.0256981	IN_GENOME=1	3025	2645	1840	477	404	927	1706	1121	1158	944	967	1104
ACAD10_-_112123894.23-P1P2	ACAD10	P1P2	GAATTTTGAGGAGGTCGGAG	-0.171711	0.094975	-0.106596	0.0145408	IN_GENOME=1	1298	842	2425	2006	802	1021	973	639	1287	819	1342	1265
ACAD10_-_112123925.23-P1P2	ACAD10	P1P2	GGTGGAGATTGCTTGCGCTG	0.011402	0.0629033	-0.00979611	0.035204	NONE	5474	4571	3261	1143	1120	1666	2931	2280	2157	2029	2452	2484
ACAD10_+_112124115.23-P1P2	ACAD10	P1P2	GAACAAAACCATCCAGACTA	0.0101203	0.0869662	-0.00599286	-0.027917	IN_GENOME=1	4139	2510	2120	1357	680	900	1590	1519	1263	734	901	1157
ACAD10_-_112124210.23-P1P2	ACAD10	P1P2	Gtctaaggggccgtagagag	-0.0166697	-0.0188704	-0.0074668	-0.0258479	IN_GENOME=1	3348	2183	2141	547	523	1157	2139	1615	1526	846	1422	1548
ACAD11_-_132379444.23-P1P2	ACAD11	P1P2	GCTGGAGCGGGAACTTGCCC	-0.123794	-0.204798	0.18098	0.257529	IN_GENOME=1	979	511	1177	10	110	600	4508	3009	819	1654	1827	817
ACAD11_+_132379379.23-P1P2	ACAD11	P1P2	GCGCTCCACAGACTCCGCCA	-0.164363	-0.126017	0.163058	0.249804	IN_GENOME=1	1532	1285	3093	393	409	1522	9188	6309	1917	3931	4356	2004
ACAD11_-_132378623.23-P1P2	ACAD11	P1P2	GCCCGCAGGCCACAGCAACG	-0.0987116	-0.0760191	0.0410796	0.298769	IN_GENOME=1	787	900	1177	49	211	616	1665	1180	822	1639	1759	680
ACAD11_-_132378633.23-P1P2	ACAD11	P1P2	GACAGCAACGCGGCATCCAC	-0.0681053	-0.1846	0.00602083	0.159549	IN_GENOME=1	3891	3005	3868	336	383	1894	3527	2853	2372	2955	4278	2444
ACAD11_+_132378312.23-P1P2	ACAD11	P1P2	GGTCAGTGGACGCACCCTAC	-0.0583224	0.0199911	0.00503717	-0.00679967	IN_GENOME=1	3845	2975	3575	768	964	1766	3673	2310	2193	1497	2127	2339
ACAD8_-_134123448.23-P1P2	ACAD8	P1P2	GGCCAGTGCGAGCGCAACGG	0.0117953	0.0163011	0.0148085	0.119731	IN_GENOME=1	5029	3773	2832	1367	704	1313	2538	2363	1723	3027	2406	2165
ACAD8_-_134123507.23-P1P2	ACAD8	P1P2	GCGGCGGCTATGCTGTGGAG	0.00843482	0.0219402	0.0177509	0.0326352	IN_GENOME=1	4497	3278	2555	1065	653	1185	2484	1786	1452	1091	1707	1535
ACAD8_-_134123502.23-P1P2	ACAD8	P1P2	GAGCTGCGGCGGCTATGCTG	0.0105737	-0.0492228	-0.0135142	-0.0743396	IN_GENOME=1	3166	2594	1879	2318	426	1092	2031	1294	1388	815	1133	1637
ACAD8_+_134123511.23-P1P2	ACAD8	P1P2	GGAGGCGCGCCCCGAAACGC	0.00570561	-0.00814317	0.00532687	-0.03296	IN_GENOME=1	3992	2777	2258	586	550	1155	2363	1960	1617	959	1334	1641
ACAD8_-_134123455.23-P1P2	ACAD8	P1P2	GCGAGCGCAACGGAGGTCGA	-0.0244599	-0.0715983	-0.00011588	0.0224381	IN_GENOME=1	3623	2597	2564	912	456	1303	2373	1956	1681	1782	1453	1883
ACAD9_-_128598541.23-P1P2	ACAD9	P1P2	GGAACATCGGGCAGCATGAG	-0.137395	-0.344303	-0.360316	-0.427998	IN_GENOME=1	1171	833	1806	297	87	934	141	147	1364	177	224	1338
ACAD9_+_128598604.23-P1P2	ACAD9	P1P2	GCGCAGTAGCCGCCGGTTCG	-0.150626	-0.237444	-0.238168	-0.494304	IN_GENOME=1	1274	814	2041	270	179	1144	439	308	1494	129	196	1382
ACAD9_-_128598499.23-P1P2	ACAD9	P1P2	GTCCCTGCGGCGCTAAGAAG	-0.185783	-0.403285	-0.00379079	-0.159988	NONE	517	377	1129	35	34	486	800	772	629	267	261	627
ACAD9_-_128598508.23-P1P2	ACAD9	P1P2	GCGCTAAGAAGGGGAGACTG	-0.152934	-0.548673	0.105181	0.143193	NONE	1520	1141	2682	69	39	1129	5504	5062	1985	2883	3201	2225
ACAD9_-_128598528.23-P1P2	ACAD9	P1P2	GGGCTGAGGCTGGGGAACAT	-0.122048	-0.532095	-0.338037	-0.898682	IN_GENOME=1	1206	1151	1937	77	38	1015	138	157	1195	26	31	1185
ACADL_-_211090095.23-P1P2	ACADL	P1P2	GCAGCTGAGGCGTCCACCTG	-0.0216556	0.0591166	-0.00445369	-0.0314074	NONE	4836	3212	3231	2271	1027	1556	3452	2010	2118	1333	1407	1975
ACADL_-_211090048.23-P1P2	ACADL	P1P2	GGCGGCTACTCGGCGACTCG	-0.00206887	0.00291936	-0.000870633	0.212595	IN_GENOME=1	3428	2287	2004	934	511	1017	2188	1362	1354	1925	2993	1343
ACADL_-_211089695.23-P1P2	ACADL	P1P2	GCGGCGGTCTGTTCTCGGGG	0.00381685	0.0744904	0.0216432	0.0119795	IN_GENOME=1	4363	3302	2608	3402	943	1326	2737	2395	1718	1372	1479	1736
ACADL_-_211090030.23-P1P2	ACADL	P1P2	GGGCGACGGAGGCGACTCTG	-0.00686902	0.0197434	-0.00534018	-0.0431088	IN_GENOME=1	4080	2506	2366	2253	609	1117	2359	1552	1548	906	1216	1584
ACADL_+_211089722.23-P1P2	ACADL	P1P2	GCTGGGTGCAACCAGCATCT	0.0286559	0.311442	-0.0325432	-0.103659	IN_GENOME=1	2417	1445	1081	4171	1186	528	879	786	812	453	308	713
ACADM_+_76190432.23-P1P2	ACADM	P1P2	GCACTCGGACAATAATACAC	-0.000106042	0.128084	0.00832004	0.0314107	IN_GENOME=1	3840	2969	2384	2085	1011	1096	1999	1759	1380	1284	1559	1599
ACADM_+_76190107.23-P1P2	ACADM	P1P2	GCAGCGCGGAAAGAGAGCCA	0.00141203	0.0669994	-0.0220372	-0.10687	IN_GENOME=1	4958	3635	2966	1230	1089	1588	2579	1865	1992	904	1030	1865
ACADM_-_76190475.23-P1P2	ACADM	P1P2	GGCCGGAACGGGAGCCAACA	-0.0593298	-0.124211	-0.0144474	0.0965467	IN_GENOME=1	2032	1708	1983	345	241	889	1761	1045	1169	1407	1180	1131
ACADM_-_76190633.23-P1P2	ACADM	P1P2	GTGAGGAAGGAGCCAGCCTA	-0.0210825	0.094151	-0.0785896	-0.0496006	IN_GENOME=2	5016	3037	3187	2310	1136	1452	1430	1161	1732	1758	1106	2158
ACADM_+_76190695.23-P1P2	ACADM	P1P2	GGTCGCCTGACGGGAGGATA	-0.0441571	-0.0279157	0.0238574	0.11861	IN_GENOME=1	2096	1825	1874	769	321	742	1315	923	728	797	947	700
ACADS_+_121163685.23-P1P2	ACADS	P1P2	GCGAGCAGCGCGGCGGCCAT	-0.010511	0.024951	-0.0164146	0.0142799	IN_GENOME=1	6510	4907	4289	2165	1101	1969	3764	2553	2708	2574	1937	2697
ACADS_-_121163653.23-P1P2	ACADS	P1P2	GCGGAACAGCGCGCTCGCAG	0.00889178	0.105193	-0.00976263	0.0148012	NONE	4289	2946	2358	1232	837	1014	2403	1474	1570	1435	1320	1659
ACADS_+_121164090.23-P1P2	ACADS	P1P2	Ggccaaccgaggctgaggag	-0.638416	-0.336203	0.260057	0.463067	IN_GENOME=1	43	32	2186	57	115	1187	15733	10639	1663	8100	8379	1744
ACADS_-_121163671.23-P1P2	ACADS	P1P2	GGCGGGAGGTCGCGAAGCCT	-0.00607789	0.0152218	0.0124243	0.130196	NONE	4540	3836	3071	1354	847	1588	3002	2306	1882	3011	2277	2017
ACADS_-_121163657.23-P1P2	ACADS	P1P2	GACAGCGCGCTCGCAGCGGG	0.00922295	0.00829006	0.00505003	-0.0466681	NONE	4448	2784	2329	895	623	1208	2225	1672	1452	1088	1005	1600
ACADSB_-_124768552.23-P1P2	ACADSB	P1P2	GGGCCTGCGGCGAGGATGGA	-0.336806	0.137805	-0.246252	-0.14845	IN_GENOME=1	442	385	3005	2088	1495	1546	482	360	1790	932	804	1966
ACADSB_+_124768941.23-P1P2	ACADSB	P1P2	GGTGCGTTAGGGCATCAGGG	-0.0160552	0.135558	0.0336469	-0.051019	NONE	2728	1959	1823	2190	1100	1150	2890	1869	1435	728	825	1206
ACADSB_+_124768891.23-P1P2	ACADSB	P1P2	GTCCAGAGATCCAGACTCGG	0.0324083	0.0817838	0.0119064	-0.0498626	IN_GENOME=1	3742	2726	1800	620	711	965	1809	1377	1133	746	1240	1490
ACADSB_+_124768944.23-P1P2	ACADSB	P1P2	GAAGGTGCGTTAGGGCATCA	-0.00104849	0.0822666	-0.0153625	-0.0633002	NONE	2827	2036	1705	879	627	849	1830	1119	1241	738	1007	1407
ACADSB_+_124768874.23-P1P2	ACADSB	P1P2	GGGTGGCTCTCAGGACGCAA	-0.00502785	0.154498	0.0137757	-0.0711984	IN_GENOME=1	2890	2770	2067	2980	1143	1090	2404	1334	1269	1372	516	1416
ACADVL_-_7123677.23-P1P2	ACADVL	P1P2	GTGCCCTAGGGCGAAACTAG	0.0273078	-0.0229566	0.030471	1.28e-05	IN_GENOME=1	6709	4311	3140	1139	725	1636	3871	2757	2062	1628	1601	2061
ACADVL_-_7123639.23-P1P2	ACADVL	P1P2	GGCTCAGTCGCCGAAAGTAG	0.00767272	0.158769	-0.0162355	0.0138672	NONE	3768	2568	2081	7226	1183	1105	1816	1430	1406	1627	1198	1689
ACADVL_-_7123283.23-P1P2	ACADVL	P1P2	GGGGTCAGAGCTCGAGCCAG	0.00847626	0.107093	-0.0189617	-0.0581109	NONE	4833	2950	2512	893	1143	1372	2368	1856	1864	1212	1235	1957
ACADVL_-_7123665.23-P1P2	ACADVL	P1P2	GGGCAAGCCAGGGTGCCCTA	-0.00485077	-0.035698	-0.000951026	-0.077448	IN_GENOME=1	3848	2533	2278	880	392	941	2288	1521	1464	1235	461	1301
ACADVL_-_7123221.23-P1P2	ACADVL	P1P2	GCACTGTGGACGATGAGTCA	0.00590908	0.0230585	0.0110383	0.184768	IN_GENOME=1	2656	2099	1599	1902	410	740	1336	1124	885	1632	1657	1025
ACAN_+_89347139.23-P1P2	ACAN	P1P2	GAGCTCTAGGGCGGAGACCA	-0.0802026	-0.296952	-0.0652866	-0.377727	IN_GENOME=1	555	337	532	627	32	273	294	271	346	67	72	384
ACAN_+_89347151.23-P1P2	ACAN	P1P2	GCCCGGCACACATAGCTCTA	0.0299937	-0.100569	0.0156104	-0.0045717	IN_GENOME=1	2138	1812	1128	293	180	592	1143	1190	816	579	551	734
ACAN_-_89346701.23-P1P2	ACAN	P1P2	GctccccgccGCTCCAGAGG	0.00766832	0.10856	0.0852586	0.0624587	IN_GENOME=1	2455	2136	1532	440	563	671	3076	1751	1002	1066	1058	1064
ACAN_-_89347101.23-P1P2	ACAN	P1P2	GCGCCCGGCGAGCCAGGAAC	0.0152093	-0.0109977	0.0107931	-0.0559516	NONE	5224	3570	2742	2085	727	1548	2893	2195	1823	1313	1240	2024
ACAN_+_89347148.23-P1P2	ACAN	P1P2	GGGCACACATAGCTCTAGGG	0.0378437	-0.144126	-0.027617	-0.139843	IN_GENOME=1	1635	1286	787	432	95	386	632	409	480	305	268	628
ACAP1_+_7240320.23-P1P2	ACAP1	P1P2	GGAGGGAATGCCAGCTCTAG	0.0315149	-0.0918081	-0.0182966	-0.0387056	NONE	2307	2026	1226	481	204	643	960	699	725	535	522	784
ACAP1_-_7240242.23-P1P2	ACAP1	P1P2	GGCGAGCCTGTGGGCCAAAG	0.00319312	-0.0284095	0.0136753	0.0220749	IN_GENOME=1	2911	2097	1705	1868	410	950	1738	1158	1006	851	1026	1095
ACAP1_+_7239956.23-P1P2	ACAP1	P1P2	GCCCAGGAAGGGGAGATGAG	-0.562577	-0.314645	-0.24475	-0.610589	NONE	3	18	256	2	27	251	191	198	827	54	80	897
ACAP1_-_7239866.23-P1P2	ACAP1	P1P2	GCCAGCACTGCCTGGAAGTG	0.017484	0.0266051	0.00709743	-0.15706	NONE	3345	2535	1820	1010	540	958	1885	1417	1213	535	551	1275
ACAP1_+_7239854.23-P1P2	ACAP1	P1P2	GGCTCTCACCCCACACTTCC	0.0200767	0.274209	-0.0413411	-0.0613658	IN_GENOME=1	2852	1916	1435	5022	1498	799	1152	680	919	622	609	997
ACAP2_+_195163707.23-P1P2	ACAP2	P1P2	GTCGCGGCTGCTATGACCAG	0.011918	0.0107243	0.00457199	0.0268993	IN_GENOME=1	6293	4674	3523	1839	955	1830	3298	2335	2096	1929	1984	2250
ACAP2_-_195163395.23-P1P2	ACAP2	P1P2	GCTCGCAGGGTGGGAAACGG	-0.574738	-0.412581	-0.393963	-0.928589	IN_GENOME=1	49	50	1876	109	65	972	161	58	1156	51	13	1207
ACAP2_-_195163362.23-P1P2	ACAP2	P1P2	GCCCTCGGGAGGGCTCGGTG	-0.23593	-0.177619	-0.0258222	-0.12182	IN_GENOME=1	868	712	2846	238	296	1415	2119	1689	1764	846	998	1882
ACAP2_-_195163352.23-P1P2	ACAP2	P1P2	GACTTCGTCGCCCCTCGGGA	0.00436356	0.208917	0.0471728	0.153536	IN_GENOME=1	4206	2867	2377	3242	1748	1280	3811	2422	1708	1893	2228	1445
ACAP2_-_195163655.23-P1P2	ACAP2	P1P2	GGCTGGGACGCAGACGGCTA	-0.0178318	0.0254271	0.00829655	0.000307073	NONE	4434	3558	3171	1674	876	1563	2898	2194	1856	1469	1505	1896
ACAP3_+_1243258.23-P1P2	ACAP3	P1P2	Gcgggcgggacgagcggtcc	0.0242968	0.0751599	-0.000315941	0.0604929	IN_GENOME=1	10420	8326	5553	9607	2266	3176	5492	4143	3727	3795	4346	4100
ACAP3_+_1243337.23-P1P2	ACAP3	P1P2	GGACGCTCCCCGGCGGTGAC	0.0162362	-0.0159521	0.00100786	0.0230558	IN_GENOME=1	6257	4613	3387	1395	784	1710	3440	2188	2124	1512	2435	2240
ACAP3_-_1243235.23-P1P2	ACAP3	P1P2	GCTCACTGGCACGAGGACcg	-0.00758046	0.00807333	0.0141672	0.0790154	IN_GENOME=1	5668	3551	3336	1541	899	1745	3193	2536	2011	2478	2125	2156
ACAP3_-_1243221.23-P1P2	ACAP3	P1P2	GCGGCGGCCGCGGCGCTCAC	-0.312464	-0.208628	0.0113033	0.0358114	IN_GENOME=1	971	784	5369	903	501	2784	5941	4320	3652	2784	3661	3547
ACAP3_-_1243095.23-P1P2	ACAP3	P1P2	GACCCCGCCGCCGGGCACAA	-0.000377514	0.181651	0.0194466	0.110296	IN_GENOME=1	9822	7786	6186	9181	3802	3178	7698	4686	4092	4770	5219	4152
ACAT1_+_107992310.23-P1P2	ACAT1	P1P2	GGTCGCAGAGGGCTGAGTAT	0.000506393	0.00010713	-0.000230826	0.009478	NONE	3900	3504	2599	1322	740	1493	2421	1719	1593	1234	1574	1715
ACAT1_+_107992321.23-P1P2	ACAT1	P1P2	GGCACAGCCATGGTCGCAGA	0.0192298	-0.0357989	-0.0162617	-0.134997	IN_GENOME=1	3250	2446	1741	943	356	855	1792	1145	1250	761	356	1122
ACAT1_+_107992288.23-P1P2	ACAT1	P1P2	GCTCCACAGGCGTAGACTAG	-0.0199541	-0.0557362	0.0218316	0.142624	NONE	1083	1351	980	98	175	463	766	540	431	583	780	495
ACAT1_-_107992733.23-P1P2	ACAT1	P1P2	GGGCCTGAGCGGTGGGATCG	-0.0183372	0.00505444	0.00295576	0.0738347	IN_GENOME=1	4232	3371	3026	1122	660	1300	2314	1875	1591	2115	2013	1978
ACAT1_-_107992364.23-P1P2	ACAT1	P1P2	GTGGCGGCACTTCTGCGCAG	8.86e-06	0.173741	-0.0178623	0.0339666	IN_GENOME=1	3528	1966	1858	3924	1073	932	1705	1162	1242	1093	1231	1298
ACAT2_-_160183095.23-P1P2	ACAT2	P1P2	GCTAGCTTGCAGGCAGCGCA	-0.137151	-0.199198	-0.0086259	-0.0562262	IN_GENOME=1	921	538	1285	3	133	706	1029	798	750	276	978	825
ACAT2_+_160183436.23-P1P2	ACAT2	P1P2	GCTACGCCAACCAATGGGAG	-0.0693391	-0.199175	-0.0143988	-0.56856	IN_GENOME=1	232	186	237	2	26	138	185	125	131	8	35	194
ACAT2_-_160183174.23-P1P2	ACAT2	P1P2	GCGGCGGCGCGGACCATCAT	-0.182915	-0.238387	-0.0318988	0.0438814	IN_GENOME=1	1493	1011	3080	95	245	1573	2520	1717	2023	1895	2159	2178
ACAT2_+_160183505.23-P1P2	ACAT2	P1P2	GCTGCCGCAGGCATTACCGA	-0.139511	-0.129698	0.0126429	-0.0757192	IN_GENOME=1	710	457	1057	30	189	716	1291	891	766	467	550	868
ACAT2_-_160183054.23-P1P2	ACAT2	P1P2	GCCGCCCGCGGCAGGCCTGT	-0.179228	-0.185032	0.0138571	0.0273037	NONE	1145	1007	2624	331	270	1338	2784	1592	1491	1264	1596	1631
ACBD3_-_226374403.23-P1P2	ACBD3	P1P2	GCTGCTGCACCTCCTCAGCG	-0.0213996	0.0324663	-0.0100267	0.0498752	IN_GENOME=1	2789	1984	1925	1788	584	1007	1627	1340	1234	1051	1623	1374
ACBD3_+_226374329.23-P1P2	ACBD3	P1P2	GGACTCGAGGTGTCCGTCGA	0.00838427	0.106402	0.0138636	0.186536	NONE	1583	1273	945	579	411	495	1054	697	607	873	1306	661
ACBD3_+_226374366.23-P1P2	ACBD3	P1P2	GCAGCAGCCGGAGATGGCGG	-0.145615	0.0371955	-0.0107024	-0.123674	IN_GENOME=1	1184	800	1884	602	594	1001	1606	983	1055	433	659	1102
ACBD3_-_226374411.23-P1P2	ACBD3	P1P2	GCCTCCTCAGCGGGGACAGA	-0.0362783	0.0521999	0.0034402	0.00722988	IN_GENOME=1	1594	1304	1308	559	434	680	1464	812	830	626	887	925
ACBD3_-_226373992.23-P1P2	ACBD3	P1P2	GACCACAGCCCAGTATGAGT	-0.0168538	0.0181077	-0.0314872	0.0120275	IN_GENOME=1	3792	2857	2610	3692	734	1357	1986	1224	1512	1575	1539	1897
ACBD4_-_43213072.23-P1	ACBD4	P1	GTCAGTAGGAAGCCGCGGGG	0.0157066	-0.0125757	0.0322041	0.0347571	IN_GENOME=1	3748	2188	1812	946	508	1090	2284	1621	1200	1140	1153	1279
ACBD4_-_43213050.23-P1	ACBD4	P1	GCCGGCCCTGCTGGACCCCG	-0.140754	0.0497485	-0.0138334	-0.062274	IN_GENOME=1	1291	1296	2421	716	818	1297	2137	1519	1546	1030	1097	1728
ACBD4_+_43213087.23-P1	ACBD4	P1	GCGCCCACTGCCAGGACACC	-0.0103806	0.0477989	0.0242528	0.0466693	IN_GENOME=1	6434	4668	4155	2744	1232	1972	4483	3111	2461	2209	2840	2668
ACBD4_+_43213412.23-P1	ACBD4	P1	GCCCCCGGCACCATAAGCCA	0.00879836	-0.027359	-0.0031363	0.0571275	IN_GENOME=1	3691	3066	2233	732	416	959	2023	1394	1338	1443	1060	1265
ACBD4_-_43213075.23-P1	ACBD4	P1	GGTAGGAAGCCGCGGGGTGG	-0.0880659	0.0643775	-0.0288854	0.0727805	IN_GENOME=1	1368	1211	1672	1150	541	799	1236	1048	1084	1027	1373	1143
ACBD4_+_43210408.23-P2	ACBD4	P2	GAGACTGTGGCTCTCCGAGG	-0.0262523	0.0918645	-0.0495885	-0.117592	IN_GENOME=1	1642	1676	1404	2549	489	632	913	721	892	344	626	935
ACBD4_+_43210060.23-P2	ACBD4	P2	GCCCTTGCGGCCAAGATCAG	0.0232212	0.0257734	-0.038712	-0.121254	NONE	1166	808	583	204	128	228	418	203	297	331	121	409
ACBD4_+_43210042.23-P2	ACBD4	P2	GGAGGCTCGCCCGGACTAAG	0.00489319	0.134439	-0.046555	0.0217529	NONE	2969	3061	2056	1378	958	1007	1169	916	1114	1792	702	1316
ACBD4_+_43210021.23-P2	ACBD4	P2	GGAGACGGACTCACGAGCAG	-0.00613453	0.0547609	0.00203176	-0.0470828	IN_GENOME=1	3786	3490	2676	718	769	1190	2255	2011	1637	1113	1063	1667
ACBD4_-_43210055.23-P2	ACBD4	P2	GGTCCGTCTCCCCTTAGTCC	0.00249434	0.00215581	0.00520657	-0.0230292	IN_GENOME=1	5335	3890	3159	1722	835	1668	2966	2114	1883	1527	1578	2167
ACBD5_+_27529701.23-P1P2	ACBD5	P1P2	GCGGACTCCGGCGGAATGGG	0.0407084	0.156809	0.0135228	-0.0916151	IN_GENOME=1	4247	2398	1698	1141	1035	976	1875	1434	1164	938	576	1339
ACBD5_+_27529710.23-P1P2	ACBD5	P1P2	GACTGACAGACGGACTCCGG	0.0206328	0.0487276	0.010696	-0.0460712	IN_GENOME=1	7510	5703	4002	6853	1252	1995	4197	2853	2505	1809	1425	2451
ACBD5_+_27529332.23-P1P2	ACBD5	P1P2	GTTGGGACCGGGGCCAACAC	-0.00845869	-0.0427312	-0.022344	-0.0348195	NONE	3021	2011	1844	384	372	924	1385	1101	1124	639	785	1035
ACBD5_+_27529682.23-P1P2	ACBD5	P1P2	GGGGTGTGGCTGCTCCGCCA	-0.0114704	0.115889	-0.0151048	0.00907342	NONE	4525	3003	2816	1449	1112	1279	2005	1560	1531	1419	1460	1774
ACBD5_-_27529679.23-P1P2	ACBD5	P1P2	GGGAGCCGCTCTCCCACCCT	-0.12539	-0.0548701	-0.0778875	-0.0750686	IN_GENOME=1	930	634	1292	653	208	548	779	450	792	484	339	692
ACBD6_-_180471707.23-P1P2	ACBD6	P1P2	GCAACGGAACAGGAGTCGAG	0.0166445	-0.068995	-0.0117318	0.198559	NONE	4393	3127	2330	1524	482	1360	2408	1558	1638	2462	2706	1525
ACBD6_+_180471319.23-P1P2	ACBD6	P1P2	GTCAGGGGACGACTCCGGGG	-0.284576	-0.104421	0.0819345	0.048173	IN_GENOME=1	777	533	3264	86	473	1585	5325	3647	1947	1731	2203	2068
ACBD6_-_180471532.23-P1P2	ACBD6	P1P2	GTCGGACCCAAGCTCAGTCG	-0.0142682	-0.0629506	0.036585	0.135363	IN_GENOME=1	2227	1760	1542	280	250	685	1479	1206	808	1251	693	703
ACBD6_+_180471617.23-P1P2	ACBD6	P1P2	GGGAGGAGACCGGGTCGACT	-0.00284959	-0.061672	0.0712666	0.072788	IN_GENOME=1	4559	3629	2927	2494	538	1465	4218	3110	1723	2447	1579	1892
ACBD6_+_180471354.23-P1P2	ACBD6	P1P2	GGGGCCATCACCGGCGACAG	-0.0334482	-0.0622359	-0.099019	-0.175736	NONE	2999	2256	2314	164	449	1226	1081	838	1474	538	739	1592
ACBD7_+_15130776.23-P1P2	ACBD7	P1P2	GAAGCGGTGGGTGCGAGAGG	-0.0189096	-0.102008	0.0483093	-0.0137657	NONE	3068	1902	1943	530	327	1083	2468	2174	1292	1066	1089	1451
ACBD7_+_15130520.23-P1P2	ACBD7	P1P2	GCGGCGAGCCAGGGCTCCCA	-0.0174867	0.0474821	-0.00779595	0.03089	IN_GENOME=1	4357	3276	3009	1428	771	1236	2366	1640	1621	1635	1578	1819
ACBD7_-_15130379.23-P1P2	ACBD7	P1P2	GACACTAAGAGAGGTCCTGG	-0.000960624	0.0385897	0.0233899	0.144514	IN_GENOME=1	4537	3487	2825	1574	932	1560	3010	1842	1561	2362	2644	1821
ACBD7_-_15130397.23-P1P2	ACBD7	P1P2	GGAGGTCCCAACGAGCGAAG	0.00618794	0.164931	-0.00145744	-0.243279	NONE	1076	1120	742	790	321	291	718	283	355	120	110	377
ACBD7_-_15130438.23-P1P2	ACBD7	P1P2	GCTCCCTCTCGGAGACGGAG	-0.00387314	0.105353	-0.0216882	-0.47293	NONE	1713	1294	1079	431	399	483	712	438	506	91	73	652
ACCS_+_44088091.23-P1P2	ACCS	P1P2	GCAGATACCCGCACTCGATG	0.00411927	0.00629415	0.0105148	0.0424382	NONE	4951	3787	2969	944	736	1441	2865	2143	1796	1707	1838	1918
ACCS_-_44088090.23-P1P2	ACCS	P1P2	GCCCCACTTGCGGGATTCCA	0.0135099	-0.0121532	0.0492445	0.103526	IN_GENOME=1	2823	1890	1484	1000	361	773	2286	1310	959	1432	1627	1304
ACCS_+_44088028.23-P1P2	ACCS	P1P2	GACCGAAACGGCCTTCTACA	0.037986	0.124938	-0.00278151	0.0581192	IN_GENOME=1	3562	2399	1585	2817	794	874	1713	1180	1130	1155	1609	1389
ACCS_+_44088215.23-P1P2	ACCS	P1P2	GACAGCCCAGGTCCGAGGAA	-0.0191577	0.080497	-0.0148395	-0.132993	IN_GENOME=1	2786	1701	1754	841	689	941	1212	964	934	480	503	1051
ACCS_+_44087946.23-P1P2	ACCS	P1P2	GCAAGGGATTCGAGATGGAA	0.0155302	0.0366498	0.020676	0.116334	NONE	3800	2686	2024	1211	580	980	2353	1533	1283	1386	2382	1477
ACCSL_+_44069971.23-ENST00000378832.1	ACCSL	ENST00000378832.1	GGATAGGTCGCGGTTGACAA	0.0150998	0.112985	-0.00117693	-0.019225	NONE	4812	3694	2679	1720	1051	1226	2684	1749	1703	1301	1199	1718
ACCSL_-_44069930.23-ENST00000378832.1	ACCSL	ENST00000378832.1	GGCAGAGGGCCCAACTCTCT	NaN	NaN	NaN	NaN	NONE	0	0	0	0	0	0	0	0	0	0	0	0
ACCSL_-_44069582.23-ENST00000378832.1	ACCSL	ENST00000378832.1	GAGAGGCCAGTAAAGATACC	0.0127648	0.125501	-0.0239099	-0.180086	IN_GENOME=1	5218	3303	2681	3136	1289	1415	2542	1672	1897	604	677	1642
ACCSL_+_44069616.23-ENST00000378832.1	ACCSL	ENST00000378832.1	GGGCCTCTCCTCTGACCAGA	-0.0209861	-0.0348096	-0.00316656	0.0829785	IN_GENOME=1	2482	1915	1779	370	387	925	1376	1059	962	1244	1229	1144
ACCSL_+_44069981.23-ENST00000378832.1	ACCSL	ENST00000378832.1	GCCCACGGATGGATAGGTCG	0.0084329	0.0350274	-0.000463829	0.0201778	NONE	4462	3400	2592	1355	697	1187	2371	1765	1600	970	1592	1467
ACD_-_67694143.23-P1P2	ACD	P1P2	GTCCCCACGGCTACACCCAG	-0.680379	-0.211505	-0.303622	-0.592352	IN_GENOME=1	108	36	4915	194	411	2316	460	497	3058	231	283	3251
ACD_+_67693748.23-P1P2	ACD	P1P2	GCGGCAGGAGAGCGCGAGGT	-0.0107154	0.0263301	-0.00773961	0.0449808	IN_GENOME=1	10047	6930	6341	3543	1749	3107	6117	4097	4118	3563	4122	4109
ACD_+_67694124.23-P1P2	ACD	P1P2	GATCCGCTGGGTGTAGCCGT	-0.508559	-0.171877	-0.279595	-0.568009	IN_GENOME=1	342	119	4833	332	510	2371	748	460	3176	320	260	3337
ACD_-_67693904.23-P1P2	ACD	P1P2	GCCGACGTCGGACGTATCAG	-0.0348699	-0.0034348	-0.0159556	0.00111437	IN_GENOME=1	3251	2308	2461	1388	666	1367	2458	1415	1624	1126	1329	1555
ACD_-_67693957.23-P1P2	ACD	P1P2	GGTCCTGTAGTACCTGACGG	-0.38203	-0.0186318	-0.197223	-0.598171	NONE	63	140	936	388	186	411	285	178	689	76	30	621
ACE_-_61554428.23-P1	ACE	P1	GGGCCGCGGCGCAGGAGAAG	-0.0108774	0.00134754	-0.00979431	-0.159757	NONE	4155	2798	2594	1320	733	1470	2503	1568	1653	775	735	1791
ACE_+_61554448.23-P1	ACE	P1	GcgaggcggcccccATGACG	0.0173854	0.17353	-0.102177	0.0853204	IN_GENOME=1	3631	2805	1996	3811	1042	906	989	683	1301	1010	1512	1133
ACE_-_61554461.23-P1	ACE	P1	GACCGCGCACCGCGTCATgg	0.0129489	0.092687	0.0136116	0.0177409	IN_GENOME=1	6199	4167	3278	2723	1274	1640	3347	2255	1949	1943	1708	2171
ACE_+_61554829.23-P1	ACE	P1	GGCCCCGCGGCTGACTGTCG	0.00499627	0.15982	-0.00521484	0.0798204	IN_GENOME=1	6943	4974	4005	8258	1924	1788	3248	2394	2254	1977	3461	2450
ACE_-_61554458.23-P1	ACE	P1	GAGCACCGCGCACCGCGTCA	0.00804558	0.205508	0.0115452	0.0676286	IN_GENOME=1	4563	3815	2784	4416	1812	1349	2303	1978	1536	1453	1576	1486
ACE_-_61562443.23-P2	ACE	P2	GCCCAAGTGGGACCATGCAG	-0.00551952	0.190777	-0.00944532	0.0346523	IN_GENOME=1	2896	2411	1937	1153	1173	938	1492	1120	1076	1150	982	1186
ACE_-_61562661.23-P2	ACE	P2	GTATGACCGGACATCCCAGG	-0.00536103	0.115781	-0.0251334	-0.16224	IN_GENOME=1	4307	3251	2740	1362	955	1099	2069	1569	1672	487	948	1628
ACE_-_61562238.23-P2	ACE	P2	GCTCCTGCGGCCATGGGCCA	0.0318271	0.000678909	-0.0261038	0.076055	IN_GENOME=1	1502	953	677	401	167	336	529	373	415	759	244	409
ACE_+_61562272.23-P2	ACE	P2	GGTGCCCGTAGCAGAGCAGC	0.00605108	0.134752	0.00269731	0.0437257	IN_GENOME=1	4819	3451	2759	1437	1332	1398	3098	1986	1898	1363	2342	1925
ACE_+_61562293.23-P2	ACE	P2	GCTGGCTGGGGACCAGCAGA	0.00682481	0.00237877	0.0327505	0.033125	NONE	3122	2078	1714	379	439	876	2236	1292	1056	825	1303	1164
ACE2_-_15619013.23-P1P2	ACE2	P1P2	GTACAGCAACAAGGCTGAGA	0.0385522	-0.0216377	0.0124977	0.100959	IN_GENOME=1	4109	2952	1881	1048	446	1000	2254	1252	1201	1775	1653	1478
ACE2_+_15619016.23-P1P2	ACE2	P1P2	GGACGATGTCAAGCTCTTCC	0.00733894	0.135805	-0.0336327	-0.0668429	NONE	906	872	596	237	362	378	398	279	328	259	273	440
ACE2_-_15618975.23-P1P2	ACE2	P1P2	GGTCTTGGCCTGTTCCTCAA	0.0210812	0.0599585	-0.00835626	-0.153228	IN_GENOME=1	4055	2767	2042	840	617	931	1698	1329	1241	476	755	1387
ACE2_-_15618594.23-P1P2	ACE2	P1P2	GACTGTGATGAGAATTATGG	0.0157212	0.088073	-0.00970291	-0.127079	IN_GENOME=1	3000	2701	1801	3177	730	961	1638	1235	1186	531	595	1175
ACE2_+_15619087.23-P1P2	ACE2	P1P2	GGAGAGAAAATCTCATGAGG	0.00596056	-0.0633089	0.0439494	0.147824	IN_GENOME=1	2226	1935	1405	348	239	656	1480	915	669	1104	1003	757
ACER1_-_6333545.23-P1P2	ACER1	P1P2	GTCCACCTCGGAGCTCTGAT	-0.000331171	-0.153077	0.021384	0.0451007	IN_GENOME=1	926	714	575	227	78	331	542	683	409	254	408	345
ACER1_+_6333110.23-P1P2	ACER1	P1P2	Gggtgcccctgagctagagg	0.00545097	-0.0179215	-0.00129357	0.0104805	IN_GENOME=1	4327	2947	2426	1161	579	1275	2426	1907	1692	1595	1621	1971
ACER1_+_6333137.23-P1P2	ACER1	P1P2	Gaggcagctgtggtaggggg	-0.00348228	0.0638599	-0.0288763	0.143569	IN_GENOME=1	3136	2130	1868	1370	722	1069	1527	722	1000	1168	1836	1071
ACER1_-_6333558.23-P1P2	ACER1	P1P2	GTCTGATAGGCGAAGATGCT	0.0579349	0.0314393	-0.0221362	0.178149	IN_GENOME=1	3294	2761	1424	161	498	863	1425	1000	1085	1459	1696	1006
ACER1_+_6333164.23-P1P2	ACER1	P1P2	Ggcgatggtgccttcttgga	-0.0147344	-0.0173825	0.0259189	0.0101742	IN_GENOME=1	2571	2145	1835	1196	489	1074	2376	1381	1180	926	1334	1364
ACER2_+_19409007.23-P1P2	ACER2	P1P2	GCTGCTGCGGAGGCAAAACG	0.0108653	0.0659073	-0.00515169	0.0755495	IN_GENOME=1	3993	3113	2307	1114	764	1120	2078	1746	1539	1366	1674	1440
ACER2_-_19409474.23-P1P2	ACER2	P1P2	GCCACGCGTCCAGGAACCAG	-0.003489	0.0456601	-0.000391151	-0.00587526	IN_GENOME=1	5243	4124	3361	802	899	1454	2635	2021	1804	1805	1672	2269
ACER2_+_19409376.23-P1P2	ACER2	P1P2	GAGCCCAGCTGTCGGGAATG	-0.0100567	0.0418329	-0.00367804	0.0430272	IN_GENOME=1	5146	4056	3456	4032	1141	1880	3211	2135	2094	2082	1904	2151
ACER2_+_19409383.23-P1P2	ACER2	P1P2	GGAAGATGAGCCCAGCTGTC	-0.000723669	0.421525	-0.00903957	-0.162697	IN_GENOME=1	3352	2776	2163	9363	4626	1207	1953	1256	1300	605	473	1284
ACER2_+_19409248.23-P1P2	ACER2	P1P2	GGTCCAGCTTCCAGACGCTG	0.0167621	0.171114	-0.0152561	-0.0672121	IN_GENOME=1	7520	5171	3917	2295	2137	1880	3381	2438	2488	1444	1413	2367
ACER3_-_76571978.23-P1P2	ACER3	P1P2	GccTGGTCGCCAGCCTAACC	0.0290435	0.00717355	0.060753	0.112568	IN_GENOME=1	1474	1401	829	350	218	425	1109	713	455	438	890	515
ACER3_-_76572003.23-P1P2	ACER3	P1P2	GAGTGAGCGGAGCGCCTGGG	0.00224593	-0.00858938	0.000641006	0.194429	IN_GENOME=1	4159	2366	2179	741	593	1248	2626	1584	1583	1769	2991	1381
ACER3_-_76572000.23-P1P2	ACER3	P1P2	GCACAGTGAGCGGAGCGCCT	-0.00145809	-0.0320129	-0.0194196	-0.0117224	IN_GENOME=1	2998	1909	1705	723	352	830	1261	934	968	1008	945	1304
ACER3_-_76572404.23-P1P2	ACER3	P1P2	GGAGCCCCTGCTGGACCTAA	0.0146414	0.0883791	-0.00683543	0.0314523	IN_GENOME=1	5981	3506	2919	1643	1008	1325	2577	1807	1764	1664	2048	2086
ACER3_+_76571969.23-P1P2	ACER3	P1P2	GCCGCTCACTGTGCCGGGTT	0.00940375	0.0441349	0.000965462	0.0940405	IN_GENOME=1	3263	2786	1993	1151	572	932	1573	1162	1047	1050	1491	1109
ACHE_+_100493473.23-P1	ACHE	P1	GAGCCTGCGCCGGGGAACAT	-0.00114565	0.0433536	0.0247692	0.0950028	IN_GENOME=1	4752	2802	2595	1062	793	1297	2401	1896	1401	1834	2171	1762
ACHE_-_100493427.23-P1	ACHE	P1	GGGGGAGGGAGACTCACCTG	-0.00348274	0.0401995	-0.0152812	0.0207439	IN_GENOME=1	2856	1876	1673	412	454	754	1557	886	1018	868	1335	1268
ACHE_-_100493486.23-P1	ACHE	P1	GGGAGGCGGCCGATGTTCCC	0.0242727	0.0420287	-0.011028	0.0215668	IN_GENOME=1	4326	2859	2097	2425	746	1228	1907	1493	1420	1284	1412	1581
ACHE_-_100493122.23-P1	ACHE	P1	GCGGGTACCGCCCCAATTAG	0.00608824	0.0342779	-0.0228613	-0.0796834	IN_GENOME=1	1182	481	510	129	141	241	368	297	302	104	481	389
ACHE_+_100493456.23-P1	ACHE	P1	GATCGGCCGCCTCCAGCTcc	-0.00693946	0.175088	-0.0142719	0.0898381	IN_GENOME=1	2977	2276	1927	701	1036	894	1858	1264	1319	1197	1333	1138
ACHE_+_100494559.23-P2	ACHE	P2	GCTCCCACGCGGGGTCTCGG	-0.0285506	0.0177996	0.051187	0.119303	IN_GENOME=1	1917	1361	1389	1228	357	661	1770	1524	898	1291	1214	1006
ACHE_-_100494578.23-P2	ACHE	P2	GAGCCCCCGAGACCCCGCGT	-0.00475152	0.0523825	-0.0469381	0.00279884	IN_GENOME=1	6478	3847	3640	3271	1215	1902	2222	1764	2137	2301	1633	2448
ACHE_-_100494236.23-P2	ACHE	P2	GGGCGAGGCGCACTCCGCGG	0.0119498	0.0919121	-0.0115662	-0.0119199	NONE	4085	2733	2170	1261	890	1150	1981	1641	1523	1232	1155	1595
ACHE_-_100494233.23-P2	ACHE	P2	GCTGGGCGAGGCGCACTCCG	-0.000426683	0.0277913	-0.0118496	0.0056664	NONE	4173	2812	2424	542	648	1143	2009	1520	1479	1403	1164	1596
ACHE_+_100494570.23-P2	ACHE	P2	GCGCCGGCCGCTCTCCCACG	0.00692256	-0.0052436	-0.00259098	-0.0823423	IN_GENOME=1	3945	2567	2140	885	552	1143	2084	1648	1471	1128	818	1688
ACIN1_+_23564314.23-P1	ACIN1	P1	GAGTACCTCACGCAAGATGG	-0.0660442	0.0653363	-0.0806161	-0.0605228	IN_GENOME=1	3017	2628	3140	1501	1068	1570	2027	1257	2176	1391	1519	2347
ACIN1_-_23564284.23-P1	ACIN1	P1	GTCACCCGCAGCGCCTGAAG	-0.0776168	0.0338888	-0.0738157	-0.00701762	IN_GENOME=1	3361	2367	3408	1565	1012	1733	1732	1487	2087	1839	1683	2308
ACIN1_-_23564262.23-P1	ACIN1	P1	GTCCAGTGCGGCCTTCAGGT	-0.0408083	0.0222974	-0.0547525	-0.130385	IN_GENOME=1	2977	2500	2554	1089	796	1442	1620	1154	1558	801	720	1608
ACIN1_-_23563847.23-P1	ACIN1	P1	GCTCAGGCCAGCAACGCCGT	-0.00572943	-0.0467786	-0.0551295	-0.189794	IN_GENOME=1	3325	2382	2066	428	362	917	1350	867	1236	438	587	1352
ACIN1_-_23563913.23-P1	ACIN1	P1	GACAGATACAAACAAGGAGG	-0.0308765	0.109462	-0.0226862	0.000672681	IN_GENOME=1	2826	2263	2210	844	927	1100	1809	1309	1404	1515	927	1509
ACIN1_-_23540756.23-P2	ACIN1	P2	GGATCAGCCGGAGACATGCA	-0.0307856	-0.17306	0.0744804	0.0727439	IN_GENOME=1	3001	2293	2291	352	219	1024	3712	2606	1447	1417	1601	1450
ACIN1_-_23540730.23-P2	ACIN1	P2	GCTCTATTGTATTGGCGGAG	-0.0162751	-0.133405	0.0922855	0.123381	IN_GENOME=1	1066	977	806	91	98	378	1281	776	410	565	696	496
ACIN1_-_23540292.23-P2	ACIN1	P2	GAGGAAGACGAAGGGAGCTA	-0.0723607	-0.131464	0.0058735	-0.12597	NONE	2086	1680	2181	320	229	875	1892	1609	1306	742	1082	1865
ACIN1_-_23540722.23-P2	ACIN1	P2	GGTGGCTGGCTCTATTGTAT	-0.0273057	-0.123515	0.0425282	-0.0145186	IN_GENOME=1	2800	2065	2050	280	241	886	2415	1653	1160	806	912	1158
ACIN1_-_23540744.23-P2	ACIN1	P2	GCGGAGCGGCAGCGATCAGC	-0.0340335	-0.0822707	0.0565415	0.0765449	IN_GENOME=1	3074	1544	1946	549	320	963	2969	1890	1248	1252	1291	1206
ACKR2_-_42851020.23-P1P2	ACKR2	P1P2	Gtatgagctgctattgaaca	0.0366473	0.118618	0.00311641	-0.0886222	NONE	4375	2902	1950	1204	896	1017	1813	1661	1324	1113	626	1503
ACKR2_-_42850976.23-P1P2	ACKR2	P1P2	Gtcctttcaggatacagtac	0.00444742	0.19209	-0.0029858	-0.0549681	IN_GENOME=1	1951	1461	1155	1965	886	704	1257	733	764	501	556	834
ACKR2_+_42850956.23-P1P2	ACKR2	P1P2	Gtcccgtactgtatcctgaa	0.00172235	-0.0271161	0.00982125	0.00767576	NONE	5267	3490	2989	893	661	1522	3084	1963	1792	1338	1885	1968
ACKR2_-_42850992.23-P1P2	ACKR2	P1P2	Gtacgggatcctttctggaa	0.000812703	0.0124598	0.00933814	-0.0231916	NONE	4546	3198	2675	2390	641	1218	2166	1668	1389	1245	1371	1825
ACKR2_-_42851479.23-P1P2	ACKR2	P1P2	Ggtatgacagatagacagga	0.0162308	-0.0133434	-0.0372276	-0.00418812	IN_GENOME=1	3163	2655	1827	1548	462	995	1637	1149	1384	1212	818	1292
ACKR3_+_237478916.23-P1	ACKR3	P1	GTCCCCATGCCAAATTGGTC	-0.0333419	0.0252301	-0.0205952	0.013512	IN_GENOME=1	1511	1174	1184	464	299	534	961	542	649	736	492	729
ACKR3_+_237478500.23-P1	ACKR3	P1	GTCCTGGCTGTGCTGTGCGC	0.00797072	0.122244	-0.0252196	-0.05537	IN_GENOME=1	5037	3669	2870	2481	1371	1529	2744	1864	2100	1126	1284	1903
ACKR3_-_237478610.23-P1	ACKR3	P1	GGCAGCTCTGCTCGGAAAGA	0.0332135	-0.0195992	0.027384	-0.0509604	IN_GENOME=1	1957	1365	916	268	259	575	984	825	581	637	359	744
ACKR3_-_237478578.23-P1	ACKR3	P1	GcagcccGGAGGTAAGGAAA	-0.0517632	0.205253	-0.128611	-0.0431624	IN_GENOME=1	1207	1026	1124	274	707	527	490	240	652	569	363	686
ACKR3_+_237478950.23-P1	ACKR3	P1	GAAGCAAAACAGGTAAACAG	0.0125824	-0.0207237	-0.0158902	0.0692999	IN_GENOME=1	5880	3952	3117	1667	844	1884	2372	1811	1804	2403	2019	2149
ACKR3_-_237476505.23-P2	ACKR3	P2	GGTGAGTGCGGAACAAGTCT	0.00916441	0.0225444	0.0010111	0.0120712	IN_GENOME=1	5922	4622	3464	2610	1044	1889	2958	2382	2055	2101	1990	2491
ACKR3_+_237476822.23-P2	ACKR3	P2	GCCCGGTGGAAACACAGAGT	-0.0174999	0.133138	-0.0218688	0.011964	IN_GENOME=1	601	403	392	160	173	183	314	131	184	196	279	285
ACKR3_-_237476493.23-P2	ACKR3	P2	GGCCCGGCCGTGCGTGAGTG	0.00234897	0.0491901	-0.0135992	0.0166158	IN_GENOME=1	3109	2307	1859	2495	573	911	1851	1141	1245	934	1312	1325
ACKR3_+_237476473.23-P2	ACKR3	P2	GTCCGCACTCACGCACGGCC	2.62e-05	-0.0203553	-0.0118494	0.116209	IN_GENOME=1	3785	2799	2296	1130	517	1152	1856	1715	1510	2003	2050	1648
ACKR3_-_237476900.23-P2	ACKR3	P2	GAGGACAGGCCCCGGAGTCA	0.0110608	0.00257893	-0.0230377	0.197126	IN_GENOME=1	4475	3606	2625	1463	770	1535	2292	1552	1725	2682	3328	1775
ACKR4_-_132316171.23-P1P2	ACKR4	P1P2	GTCTGCCGACTACAACAGGT	0.0461629	0.179819	-0.022525	-0.176796	NONE	1608	1151	697	5299	383	323	699	448	510	177	200	477
ACKR4_-_132316167.23-P1P2	ACKR4	P1P2	GCCTCTCTGCCGACTACAAC	-0.0185072	0.0375311	-0.0189283	0.0283532	NONE	3866	2639	2562	926	655	1102	1952	1422	1481	1019	1530	1428
ACKR4_-_132316525.23-P1P2	ACKR4	P1P2	GTGTCTATATATCTGCCGGA	0.0116283	0.00706703	0.0185199	-0.0242038	NONE	3395	2756	1991	1071	546	1065	1962	1574	1205	778	1510	1520
ACKR4_-_132316111.23-P1P2	ACKR4	P1P2	GAACAAAAGTAGCTGGAGTT	0.0336398	0.251187	0.00154952	0.0500626	IN_GENOME=1	3135	2271	1491	3967	1291	770	1382	1052	930	1069	980	1076
ACKR4_+_132316377.23-P1P2	ACKR4	P1P2	GAAGTTTTACCGACAAGTAA	0.0189066	0.0411035	0.0302996	0.225332	IN_GENOME=1	2487	1902	1346	807	355	587	1253	957	692	1280	1907	832
ACLY_-_40075227.23-P1P2	ACLY	P1P2	GCCGGTAGCTTCCCGGGATC	-0.079609	-0.439339	-0.189103	-0.113272	IN_GENOME=1	889	751	1001	149	36	613	301	210	727	396	548	923
ACLY_-_40075090.23-P1P2	ACLY	P1P2	GCGGAGGCAGGAAGCTCCTA	-0.0425733	-0.179669	-0.156624	-0.11845	IN_GENOME=1	1663	1371	1431	171	163	787	412	393	929	474	508	992
ACLY_+_40074807.23-P1P2	ACLY	P1P2	GGGCGCGCCTCACCCCTCCC	-0.023899	0.530339	0.14392	0.37546	IN_GENOME=1	6107	3949	4089	18336	16138	2483	9963	6131	2247	8959	10236	2848
ACLY_-_40074817.23-P1P2	ACLY	P1P2	GCGATAGCTGTGCCCGGGAG	-0.154502	-0.229678	-0.117736	-0.313601	IN_GENOME=1	692	796	1528	231	97	597	511	458	853	319	166	992
ACLY_+_40075121.23-P1P2	ACLY	P1P2	GCTTCGGCAGAGGTGAGCAC	-0.0478693	-0.407887	-0.165198	-0.12071	IN_GENOME=1	1753	1175	1411	8	47	687	631	211	894	409	582	995
ACMSD_+_135596183.23-P1P2	ACMSD	P1P2	GGAGACCTTTGTGAAAACTG	-0.0105285	0.023969	-0.00506605	-0.0432924	IN_GENOME=1	4364	2883	2692	1086	714	1283	2283	1763	1620	877	1146	1514
ACMSD_-_135596200.23-P1P2	ACMSD	P1P2	GAACTCCACAGTTTTCACAA	0.0121414	0.124513	-0.0241109	-0.0445689	IN_GENOME=1	3280	2807	1968	1673	990	1092	1717	1295	1374	842	740	1198
ACMSD_-_135596123.23-P1P2	ACMSD	P1P2	GAATGGACCTAGACTGGGTT	0.0229682	-0.0827764	-0.0074143	-0.0698778	IN_GENOME=1	5650	3743	2767	729	477	1439	2757	2077	1964	1552	1218	2302
ACMSD_-_135596438.23-P1P2	ACMSD	P1P2	GGCGAGGGGGTTAAATCATT	0.00878439	0.0292538	-0.0132406	-0.130576	NONE	5200	4046	3045	905	708	1240	2314	1767	1728	718	1094	1878
ACMSD_-_135596354.23-P1P2	ACMSD	P1P2	GTATTTCTGAAACTTCTCCA	0.0234741	0.00662988	-0.0132716	0.222955	IN_GENOME=1	2099	1489	1060	892	309	604	1074	740	762	1637	938	666
ACN9_-_96747046.23-P1P2	ACN9	P1P2	GGTGGGGCGCTATGCCGGGG	0.0100318	0.070058	0.0296722	-0.0493514	IN_GENOME=1	3460	2785	2043	1638	893	1283	2205	1932	1310	980	879	1435
ACN9_+_96747240.23-P1P2	ACN9	P1P2	GGGACACCGAGGAACCCCAA	0.0100502	-0.0384197	-0.0301565	0.0877685	NONE	4555	3088	2468	930	555	1350	1816	1174	1403	1913	1351	1460
ACN9_+_96747104.23-P1P2	ACN9	P1P2	GCCAGGGATTTGAGGTCCGG	0.000861594	-0.158763	0.00134727	0.195506	IN_GENOME=1	2340	2082	1548	443	207	903	1452	1220	1028	1308	2000	967
ACN9_-_96747065.23-P1P2	ACN9	P1P2	GCGGCACGTTTCTCGAGTCC	0.0321718	0.130274	0.01474	0.212488	IN_GENOME=1	2673	2691	1514	1875	785	842	1743	1128	987	2393	1854	1179
ACN9_+_96747363.23-P1P2	ACN9	P1P2	GGCTCTAGTGAGAAACCCGT	0.00331835	0.0237394	-0.0123159	-0.179407	IN_GENOME=1	3484	2655	2097	619	557	1002	1772	1046	1156	388	549	1182
ACO1_+_32384680.23-P1P2	ACO1	P1P2	GGCGAACCTGACCCAAGCAG	0.0429142	0.0709617	0.00133912	0.0583498	IN_GENOME=1	3306	2449	1491	1955	611	874	1365	1280	1021	828	1423	1105
ACO1_-_32384733.23-P1P2	ACO1	P1P2	GAGCCCCGCCGTGCAGTCGG	0.00754136	-0.0323699	0.0181553	0.0866653	IN_GENOME=1	5023	4204	3077	939	685	1618	3480	2425	1997	1993	2716	2122
ACO1_-_32385047.23-P1P2	ACO1	P1P2	GAGGGTGTGCGGCCAGTCCT	-0.000433719	-0.0344769	-0.00553361	0.0332848	IN_GENOME=1	4540	3872	2967	400	585	1396	2995	1781	1871	1599	2168	2089
ACO1_-_32385064.23-P1P2	ACO1	P1P2	GCTGGGAGTCCTAACCCCGA	0.00820558	0.167258	-0.00783336	0.134461	IN_GENOME=1	2987	2183	1702	3551	1071	960	1788	997	1099	1607	1776	1280
ACO1_+_32385057.23-P1P2	ACO1	P1P2	GGTGCGGGCCTCACACCCTC	0.0294985	0.0750039	-0.00674561	-0.0342085	IN_GENOME=1	4288	3941	2364	901	981	1376	2425	1672	1645	841	1351	1554
ACO2_-_41865534.23-P1P2	ACO2	P1P2	GTGAGGACAAGGTGACTAGG	0.00321516	-0.00693479	-0.012861	0.0436388	IN_GENOME=1	3454	2687	2102	464	513	1071	1919	1378	1386	1281	1834	1652
ACO2_+_41865228.23-P1P2	ACO2	P1P2	GCAGCCGCCGGCACAGTAGG	0.00929112	0.238967	-0.00606933	0.111737	NONE	3230	2282	1796	1998	1411	893	1534	1217	1111	1305	1222	1045
ACO2_+_41865345.23-P1P2	ACO2	P1P2	GCCGGGGACGCCTTGACCTA	-0.0130772	-0.0773709	-0.0204319	-0.0544162	IN_GENOME=1	3062	2026	1924	633	326	958	1323	812	931	474	1072	1124
ACO2_+_41865203.23-P1P2	ACO2	P1P2	GCCCGCCCCCGTGAACCCAG	0.0103102	0.0630071	0.0171756	0.0296796	IN_GENOME=1	3660	2455	1969	1222	717	1066	2542	1605	1398	883	1483	1302
ACO2_-_41865209.23-P1P2	ACO2	P1P2	GGAGCGAGCTCAGGGACCTC	-0.11109	0.0771002	-0.0960143	-0.121832	IN_GENOME=1	1920	1224	2336	640	762	1058	1260	681	1405	696	735	1465
ACOT1_-_74004062.23-P1P2	ACOT1	P1P2	GCAGCCCGAGAGGAAGAGTT	0.028947	0.00349987	-0.0392888	0.132961	NONE	3567	2802	1825	1230	520	1032	1462	1033	1258	1181	2661	1351
ACOT1_-_74004076.23-P1P2	ACOT1	P1P2	GGAGTTGGGCAGAGTTGCAG	-0.00902195	-0.0162755	0.00277837	0.0047234	NONE	3254	2110	1968	628	466	1018	2037	1399	1291	868	1431	1397
ACOT1_+_74004100.23-P1P2	ACOT1	P1P2	GAGCAGGAACCCAAATAATC	0.000935823	0.0145816	0.0093107	0.0887939	NONE	6281	5265	4031	3070	989	1860	3775	2630	2303	2789	2626	2448
ACOT1_+_74003843.23-P1P2	ACOT1	P1P2	GGCTTGCTGGCTCGCGGAAT	-0.0153586	0.0202847	0.0221117	-0.0284709	NONE	3838	2581	2470	2590	668	1222	2622	1563	1354	1154	1007	1537
ACOT1_+_74003818.23-P1P2	ACOT1	P1P2	GGGCCAGGACTGGTTCgtcc	0.00491787	0.143673	-0.0158697	0.0130426	NONE	5322	4066	3172	2009	1577	1585	2646	2188	2094	1648	2310	2368
ACOT11_-_55013950.23-P1	ACOT11	P1	GGTGACCAGCTTGTGTCTCT	0.0104917	0.0287286	0.0110014	-0.0970582	IN_GENOME=1	3798	2996	2213	2038	680	1194	2330	1564	1379	967	760	1595
ACOT11_+_55013888.23-P1	ACOT11	P1	GGACTCCAAATGAAGCCTGT	0.0162764	0.0297566	-0.013868	-0.0916485	NONE	4218	2826	2176	1543	700	1223	1883	1361	1374	1132	623	1530
ACOT11_+_55013970.23-P1	ACOT11	P1	GTCTGGATCATCGCGCCGGG	-0.00240076	-0.0124523	-0.0252691	-0.0585166	IN_GENOME=1	3949	2594	2296	935	561	1203	2020	1564	1651	1000	1071	1658
ACOT11_+_55013964.23-P1	ACOT11	P1	GTCATCGCGCCGGGTGGCCG	0.0277795	-0.0755293	-0.00334827	0.0509195	IN_GENOME=1	2400	1751	1193	556	240	699	1022	766	706	1033	542	784
ACOT11_-_55014234.23-P1	ACOT11	P1	GGGGCTGTCAGATCCCCCAC	-0.00989512	-0.0721224	-0.0281308	0.163452	NONE	1474	1174	994	229	207	593	688	579	598	1149	1258	814
ACOT11_+_55007947.23-P2	ACOT11	P2	GCTGCGGGCAGGCTGAAGGG	-0.0237435	0.0470039	0.0133165	-0.0446662	IN_GENOME=1	1506	1276	1153	560	351	564	1030	936	698	646	393	765
ACOT11_-_55008004.23-P2	ACOT11	P2	GCTGGGCTCGGGGACCTCGG	-0.062959	-0.51666	0.00659725	-0.128745	IN_GENOME=1	1393	1053	1322	49	23	570	1435	1103	937	545	335	899
ACOT11_-_55008376.23-P2	ACOT11	P2	GTGGCTCCGGAGAAGACCTG	-0.0189851	0.0540355	-0.0297535	0.0147876	IN_GENOME=1	2959	1759	1836	1081	633	983	1382	1077	1169	760	931	1014
ACOT11_+_55007963.23-P2	ACOT11	P2	GAGCCAGAGGCGGGAAGCTG	-0.17371	-0.249472	-0.436625	-0.317424	IN_GENOME=1	870	449	1470	137	89	603	91	31	854	115	359	889
ACOT11_+_55008406.23-P2	ACOT11	P2	GTCCGCAAATGAGTCAGCAG	0.0229425	0.0254012	0.00622609	0.119311	IN_GENOME=1	5287	4248	2852	824	747	1333	2740	2250	1854	1937	2844	1886
ACOT12_+_80689672.23-P1P2	ACOT12	P1P2	GCCTGCGCAGCCAGGGATAG	0.0349371	0.0692054	-0.0798525	-0.25896	IN_GENOME=1	3360	2389	1569	956	506	730	805	546	899	282	349	1094
ACOT12_-_80689574.23-P1P2	ACOT12	P1P2	GAACCCCGCAGAAGCTCTCT	0.0180663	0.191512	-0.0351371	-0.150423	NONE	2231	1702	1213	1615	753	600	869	598	717	316	302	707
ACOT12_+_80689929.23-P1P2	ACOT12	P1P2	GAGCGCTCTCGCCCTGGCCA	0.0150591	0.179415	-0.0740882	-0.45686	IN_GENOME=1	710	533	391	223	200	169	178	222	259	30	36	247
ACOT12_+_80689628.23-P1P2	ACOT12	P1P2	GTGGGCATGGCCGAGACCGG	-0.04709	0.031408	0.027897	-0.129442	NONE	4026	2665	3203	1340	967	1676	3499	2744	1991	818	1245	2129
ACOT12_-_80689897.23-P1P2	ACOT12	P1P2	GGTGCGCCGGCTGGATGGCT	0.0129026	0.0591941	0.00413541	0.012139	IN_GENOME=1	3873	2862	2148	773	723	1095	2300	1489	1402	1219	1246	1501
ACOT13_-_24667371.23-P1P2	ACOT13	P1P2	GCGGCCTCTTGCGCTCCTAG	0.0216335	-0.00511141	-0.000531462	0.0238114	IN_GENOME=1	4449	3001	2219	842	577	1194	2471	1523	1518	1099	1495	1492
ACOT13_+_24667341.23-P1P2	ACOT13	P1P2	GGCGCAAGAGGCCGGGAGTC	-0.0123154	-0.16869	-0.028288	-0.0869791	IN_GENOME=1	3032	2454	2096	157	206	943	1634	1452	1461	1126	798	1696
ACOT13_-_24667329.23-P1P2	ACOT13	P1P2	GAGCAAATCGCGGACCACCG	-0.00546506	-0.0375387	-0.00552437	-0.0189124	IN_GENOME=1	3716	3165	2513	907	526	1274	1915	1762	1488	1144	1464	1778
ACOT13_-_24667473.23-P1P2	ACOT13	P1P2	GGTTCTTGCGCAAAGCCCAA	-0.00445279	0.18826	0.0286158	0.090768	IN_GENOME=1	3114	2801	2149	3048	1370	1109	2264	1429	1150	1380	1740	1391
ACOT13_-_24667386.23-P1P2	ACOT13	P1P2	GCTAGGGGCGGAGAAGGGTG	-0.14608	0.103061	-0.00689402	0.0232504	IN_GENOME=1	1139	851	1912	961	781	956	2068	1393	1388	1066	1510	1480
ACOT2_+_74035740.23-P1P2	ACOT2	P1P2	GTCAGAAGCTTGCTGGCCTG	0.0101627	0.0577592	0.00343799	-0.117383	IN_GENOME=1	3874	2536	2061	6048	697	1063	2024	1472	1314	814	589	1394
ACOT2_-_74036051.23-P1P2	ACOT2	P1P2	GAGCGTCCCGGCTGTACCAA	0.0233722	0.167957	-0.0287579	0.0878964	IN_GENOME=1	4420	3512	2364	3425	1453	1298	2288	1468	1744	1718	2044	1701
ACOT2_+_74035970.23-P1P2	ACOT2	P1P2	GCCTGAGAACAACTGAATGG	-0.0107287	0.0393667	0.0353343	-0.105884	IN_GENOME=1	1759	1477	1225	646	391	652	1661	1157	846	502	403	866
ACOT2_-_74036501.23-P1P2	ACOT2	P1P2	GGCGGCTGCTGTGCCAGACG	-0.0203733	0.0234269	-0.0150085	0.0587386	NONE	4135	2712	2721	1740	847	1526	2407	1515	1652	1212	1728	1471
ACOT2_+_74036024.23-P1P2	ACOT2	P1P2	GGTACAGCCGGGACGCTCGA	0.00470853	-0.00123339	-0.00891969	0.0957318	IN_GENOME=1	3181	2211	1811	680	488	991	1893	1288	1295	1494	1578	1352
ACOT4_+_74058647.23-P1P2	ACOT4	P1P2	GTGACATCTTGGAGCCGGAG	-0.381224	-0.275731	-0.283538	-0.149813	NONE	146	146	1447	341	135	1039	393	152	1360	700	442	1270
ACOT4_+_74058635.23-P1P2	ACOT4	P1P2	GGCCGGAGCGGGGAATTCAA	-0.0197237	0.0266619	0.0250895	0.0628716	IN_GENOME=1	3560	2598	2460	830	636	1128	2341	1755	1328	1427	1497	1462
ACOT4_-_74059268.23-P1P2	ACOT4	P1P2	GGCCACTCTACCAAAATAGA	-0.0116307	0.145845	0.00460673	-0.0202596	NONE	5531	3517	3373	6074	1647	1638	2772	2724	2075	1696	1697	2343
ACOT4_+_74058910.23-P1P2	ACOT4	P1P2	GAAAGGCTTCTCGGGTTCCA	0.00196712	0.0207315	0.000194449	-0.02561	IN_GENOME=1	5148	3516	2961	1234	859	1568	3415	1913	1990	1587	1502	2177
ACOT4_+_74058918.23-P1P2	ACOT4	P1P2	GAGCGCCAAAAAGGCTTCTC	0.00999817	-0.0137576	-0.00864291	0.0449193	IN_GENOME=1	2594	3002	1837	2146	443	956	1590	1233	1159	813	1479	1176
ACOT6_-_74078059.23-P1P2	ACOT6	P1P2	GccttcctgccACAAACCAT	0.0516005	0.0281303	0.0429131	-0.165406	IN_GENOME=1	2903	2065	1208	549	364	641	1655	1030	756	442	404	1025
ACOT6_+_74077704.23-P1P2	ACOT6	P1P2	Gacagaagcctaagaatcat	-0.00320203	0.112876	0.0218037	0.0700494	IN_GENOME=1	7511	5388	4589	4651	1819	2123	4418	3164	2506	2966	3132	2965
ACOT6_-_74077984.23-P1P2	ACOT6	P1P2	Ggttgggtttggccaaagag	0.00423728	0.0619279	0.00620472	-0.0548525	IN_GENOME=1	4303	3092	2499	1692	827	1236	2697	1734	1615	1417	1003	1883
ACOT6_+_74078053.23-P1P2	ACOT6	P1P2	GCTTTTTTAGAAGGAACCTA	0.00789993	0.0658876	0.0197568	-0.0273764	NONE	6036	4672	3547	5715	1195	1752	3190	2732	2007	1401	1989	2370
ACOT6_+_74077926.23-P1P2	ACOT6	P1P2	GAGCTGGGAACATAGCAGGG	-0.00363891	0.0612769	-0.00680723	0.0103588	IN_GENOME=1	4350	2221	2249	883	703	1054	1956	1498	1399	1386	981	1430
ACOT7_-_6453406.23-P1P2	ACOT7	P1P2	GGCGGCGGGCGGCTGCAGAA	0.0231667	0.172051	0.000479932	-0.0133696	IN_GENOME=1	4942	3334	2439	6216	1336	1170	2380	1443	1440	971	1493	1619
ACOT7_-_6453369.23-P1P2	ACOT7	P1P2	GGTCTGGGCCCGACATGCTG	0.00536432	0.0632985	-0.0158133	0.0127154	IN_GENOME=1	3973	3315	2467	1533	912	1354	2263	1648	1680	1160	1487	1596
ACOT7_+_6453356.23-P1P2	ACOT7	P1P2	GGCCGCAGCCCCCAGCATGT	0.00159402	0.15377	0.0180597	0.162201	IN_GENOME=1	5029	3617	2976	5222	1349	1291	2870	1942	1624	1995	2807	1610
ACOT7_-_6453388.23-P1P2	ACOT7	P1P2	GGGGGCTGCGGCGGCGGATG	-0.023119	0.00324532	0.0111059	-0.227233	IN_GENOME=1	2756	2398	2129	615	464	922	1921	1335	1156	471	354	1259
ACOT7_-_6453334.23-P1P2	ACOT7	P1P2	GTACCGGCAGATCTGGATGG	-0.014922	0.0952271	0.000591114	0.0157428	NONE	3911	3184	2761	5378	1046	1330	2308	1801	1583	1594	1392	1789
ACOT8_-_44486001.23-P1P2	ACOT8	P1P2	GACCCGCTCCGCGGAAGACG	0.0269928	0.23832	-0.0132989	0.0202905	IN_GENOME=1	7499	5515	3763	6878	3114	1977	3657	2266	2461	1840	2578	2570
ACOT8_+_44486016.23-P1P2	ACOT8	P1P2	GGCAATCTGCCGGAAGAGTC	-0.271458	-0.236595	0.0117909	0.11097	IN_GENOME=1	522	242	1646	113	159	1012	2151	1252	1179	1108	2080	1260
ACOT8_-_44485992.23-P1P2	ACOT8	P1P2	GGCCCTGCACACCCGCTCCG	0.0258444	-0.00068918	-0.00658392	-0.0355643	IN_GENOME=1	4778	2867	2183	3951	591	1197	2577	1633	1674	1089	1379	1796
ACOT8_-_44485597.23-P1P2	ACOT8	P1P2	Gctgccgagcagggtctctc	0.00300034	0.00989309	0.0237221	-0.20752	IN_GENOME=1	2128	1831	1364	979	342	658	1375	1056	797	221	328	769
ACOT8_+_44485553.23-P1P2	ACOT8	P1P2	Gctgccctaagccttcacgg	-0.00354882	0.0601221	0.0374822	0.0366134	IN_GENOME=1	3383	2241	1991	881	648	977	2285	1262	1021	714	1463	1132
ACOT9_-_23761316.23-P1P2	ACOT9	P1P2	GGGCCCCGCGCGCTAGTCGG	0.00485319	0.278314	0.00558622	0.126522	NONE	2369	1440	1260	3382	1050	549	1304	802	767	681	1693	839
ACOT9_+_23761360.23-P1P2	ACOT9	P1P2	GCCCGGGCTGTCCTCAGCAA	0.0185569	0.0145953	-0.00625342	-0.0241386	NONE	3365	2044	1627	1318	427	803	1545	1046	1035	809	898	1195
ACOT9_+_23761133.23-P1P2	ACOT9	P1P2	GGAAGAAGTGGGCCACGCAT	0.0254261	-0.0594828	0.0274079	-0.0554803	NONE	4498	3092	2206	1065	471	1269	2879	1974	1537	871	1377	1734
ACOT9_+_23761350.23-P1P2	ACOT9	P1P2	GCCTCAGCAAGGGCGCGGTC	3.72e-05	0.0448997	0.0268936	-0.420544	NONE	1692	1275	1036	330	300	487	1152	769	609	76	147	690
ACOT9_-_23761394.23-P1P2	ACOT9	P1P2	GCAGCCCGGGAGCCGGACAG	-0.0236867	-0.0606166	0.0270615	0.0891738	NONE	3079	2404	2262	739	416	1127	2335	1877	1353	1375	1950	1479
ACOX1_+_73975227.23-P1P2	ACOX1	P1P2	GCTGCCTCCTAGGGTCCGGC	-0.0122315	0.172227	0.0195549	0.00422624	IN_GENOME=1	2213	1803	1534	1139	704	616	1335	885	740	875	703	985
ACOX1_-_73975169.23-P1P2	ACOX1	P1P2	GGTTCATGGCGACGACCAGC	0.00803305	0.219732	0.0168541	0.0249948	IN_GENOME=1	4616	4766	3130	3443	2238	1555	3427	2591	2067	1661	1892	2054
ACOX1_-_73975196.23-P1P2	ACOX1	P1P2	GAAGTAAGCACCGACCGAGG	0.00328279	0.254852	0.0379391	-0.0119515	IN_GENOME=1	2883	2120	1705	869	1449	849	1906	1446	995	1045	693	1138
ACOX1_-_73975245.23-P1P2	ACOX1	P1P2	GGCGCCGGCCGGACCCTAGG	0.0151719	0.133404	-0.0712501	-0.0578183	IN_GENOME=1	5297	3555	2756	4169	1630	1722	1675	1472	2006	1014	1348	1868
ACOX1_-_73975193.23-P1P2	ACOX1	P1P2	GGCGAAGTAAGCACCGACCG	0.00677526	-0.0230164	0.0258872	0.162754	IN_GENOME=1	3015	2088	1689	758	451	1018	1986	1363	1072	1563	1897	1169
ACOX2_+_58522893.23-P1	ACOX2	P1	GAGGCTGCGGCCTACAGCCG	0.00370522	0.0391693	0.00555226	-0.221794	IN_GENOME=1	3455	2032	1822	979	544	908	1401	1356	1034	403	396	1206
ACOX2_+_58522860.23-P1	ACOX2	P1	GCGGCCTACAGTGCGGACAC	0.00324598	-0.0278482	-0.0268382	0.0599927	NONE	2528	1918	1519	722	325	751	1347	946	1060	589	1086	809
ACOX2_+_58522520.23-P1	ACOX2	P1	Gggaggacagggaatgccgg	0.0131402	0.0381349	-0.0273464	0.0477628	NONE	3391	2739	1963	508	645	1082	1520	936	1124	1018	1395	1264
ACOX2_+_58522888.23-P1	ACOX2	P1	GGCGGCCTACAGCCGGGGAG	-0.187962	-0.0883104	-0.260697	-0.276812	IN_GENOME=1	915	594	1914	641	273	846	204	192	940	249	308	1035
ACOX2_+_58522852.23-P1	ACOX2	P1	GAGTGCGGACACAGGACAGA	0.00235316	0.0743893	-0.0275128	0.114139	IN_GENOME=1	7358	4758	4107	2674	1374	1933	3147	2269	2521	3653	2910	2673
ACOX2_-_58512043.23-P2	ACOX2	P2	GtggtggcctagaAGTGGAT	0.0269135	0.0615581	-0.0120464	-0.000231931	IN_GENOME=1	5259	3884	2646	2566	907	1358	2320	2085	1864	1433	1737	2016
ACOX2_-_58512435.23-P2	ACOX2	P2	GTTAGGGGGCCTCCACCATA	0.00234973	0.115443	0.0196277	-0.000911329	NONE	4520	2525	2345	2332	917	1057	1971	1647	1226	1055	1803	1767
ACOX2_+_58512428.23-P2	ACOX2	P2	GTGCACAGGGTTGGTCCCTA	-0.015324	0.162497	0.0166934	0.0373965	IN_GENOME=1	4947	3109	3077	1546	1669	1531	3054	2566	1944	1837	1528	1850
ACOX2_-_58512038.23-P2	ACOX2	P2	GgaggatggtggcctagaAG	-0.00890966	0.181383	0.0112877	-0.00303759	IN_GENOME=1	3344	2657	2237	4985	1331	1114	2481	1608	1440	1174	1100	1468
ACOX2_+_58512441.23-P2	ACOX2	P2	GGCTCAGTAAGTGGTGCACA	0.0215285	-0.0768026	-0.0251644	0.0731099	IN_GENOME=1	2890	2019	1468	344	288	844	1358	1055	1111	1149	1298	1174
ACOX3_-_8430129.23-P1	ACOX3	P1	GCGCGACCGACTCGGAGTAC	0.00986635	-0.0715757	0.00294341	0.0977916	NONE	2891	1989	1580	483	294	840	1803	1319	1178	1749	1010	1161
ACOX3_-_8430094.23-P1	ACOX3	P1	GTCACCCAGCAGGCGCTCAG	0.000207677	0.0764212	-0.0197541	-0.214493	NONE	2066	1461	1224	992	402	560	994	708	750	332	321	958
ACOX3_+_8430113.23-P1	ACOX3	P1	GTAGTCCCAGTACTCCGAGT	0.0188897	0.0688155	-0.00939044	0.105535	NONE	7029	5762	3939	1446	1365	1973	3725	2441	2509	3601	3336	2938
ACOX3_+_8430140.23-P1	ACOX3	P1	GCAGAGACAGCTGCGCTGTG	-0.00402676	0.0195237	0.0354586	0.0416181	NONE	4490	2810	2577	2537	720	1322	2739	1811	1358	1369	1808	1709
ACOX3_-_8430121.23-P1	ACOX3	P1	GTGTCGGCCCGCGACCGACT	0.011618	0.0293028	-0.0255964	-0.00781685	NONE	2676	2238	1593	1189	502	879	1561	883	1093	743	1010	1140
ACOX3_-_8442435.23-P2	ACOX3	P2	GAGCAGGAAAGGATCTCCAG	-0.000985814	0.0709817	-0.00563825	-0.0746189	NONE	3437	2533	2096	1619	660	944	2093	1259	1316	728	880	1365
ACOX3_+_8442373.23-P2	ACOX3	P2	GGTTGAACTGTGGAGTGTGT	0.0160565	0.139747	-0.00548582	0.0360861	IN_GENOME=1	4393	3310	2407	1505	1147	1175	2019	1612	1461	2004	1336	1816
ACOX3_+_8442383.23-P2	ACOX3	P2	GCCTGGCAGGGGTTGAACTG	-0.00582439	-0.0642147	-0.00315567	-0.0961341	IN_GENOME=1	2241	1753	1456	235	255	703	1109	884	789	574	513	1006
ACOX3_-_8442419.23-P2	ACOX3	P2	GTGCCAGGGAAACCAAAAGC	0.0171152	-0.0589881	-0.00214231	-0.112567	IN_GENOME=1	3750	3064	2124	935	410	1102	1972	1296	1265	577	923	1442
ACOX3_+_8442467.23-P2	ACOX3	P2	GCGGCGCGTTGACGTCATGG	-0.000478525	0.200158	0.0147396	0.166972	IN_GENOME=1	2967	1677	1579	2505	1013	774	1560	1034	894	1435	1729	1052
ACOXL_+_111490271.23-P1P2	ACOXL	P1P2	GGAAGTCGCCGTCCAGGTAG	-0.0101036	0.00481759	0.0010216	0.0651371	IN_GENOME=1	6748	4524	4181	1345	963	1899	3745	2756	2487	2549	2496	2501
ACOXL_+_111490595.23-P1P2	ACOXL	P1P2	GTGCACCCGACTCTTCGTGG	0.011665	0.0670436	-0.00543008	-0.0598385	NONE	4203	3258	2408	3060	974	1420	2691	1899	1830	1150	1231	1916
ACOXL_+_111490547.23-P1P2	ACOXL	P1P2	GCTCAGGGGGCCGAAGAGGT	-0.00118265	-0.0182895	0.00586572	-0.115148	NONE	2976	2489	1936	1931	466	1028	1792	1492	1224	554	680	1225
ACOXL_+_111490560.23-P1P2	ACOXL	P1P2	GGGAGAGGGCACCTCTCAGG	-0.00368769	0.116081	-0.00841144	-0.0376018	NONE	3296	1912	1817	3737	617	709	1959	985	1148	700	984	1226
ACOXL_-_111490612.23-P1P2	ACOXL	P1P2	GCCCTCCCCCACGAAGAGTC	0.00631076	-0.0363914	0.0114513	0.0676461	NONE	2877	2431	1786	967	372	896	1656	1548	1153	1022	1866	1356
ACP1_-_264970.23-P1P2	ACP1	P1P2	GTCTGCGCGCGGGAAGATGG	-0.600429	-0.151613	-0.168143	-0.328998	IN_GENOME=1	66	17	1517	205	192	809	813	442	1499	393	326	1638
ACP1_-_264967.23-P1P2	ACP1	P1P2	GGCCTCTGCGCGCGGGAAGA	0.00227336	-0.0287324	0.00182965	-0.0986142	IN_GENOME=1	3414	2696	2107	614	396	919	1527	1289	1080	903	501	1259
ACP1_-_265107.23-P1P2	ACP1	P1P2	GCGGCCTAGGAACCATGAGG	-0.0299859	-0.107284	-0.0170226	-0.0200643	NONE	2768	1749	1911	323	279	948	1406	1178	1129	533	925	969
ACP1_+_265303.23-P1P2	ACP1	P1P2	GCCATTGGAGGGGAACGAGA	-0.0393656	0.183105	-0.0230079	-0.277925	NONE	2144	1118	1435	2323	800	664	1008	790	816	238	287	981
ACP1_+_264980.23-P1P2	ACP1	P1P2	GCACACAAACAGCACGGACT	-0.0334206	-0.0851022	0.00478272	-0.0851794	IN_GENOME=1	1695	1218	1278	435	196	598	1261	689	703	306	691	817
ACP2_+_47270320.23-P1P2	ACP2	P1P2	GTGATGGCGGGCAAGCGGTC	0.027498	0.116734	0.00668695	0.0222248	IN_GENOME=1	4093	3297	2142	556	928	1063	2082	1692	1397	1157	1595	1591
ACP2_+_47270332.23-P1P2	ACP2	P1P2	GAGATTACAACGGTGATGGC	0.00693096	0.156429	0.0180012	-0.353183	IN_GENOME=1	1842	1403	1081	385	579	547	984	809	614	151	164	791
ACP2_-_47269958.23-P1P2	ACP2	P1P2	GTATGTGGTGGGGACAACTG	0.0363847	0.26327	-0.0364202	0.111413	IN_GENOME=1	4199	2942	1927	1794	1641	923	1215	857	1024	1671	1512	1317
ACP2_-_47269915.23-P1P2	ACP2	P1P2	GGCCAAGGTACAGGTAGGAA	0.00106829	0.0240344	-0.0266763	0.0476689	IN_GENOME=1	4144	3053	2491	1485	712	1279	1838	1302	1451	1307	1639	1553
ACP2_-_47270385.23-P1P2	ACP2	P1P2	GCAAGCTGGAACCCGCTGGG	0.00160045	0.0505947	-0.0154411	-0.0664966	IN_GENOME=1	1911	1419	1149	869	411	649	1189	764	827	430	735	929
ACP5_-_11688437.23-P1	ACP5	P1	GGACACAGGCCAGTCACCGG	-0.00678484	-0.00397796	-0.0137897	0.0237789	IN_GENOME=1	5700	3726	3408	1360	828	1704	2763	2132	2082	1834	1999	2229
ACP5_-_11688455.23-P1	ACP5	P1	GGAGGCTCTGAGAGGCTGGT	0.00929244	-0.0158711	0.00052906	-0.135192	IN_GENOME=1	3287	2230	1791	414	527	1149	2022	1230	1225	465	1004	1474
ACP5_-_11688086.23-P1	ACP5	P1	GTGGCACCATCAGCCAGGGA	-0.00194692	-0.0805217	-0.019788	-0.139248	IN_GENOME=1	2429	1621	1419	278	249	743	1065	899	875	345	582	982
ACP5_-_11688414.23-P1	ACP5	P1	GTGCCCAGCACTCACCCAGG	-0.00406954	0.0739859	0.0684122	0.0328346	IN_GENOME=1	3952	2685	2364	1187	896	1263	3585	3014	1595	1506	1294	1569
ACP5_+_11688472.23-P1	ACP5	P1	GGGAATAAAGGCTCAGGGAC	-0.00463789	0.073882	0.0203167	0.155162	IN_GENOME=1	2571	1713	1529	2172	485	684	1265	1046	779	1128	1505	911
ACP5_-_11689356.23-P2	ACP5	P2	GACGGGACCGCAGCCTGGGA	0.0102529	0.0246215	0.00750085	-0.0758208	NONE	6027	4041	3243	762	776	1390	2952	2209	1890	1608	953	2121
ACP5_-_11689771.23-P2	ACP5	P2	GGCCGATCCGCCCTGCTCGA	0.0119925	0.0106309	-0.0108587	-0.0499926	NONE	2438	1742	1338	3746	386	740	1350	1061	1006	995	449	1036
ACP5_-_11689727.23-P2	ACP5	P2	GCAGGCGATCGCACTCCTGG	-0.00490528	0.00788114	-0.0151382	-0.155482	NONE	5448	3451	3165	1698	875	1700	2901	2045	2109	894	784	1954
ACP5_-_11689724.23-P2	ACP5	P2	GCCGCAGGCGATCGCACTCC	0.0304436	0.097649	0.0143572	0.107117	IN_GENOME=1	2903	2222	1451	1120	639	803	1456	1102	894	1443	1054	1039
ACP5_-_11689744.23-P2	ACP5	P2	GGGCGGCCCCAGCTTTAAGC	0.037647	-0.054786	-0.0239764	0.247818	IN_GENOME=1	1493	1334	767	280	161	424	607	544	529	1036	1147	532
ACP6_-_147142356.23-P1P2	ACP6	P1P2	GAGACCCCGAGTGGGAACGG	-0.0699306	0.0824046	0.284763	0.712998	NONE	2375	2052	2529	4423	1076	1456	22612	18396	2209	27838	34433	2485
ACP6_-_147142348.23-P1P2	ACP6	P1P2	GCCTGAGGGAGACCCCGAGT	-0.0114045	-0.0342918	-0.015791	-0.0984045	IN_GENOME=1	4159	2516	2470	691	531	1266	2385	1162	1448	863	610	1357
ACP6_-_147142393.23-P1P2	ACP6	P1P2	GGCAGCAGCGAAGAGTCCCT	4.25e-05	-0.00905869	-0.0180303	-0.176438	IN_GENOME=1	4709	3548	2883	1201	695	1466	2516	1434	1678	821	713	1937
ACP6_+_147142159.23-P1P2	ACP6	P1P2	GGGCCTACCACCATGATCAC	-0.0105743	-0.0263284	-0.00911608	0.0641368	IN_GENOME=1	2784	1889	1741	1720	354	812	1276	1032	953	1504	790	1085
ACP6_+_147141956.23-P1P2	ACP6	P1P2	GCTCAAGCCGCTCCCGCTGG	-0.032527	0.0699864	0.0229449	-0.000616905	IN_GENOME=1	1694	1265	1294	509	462	664	1722	969	859	438	972	835
ACPL2_-_140950647.23-P1P2	ACPL2	P1P2	Gggccccgcgagctccccgg	0.0453592	0.0331381	-0.00393414	-0.149648	IN_GENOME=1	5585	3262	2199	683	647	1112	1962	1445	1349	544	764	1471
ACPL2_+_140950963.23-P1P2	ACPL2	P1P2	GgcgCAAGTCCTAGGCTCAG	0.0582195	0.187495	-0.0137784	-0.0321689	NONE	956	988	458	684	304	247	497	318	341	193	204	287
ACPL2_+_140950942.23-P1P2	ACPL2	P1P2	GGCGAGCGCGGGGATAAAGG	0.0200183	0.0320154	-0.0140702	-0.00883112	NONE	5123	4278	2875	1984	776	1341	2293	2060	1868	1333	1545	1896
ACPL2_+_140951037.23-P1P2	ACPL2	P1P2	Gctgggagaagggggctatg	0.0340086	0.0122339	0.00586354	-0.0097736	IN_GENOME=1	3173	2507	1572	831	491	934	1723	1484	1197	1172	1073	1487
ACPL2_+_140951203.23-P1P2	ACPL2	P1P2	GAATCTCGGCTGGAATCCAG	0.0200981	0.0629401	0.00219504	0.082251	IN_GENOME=1	5186	3701	2689	2932	940	1398	2076	1905	1527	1773	2111	1795
ACPP_+_132036338.23-P1P2	ACPP	P1P2	GAAACAAGAAGCCAAGGCTA	-0.0151144	0.206925	0.00158758	0.0376568	IN_GENOME=1	2475	2095	1784	3482	1224	905	1572	986	960	795	1131	1046
ACPP_+_132036293.23-P1P2	ACPP	P1P2	GGGGTGCAGCTCTCATGTTG	0.0314236	0.0358604	0.0128247	0.144052	NONE	3339	2438	1619	3014	622	1055	1611	1495	1107	1349	1522	1046
ACPP_+_132036703.23-P1P2	ACPP	P1P2	GGACTGGTGTGGCTGTCAAA	0.00397587	0.259373	-0.0245603	-0.145557	IN_GENOME=1	3448	3178	2272	4595	1933	1108	1899	1135	1357	528	736	1400
ACPP_+_132036268.23-P1P2	ACPP	P1P2	GGCTGTTTCTGGCAGGAGTT	0.020018	0.0543436	0.0827672	0.0306952	IN_GENOME=1	5192	3627	2665	4188	830	1287	4894	2911	1658	1616	1866	1968
ACPP_+_132036504.23-P1P2	ACPP	P1P2	GGTCTCTGGGAAACAATCCA	0.0398864	0.0398962	-0.0733502	0.0657563	IN_GENOME=1	2173	1411	937	748	389	647	689	473	740	576	1033	763
ACPT_+_51294074.23-ENST00000270593.1	ACPT	ENST00000270593.1	GACTCAGGAAGGCCTCGTAG	0.0221028	0.0614659	-0.00561646	-0.0244253	IN_GENOME=1	4088	3320	2230	1919	719	1077	2480	1234	1418	1283	1068	1643
ACPT_-_51294122.23-ENST00000270593.1	ACPT	ENST00000270593.1	GGTACCGGCGGGAGGAGGTA	-0.584736	-0.631662	-0.442961	-0.190025	IN_GENOME=1	32	3	398	3	13	563	129	26	973	376	314	917
ACPT_+_51293697.23-ENST00000270593.1	ACPT	ENST00000270593.1	GcagcagGAGAGGTCCAGCA	0.0150787	0.123556	-0.0197929	0.0288249	NONE	5816	4078	3095	3969	1470	1629	2803	2043	2140	2066	1882	2251
ACPT_+_51293761.23-ENST00000270593.1	ACPT	ENST00000270593.1	GCCAGAGCCACGAACACCAG	0.00400814	0.258383	-0.0076794	0.0282301	IN_GENOME=1	3636	2469	2056	1375	1764	1016	1803	1601	1397	1513	1145	1506
ACPT_-_51293910.23-ENST00000270593.1	ACPT	ENST00000270593.1	GCCCATGGACCCACACAAGG	0.00107507	0.00244198	0.031212	0.039563	IN_GENOME=1	2407	1597	1373	717	387	772	1610	1036	811	588	1086	875
ACR_+_51177099.23-P1P2	ACR	P1P2	GAGTGAGAGAGCCTACTGGG	-0.00746585	0.00934021	-0.0122233	0.150438	NONE	4066	2622	2426	1726	621	1198	1960	1751	1572	1835	2751	1600
ACR_-_51176666.23-P1P2	ACR	P1P2	GCCAGGCAGTGCCAGGAGTA	0.0200161	0.0308726	0.0133413	0.161259	IN_GENOME=1	3294	2261	1676	806	427	742	1738	1213	1032	2251	1561	1280
ACR_+_51177061.23-P1P2	ACR	P1P2	GGTGAAGCGATGATATCCTG	0.00641055	-0.0272034	0.00188984	0.234814	IN_GENOME=1	6006	3669	3168	1209	761	1753	2476	2188	1791	3178	4668	1977
ACR_-_51176829.23-P1P2	ACR	P1P2	GTCCAGGGCTAGGGAAAAGG	0.0221694	-0.00261677	0.0470575	0.107311	IN_GENOME=1	6832	5116	3577	1090	878	1795	5165	3146	2268	4159	2090	2482
ACR_-_51176714.23-P1P2	ACR	P1P2	GCTGGTCTTGGCAGTGTCCG	0.00332634	0.0633346	-0.0315237	0.0550088	IN_GENOME=1	5353	4285	3302	1686	1121	1664	2919	1835	2245	1370	3521	2265
ACRBP_+_6756572.23-P1P2	ACRBP	P1P2	GCTGCGGCTTGGCCCGTTAG	-0.00285572	0.113174	0.00503504	0.00983897	IN_GENOME=1	10731	8515	6879	5847	2980	3473	6466	4524	4072	3391	3621	4306
ACRBP_+_6756569.23-P1P2	ACRBP	P1P2	GCGGCTTGGCCCGTTAGAGG	0.00538889	0.00231211	-0.00877769	0.046058	IN_GENOME=1	6825	5136	4024	5255	1023	2042	3554	2570	2504	2008	2186	2237
ACRBP_+_6756555.23-P1P2	ACRBP	P1P2	GAGAGGCGGCTTGTGTCCAC	-0.0115418	0.049288	0.00172783	-0.038851	NONE	6700	5003	4425	7452	1526	2425	3689	3276	2678	1918	2665	3356
ACRBP_-_6756126.23-P1P2	ACRBP	P1P2	GGAGAGAGGGCTGCCTGGAG	0.0287788	-0.0632393	0.0867482	0.0731885	IN_GENOME=1	4785	3559	2385	601	406	1114	3388	2736	1301	1270	2131	1581
ACRBP_-_6756147.23-P1P2	ACRBP	P1P2	GGAGGCCTGAGTCGAATCCT	-0.0236603	0.0941157	-0.0316519	-0.150717	IN_GENOME=1	2767	1902	1907	1246	819	1047	1387	1118	1209	780	397	1275
ACRC_-_70798376.23-P1P2	ACRC	P1P2	GAGAGGCTGCAACACCAGGT	0.0100628	0.0024655	0.00625535	0.0833909	IN_GENOME=1	3918	2632	2113	2107	556	1109	1765	1650	1274	1697	1440	1444
ACRC_-_70797923.23-P1P2	ACRC	P1P2	GGGTCTGGACAATTCAAGTA	0.0109862	0.255653	-0.0102705	0.0175803	IN_GENOME=1	2907	2009	1580	3564	1333	778	1398	769	868	743	1289	1167
ACRC_-_70798784.23-P1P2	ACRC	P1P2	Gagagaagtaggggcaccag	-0.00225787	0.162265	-0.0120275	0.0457723	IN_GENOME=1	2648	2110	1694	7673	992	911	2077	1316	1401	1047	1777	1458
ACRC_-_70798359.23-P1P2	ACRC	P1P2	GCTGCTGCCGGCCACGCCAG	0.016065	0.172874	-0.0242481	0.132755	IN_GENOME=1	4352	2681	2156	2624	1276	1113	1654	1280	1342	1143	3136	1444
ACRC_-_70798717.23-P1P2	ACRC	P1P2	GcgTCATTGCAGATAGTGGG	0.00934668	-0.026012	0.00950302	0.0497527	IN_GENOME=1	4846	2828	2448	1451	565	1294	2370	1570	1408	1240	2204	1740
ACRV1_+_125550697.23-P1P2	ACRV1	P1P2	GGAAGCTGTGGCCCACACTG	0.00924429	-0.0155655	-0.00656117	0.0513188	IN_GENOME=1	4982	3962	2940	791	627	1365	3361	1717	1960	1756	2119	2018
ACRV1_+_125550420.23-P1P2	ACRV1	P1P2	GTACAGTCAGAGGGTCCCAC	-0.00692546	0.0206164	0.00420635	0.080649	IN_GENOME=1	4191	3463	2820	821	697	1273	2322	1906	1593	2377	1597	1819
ACRV1_-_125550324.23-P1P2	ACRV1	P1P2	GGGTGGGACAAACCTTCATT	0.00361101	0.0843341	-0.00773706	0.048409	NONE	3868	2784	2258	2665	878	1177	1950	1552	1431	1174	1424	1368
ACRV1_-_125550695.23-P1P2	ACRV1	P1P2	GTCTGGATTTAGGAAAAGAG	0.019434	0.0829896	0.0380405	-0.0867388	IN_GENOME=1	4350	3305	2338	1792	813	1097	2968	1983	1453	864	838	1521
ACRV1_+_125550253.23-P1P2	ACRV1	P1P2	GTAATGTGCCAAGGAAAGAT	0.00230166	0.0521371	-0.00458486	-0.0460061	IN_GENOME=1	5866	3580	3182	2559	1003	1572	2930	2326	2101	1376	1476	2175
ACSBG1_+_78526846.23-P1P2	ACSBG1	P1P2	GTGTCTTCAGTGGAAGCCCG	0.00680465	0.00938465	-0.0332553	-0.121502	IN_GENOME=1	2993	1996	1645	686	449	866	1200	1268	1211	407	557	974
ACSBG1_-_78526810.23-P1P2	ACSBG1	P1P2	GCATGCTGGGGTCCCCGTGT	0.024813	0.0406624	0.0104974	-0.0934004	IN_GENOME=1	6621	4726	3323	2889	1111	1841	3686	3006	2413	1448	1424	2634
ACSBG1_+_78526814.23-P1P2	ACSBG1	P1P2	GGCAATTCTGGAGCTGGATA	0.00452882	0.0132376	-0.00137468	0.211342	IN_GENOME=1	3432	2733	2094	1255	514	973	1676	1357	1187	1722	3024	1283
ACSBG1_+_78526472.23-P1P2	ACSBG1	P1P2	GATCCCAGGGGTATGAGCTG	-0.0306944	-0.0636376	0.0116175	-0.0639686	IN_GENOME=1	2102	1643	1622	516	295	811	1455	1100	910	631	350	769
ACSBG1_+_78526497.23-P1P2	ACSBG1	P1P2	GAAAGGCTCATCAAAGAATG	0.000465336	0.140378	-0.00504439	-0.0592502	IN_GENOME=1	3341	2988	2222	2028	1081	1104	1657	1442	1248	703	1130	1432
ACSBG2_-_6135684.23-P1P2	ACSBG2	P1P2	GCGTTCTGGAAGGTTGAATG	-0.0151535	0.0983857	-0.00500659	0.139885	NONE	4577	3117	2960	1423	1039	1301	2682	1877	1811	1893	2846	1722
ACSBG2_+_6135737.23-P1P2	ACSBG2	P1P2	GCTCCGTCCAGCCAGGATGA	0.0213483	0.0419738	-0.00455379	-0.125418	IN_GENOME=1	2235	1287	1032	390	348	573	1200	891	832	314	448	779
ACSBG2_-_6135704.23-P1P2	ACSBG2	P1P2	GGGTAGAAGGCCTGTTGTGG	0.0220053	-0.0181384	0.0154692	0.0367811	IN_GENOME=1	3829	3464	2206	1572	592	1305	2467	1965	1542	1688	1464	1740
ACSBG2_-_6135670.23-P1P2	ACSBG2	P1P2	GTGGCTGGGATGGAACGTTC	-0.0113534	0.0389122	0.00593048	0.0634625	NONE	3136	1918	1872	249	441	737	1566	1010	941	894	1250	1055
ACSBG2_-_6135770.23-P1P2	ACSBG2	P1P2	GCTGGACGGAGAGGGTGACG	-0.0192447	0.138975	0.00552707	-0.0617814	IN_GENOME=1	3142	2797	2390	677	1097	1128	1976	1482	1284	908	799	1382
ACSF2_-_48503625.23-P1P2	ACSF2	P1P2	GCGCAGGGCAAAGCGAGCCA	0.022079	0.0483122	-0.00208821	-0.0105193	IN_GENOME=1	5026	3591	2572	669	900	1437	2682	1867	1770	1432	1439	1909
ACSF2_-_48503638.23-P1P2	ACSF2	P1P2	GGAGCCATGGCTGTCTACGT	0.0345013	0.0788107	-0.00968705	0.019761	IN_GENOME=1	3388	2794	1709	729	634	873	1389	1276	1110	796	1486	1286
ACSF2_+_48503830.23-P1P2	ACSF2	P1P2	GGTGCACTCGTCCAGAGGTG	0.0169707	-0.155269	-0.00437785	-0.0147868	IN_GENOME=1	4960	3208	2502	853	308	1321	2300	1745	1610	933	1516	1608
ACSF2_-_48503858.23-P1P2	ACSF2	P1P2	GTCTGGACGAGTGCACTGGG	-0.0115625	-0.013802	0.00680423	0.0318315	IN_GENOME=1	3329	2827	2345	1251	631	1362	2641	2056	1733	1359	1821	1775
ACSF2_+_48503620.23-P1P2	ACSF2	P1P2	GATCCCGACGTAGACAGCCA	0.000308329	-0.00255246	0.0250476	-0.00666058	IN_GENOME=1	7080	5365	4339	1301	1005	2054	5114	3813	2894	2127	2250	2866
ACSF3_+_89160267.23-P1P2	ACSF3	P1P2	GAGTCGGGCCGGACCAGTTC	0.0097601	-0.0306708	0.00826576	0.0208072	NONE	3909	2786	2176	861	537	1258	2028	1636	1341	1044	1519	1483
ACSF3_-_89160263.23-P1P2	ACSF3	P1P2	GGCCGCGCCGGGGAAGCTGT	0.0195959	0.0317135	-0.0257434	-0.00723896	IN_GENOME=1	3745	2704	1960	1087	542	938	1862	1261	1428	968	1123	1369
ACSF3_+_89160393.23-P1P2	ACSF3	P1P2	GgccgcccgcACCTACGAGA	0.0103273	0.00377344	0.00541149	0.0575396	IN_GENOME=1	6636	4855	3728	1061	888	1760	3375	2578	2215	2421	2221	2368
ACSF3_-_89160302.23-P1P2	ACSF3	P1P2	GGCCCGACTCACGACCCCGC	0.000281222	0.0660248	-0.00480613	0.0129658	IN_GENOME=1	7305	4968	4242	3011	1391	2038	3715	2629	2519	2598	2327	2985
ACSF3_+_89160580.23-P1P2	ACSF3	P1P2	GGCTCCCCACCGGACACGAG	-0.0062653	0.0473416	-0.00271863	0.0749204	NONE	2255	1722	1452	1121	523	839	1498	1133	1035	789	1551	1056
ACSL1_-_185746686.23-P1P2	ACSL1	P1P2	GCGGACGAGGGCAACGTCAG	0.00513212	0.183948	-0.0082252	-0.106901	IN_GENOME=1	3914	3564	2543	11581	1661	1373	2572	1876	1813	705	1417	1932
ACSL1_+_185747071.23-P1P2	ACSL1	P1P2	GCGGAGCGGCCGGTCCACGG	0.000933842	0.0284076	-0.0169492	-0.0906568	IN_GENOME=1	4704	3704	2926	3206	812	1428	2503	1516	1708	1491	1040	2260
ACSL1_+_185747085.23-P1P2	ACSL1	P1P2	GGTGACAGCCGGCGGCGGAG	0.00745874	0.00709506	0.019067	0.0707294	IN_GENOME=1	4827	3919	2914	1246	704	1373	2621	2000	1564	1967	2171	2005
ACSL1_+_185746700.23-P1P2	ACSL1	P1P2	GCCGCGCTTCGGCTGGGAGG	-0.577734	-0.223859	-0.288092	-0.432887	IN_GENOME=1	109	25	2020	72	179	1071	321	240	1594	236	221	1564
ACSL1_+_185747074.23-P1P2	ACSL1	P1P2	GCGGCGGAGCGGCCGGTCCA	-0.0185595	-0.122073	-0.0621743	0.0752419	IN_GENOME=1	2206	1751	1577	504	209	763	1180	740	1121	732	1521	1006
ACSL3_-_223725834.23-P1P2	ACSL3	P1P2	GGACGAGGAGGCGTTGGACG	-0.125437	-0.554597	-0.284269	-0.258841	IN_GENOME=1	1547	1043	2138	426	29	864	252	160	1123	328	415	1286
ACSL3_+_223725692.23-P1P2	ACSL3	P1P2	GACTCGTTGCCTATGCAGAG	0.0103031	0.0095276	-0.00827056	-0.18932	IN_GENOME=1	2355	1417	1200	483	303	584	984	741	705	384	243	813
ACSL3_-_223726162.23-P1P2	ACSL3	P1P2	GGAGCAGCGGCGAGCAGGGT	-0.0378182	-0.443254	-0.273514	-0.263242	IN_GENOME=1	3508	2744	2845	231	79	1371	368	298	1719	649	341	1668
ACSL3_-_223725802.23-P1P2	ACSL3	P1P2	GGACACTGCAGTTGTCTACG	-0.0231137	0.0721525	-0.00380827	-0.0494754	NONE	3526	2388	2403	3334	919	1307	2383	1664	1594	1439	962	1820
ACSL3_+_223726215.23-P1P2	ACSL3	P1P2	GTGCAGCTCCCGGCTCGCGT	0.0312256	0.150653	-0.00556709	0.054446	IN_GENOME=1	5232	3533	2443	2016	1197	1163	2725	1542	1661	1699	1353	1567
ACSL4_-_108976456.23-P1P2	ACSL4	P1P2	GACCGCGTGCCCGCTAGCGC	-0.0160578	0.0411865	0.0010919	0.0928414	IN_GENOME=1	5010	3432	3270	3163	893	1476	2915	1779	1762	2516	1981	1988
ACSL4_+_108976382.23-P1P2	ACSL4	P1P2	GCCGGCCGGCTGCGAAGACG	-0.0157508	-0.058649	-0.0372103	-0.286602	IN_GENOME=1	2615	2178	1878	362	319	856	1070	887	983	417	195	1107
ACSL4_-_108976106.23-P1P2	ACSL4	P1P2	GTGCGGTGAGCGGCAGGAAG	-0.284013	-0.217894	0.0205584	0.0355586	IN_GENOME=1	578	362	2311	83	192	1116	2702	1800	1491	1572	1595	1761
ACSL4_-_108976096.23-P1P2	ACSL4	P1P2	GGCCCTCGGGATGCGGTGAG	0.0417385	-0.0902273	-0.000780434	0.159927	IN_GENOME=1	4340	3149	1953	245	305	954	2009	1367	1299	2111	2085	1440
ACSL4_-_108976463.23-P1P2	ACSL4	P1P2	GGCCCGCTAGCGCTGGGACG	-0.000311047	-0.0416736	-0.0143271	0.0732148	IN_GENOME=1	3284	2908	2185	311	416	1028	1692	1339	1296	1370	1369	1316
ACSL5_-_114136040.23-P1	ACSL5	P1	GTCAGAGCAGGGCAGAACTG	-0.0055415	0.130984	0.0781012	0.25437	IN_GENOME=1	5039	3757	3190	3857	1596	1706	5703	4134	2203	4981	5583	2509
ACSL5_+_114136352.23-P1	ACSL5	P1	GGGCATGACCGAGACCAGGA	0.0241294	-0.0346215	-0.0136783	-0.0101792	NONE	5031	3187	2390	862	500	1194	2048	1297	1397	1098	1540	1727
ACSL5_+_114136372.23-P1	ACSL5	P1	GCTCCTGACACAGGGTCTGA	0.0111965	0.00602372	-0.0129768	0.0792045	IN_GENOME=1	1746	1043	881	221	177	347	694	550	527	290	677	416
ACSL5_-_114136013.23-P1	ACSL5	P1	GGCCTGACATGGCCTGACTC	-0.0272091	0.0656876	-0.0448972	0.165347	IN_GENOME=1	1060	805	787	221	231	339	495	389	467	641	528	391
ACSL5_-_114136407.23-P1	ACSL5	P1	GGTCAGGAGGAGCAACGGGA	-0.00991648	0.278488	-0.00702567	-0.0577157	IN_GENOME=1	3051	1979	1857	2747	1740	909	2313	1220	1375	942	643	1243
ACSL5_-_114133956.23-P2	ACSL5	P2	GGAGTAGAAGTGCCTGAATG	-0.000788913	0.16956	-0.0244232	-0.0656902	IN_GENOME=1	4620	3360	2795	1238	1294	1147	2231	1349	1602	966	1147	1734
ACSL5_-_114134322.23-P2	ACSL5	P2	GGCACACCAAGCCAGAATGT	0.0178665	-0.00864685	-0.00893449	0.0218692	IN_GENOME=1	2806	1947	1457	623	428	901	1490	862	940	696	923	940
ACSL5_-_114133923.23-P2	ACSL5	P2	GGTGTGTCCCAGTCAGTCCT	0.0191089	0.00931544	-0.0279168	-0.106588	IN_GENOME=1	5215	3869	2776	3047	708	1366	2025	1493	1645	818	1631	2230
ACSL5_-_114133986.23-P2	ACSL5	P2	GCAATACAGCCAGCTGTGAG	0.0095066	0.137474	0.0145271	-0.0831111	IN_GENOME=1	4223	2750	2251	1972	1202	1245	2422	1912	1517	920	916	1618
ACSL5_-_114134410.23-P2	ACSL5	P2	GGAGGGCAGAGAGTCCCATT	0.0143436	0.0692597	0.00824857	-0.0598154	IN_GENOME=1	5544	4153	3065	1789	1040	1500	3057	2192	1906	1369	1246	2103
ACSL6_-_131347437.23-P1	ACSL6	P1	GCGGCTCAAGGGGGAGGGCG	-0.566351	-0.309832	0.186168	-0.253274	IN_GENOME=1	30	32	1108	8	49	445	7186	5150	1305	398	356	1284
ACSL6_-_131347379.23-P1	ACSL6	P1	GATTTTTAGCCCCCGCCCTC	0.0411269	-0.0509194	0.00314089	-0.127223	IN_GENOME=1	4818	3000	2017	584	402	1039	1678	1613	1255	531	732	1304
ACSL6_+_131347320.23-P1	ACSL6	P1	GGGCGGCGCGGCTActgctg	0.00946562	-0.0115162	0.0194075	0.108998	IN_GENOME=1	3143	2343	1793	679	401	856	1793	1329	1052	1316	1580	1206
ACSL6_+_131346969.23-P1	ACSL6	P1	GGTCTGCGGAGGGAGATATA	0.0158356	-0.106839	0.189906	0.130637	NONE	3332	2160	1696	680	274	929	6362	5328	1217	1419	2067	1317
ACSL6_+_131347346.23-P1	ACSL6	P1	GGGCTAAAAATACCCGGCAG	0.000516886	-0.0420305	0.0162282	-0.0648671	IN_GENOME=1	4415	3199	2642	1444	570	1411	2853	1978	1655	1178	1180	1936
ACSL6_-_131310249.23-P2	ACSL6	P2	GTGTGTCCATGGGTAAGACA	0.0125646	0.0935125	0.0267785	0.00438453	IN_GENOME=1	4871	4304	2961	975	1198	1536	3114	2263	1719	1484	1723	2007
ACSL6_-_131310298.23-P2	ACSL6	P2	GGCTCCCAGGAGGGACAAGT	-0.0249047	0.136034	-0.0677134	0.0666245	IN_GENOME=1	2377	1758	1714	977	790	824	967	795	1093	1336	1344	1321
ACSL6_-_131310682.23-P2	ACSL6	P2	GTTCTGCAGGCGACGGGCAT	0.020801	0.0529776	0.0347276	0.0826858	IN_GENOME=1	5405	3734	2744	611	829	1294	2630	2111	1444	2117	1770	1793
ACSL6_-_131310302.23-P2	ACSL6	P2	GCCAGGAGGGACAAGTGGGG	-0.0275006	-0.103527	0.0107961	0.109582	NONE	1270	676	791	174	107	357	925	472	478	527	641	485
ACSL6_+_131310427.23-P2	ACSL6	P2	GTAAGGCCCTGGCATCAGGG	-0.00774144	0.0836097	0.00483453	0.113026	IN_GENOME=1	3955	2732	2447	2316	782	1052	2355	1818	1560	1939	2041	1638
ACSM1_-_20687076.23-P1P2	ACSM1	P1P2	Gtagccctggaagacagcca	-0.00164695	0.0495242	-0.0258123	-0.0345276	IN_GENOME=1	4139	3269	2625	2442	693	1100	1867	1403	1509	853	1160	1452
ACSM1_+_20687058.23-P1P2	ACSM1	P1P2	Gatgccctggctgtcttcca	0.00432269	0.0579623	-0.0035523	0.0110589	IN_GENOME=1	5654	5026	3650	1292	1165	1775	3007	2221	2065	1150	2829	2206
ACSM1_+_20686984.23-P1P2	ACSM1	P1P2	Ggccatccatcactaaaaga	0.00703321	0.0510181	0.0170909	0.000962629	NONE	7140	5128	4066	2237	1200	1891	4198	2892	2413	1959	2102	2581
ACSM1_-_20687024.23-P1P2	ACSM1	P1P2	Gggctgaccaatggcactat	0.00315357	0.0842563	-0.00196115	0.0966407	IN_GENOME=1	4763	3457	2801	3996	950	1274	2969	1614	1730	1733	2319	1759
ACSM1_-_20687521.23-P1P2	ACSM1	P1P2	Gagggagggtgtctcaggtc	-0.000905959	0.205331	-0.0119066	-0.020749	IN_GENOME=1	3356	3212	2331	1674	1742	1298	2038	1475	1468	1116	1343	1694
ACSM2A_-_20463283.23-P1P2	ACSM2A	P1P2	GAGAGAAGGATGAATCTCAG	0.00682886	0.0189971	-0.0294268	-0.108619	IN_GENOME=2	3956	3517	2510	950	691	1272	2050	1735	1803	931	1037	1912
ACSM2A_-_20463214.23-P1P2	ACSM2A	P1P2	GCAGCAACAGGGAGAGACGA	0.0177714	0.0666852	-0.0510074	-0.00260696	NONE	8999	7327	5065	2757	1757	2566	3592	2724	3473	2277	2974	3356
ACSM2A_-_20463169.23-P1P2	ACSM2A	P1P2	GAGTCTTAGGAGGAAACACT	0.00391172	-0.044965	0.00803181	-0.0200499	IN_GENOME=1	9352	6320	5279	1485	1096	2752	5332	4053	3428	2404	2907	3648
ACSM2A_-_20462957.23-P1P2	ACSM2A	P1P2	GAGCTGCTGGCTGGAGAGGA	-0.123081	-0.081824	-0.176379	-0.160441	IN_GENOME=1	3060	2274	4368	735	700	2102	1128	903	2672	1189	1252	2903
ACSM2A_-_20462920.23-P1P2	ACSM2A	P1P2	GGTTACTGTGCTCTCTTCCA	0.00140144	-0.153281	-0.00521607	-0.118263	IN_GENOME=2	1211	1118	813	273	113	480	727	520	497	175	240	414
ACSM2B_+_20587247.23-P1P2	ACSM2B	P1P2	GAGAGAAGGATGAATCCCAG	-0.0152021	0.137486	-0.00951871	0.088569	NONE	3450	2587	2342	1825	1036	1073	2166	1666	1582	1249	2105	1468
ACSM2B_+_20587244.23-P1P2	ACSM2B	P1P2	GGAAGGATGAATCCCAGAGG	0.00420754	0.19198	0.0489109	-0.0257364	NONE	5905	3693	3200	1878	1922	1528	5036	3381	2292	1333	1675	2108
ACSM2B_+_20587316.23-P1P2	ACSM2B	P1P2	GCAGCAACAGGGAGAGACGA	0.0177714	0.0666852	-0.0510074	-0.00260696	NONE	8999	7327	5065	2757	1757	2566	3592	2724	3473	2277	2974	3356
ACSM2B_+_20587573.23-P1P2	ACSM2B	P1P2	GAGCTGCTGGCTGGAGAGGA	-0.123081	-0.081824	-0.176379	-0.160441	IN_GENOME=1	3060	2274	4368	735	700	2102	1128	903	2672	1189	1252	2903
ACSM2B_+_20587361.23-P1P2	ACSM2B	P1P2	GAGTCTTAGGAGGAAACACT	0.00391172	-0.044965	0.00803181	-0.0200499	IN_GENOME=1	9352	6320	5279	1485	1096	2752	5332	4053	3428	2404	2907	3648
ACSM3_+_20775331.23-P1P2	ACSM3	P1P2	GCGTGGCAGTCTAAAGAAGA	0.010844	0.0206184	-0.0109775	-0.0810049	IN_GENOME=1	4859	4128	2931	2314	887	1620	2795	1825	1900	1010	1318	2017
ACSM3_+_20775412.23-P1P2	ACSM3	P1P2	GCCAACACAGATGGAGATTA	0.00490477	-0.0447095	-0.039274	-0.0777248	NONE	2621	1680	1431	513	319	800	1009	751	891	496	674	998
ACSM3_-_20775380.23-P1P2	ACSM3	P1P2	GAAGCAGATGTGAGAACTCA	-0.0089133	0.0181701	0.00133492	-0.17384	IN_GENOME=1	4850	3421	3057	1740	784	1449	2808	1872	1771	749	1076	2250
ACSM3_+_20775307.23-P1P2	ACSM3	P1P2	GGAGCAGTCTGACAATCCGG	0.00990352	-0.00357153	-0.0106336	-0.048531	IN_GENOME=1	5309	3379	2790	1266	779	1600	2737	1760	1842	1106	1393	1913
ACSM3_-_20775771.23-P1P2	ACSM3	P1P2	GTTAATTGAAccagatgcgg	-0.00490951	0.180336	0.00262496	0.0305661	IN_GENOME=1	3632	2724	2296	1845	1140	959	2039	1550	1361	1187	1372	1447
ACSM4_+_7457345.23-ENST00000399422.4	ACSM4	ENST00000399422.4	GTCTGTGAGGAACGACCATG	0.0152868	-0.022451	0.0356914	0.0567233	NONE	3976	3020	2199	1493	490	1103	2481	1724	1259	1446	1781	1644
ACSM4_+_7457340.23-ENST00000399422.4	ACSM4	ENST00000399422.4	GGAGGAACGACCATGGGGAT	-0.00687439	0.128268	-0.00897904	-0.127397	NONE	2562	1634	1514	714	734	795	1248	1171	1003	721	405	1131
ACSM4_+_7457164.23-ENST00000399422.4	ACSM4	ENST00000399422.4	GTGGAAGACTGAGAGATAAG	0.0108647	-0.0357174	-0.0083901	-0.101822	IN_GENOME=1	4040	3160	2338	1388	544	1306	2441	1600	1633	1000	900	1798
ACSM4_+_7457146.23-ENST00000399422.4	ACSM4	ENST00000399422.4	GGGGGACACCAAGCATCTAC	0.0717313	0.287067	-0.00145656	-0.0545639	IN_GENOME=1	785	978	376	266	451	226	371	263	246	151	173	255
ACSM4_+_7456947.23-ENST00000399422.4	ACSM4	ENST00000399422.4	GCCAGATGAATCTAAATGTC	0.0158932	-0.001104	0.00226097	-0.0279594	IN_GENOME=1	3836	3128	2189	613	577	1171	2412	1550	1484	1195	1172	1684
ACSM5_-_20421144.23-P1P2	ACSM5	P1P2	GAGGTGGCTGAGGAATCCAG	0.0502083	0.718892	0.0742965	0.210423	IN_GENOME=1	9788	6806	4066	149023	52165	3214	8241	5260	3067	7698	4678	3386
ACSM5_-_20421270.23-P1P2	ACSM5	P1P2	Gggagaggtgggtcagagaa	0.0311563	0.0750658	0.0283891	0.0996845	IN_GENOME=1	5565	4214	2753	1120	987	1384	3038	2408	1732	1778	3037	2015
ACSM5_-_20421315.23-P1P2	ACSM5	P1P2	GGGCCTGGTGGCCACTGCAG	-0.081615	0.167282	0.0724963	0.295591	IN_GENOME=1	2224	1427	2213	7440	1388	1244	3978	2158	1382	3211	4628	1563
ACSM5_-_20420881.23-P1P2	ACSM5	P1P2	GTGGGGCTGAAGTTCCCTGT	0.0155738	0.140356	-0.0283273	-0.114218	NONE	5675	4162	3078	7977	1543	1576	2550	2235	2265	1076	1241	2298
ACSM5_-_20421170.23-P1P2	ACSM5	P1P2	GAGACTGAGGAAAAGGACTG	0.00972156	0.00936972	-0.0202404	-0.0144588	NONE	4612	3596	2686	1740	717	1383	2434	1479	1702	1368	1429	1888
ACSS1_+_25038767.23-P1P2	ACSS1	P1P2	GGGCGTGAGGCACCCACTCT	-0.00962906	0.0273767	-0.00856324	1.36e-05	IN_GENOME=1	435	599	385	140	86	152	323	229	225	114	224	204
ACSS1_+_25038329.23-P1P2	ACSS1	P1P2	GACTCGGAGCCTCTCGCCAG	0.0135878	0.00902671	-0.0171185	-0.0610215	IN_GENOME=1	3394	2206	1757	674	427	825	1343	1148	1090	615	1050	1300
ACSS1_+_25038734.23-P1P2	ACSS1	P1P2	GCTCAGGTAGCCTGCCTAGA	-0.0285532	0.168982	-0.00183318	-0.0420246	NONE	2045	1772	1637	1691	774	688	1442	889	894	981	620	1172
ACSS1_-_25038359.23-P1P2	ACSS1	P1P2	GAGAGGCTCCGAGTCCCCTC	-0.00283128	0.265493	-0.024752	0.136024	IN_GENOME=1	2825	2208	1797	4190	1657	922	1380	994	1084	1653	1265	1089
ACSS1_-_25038372.23-P1P2	ACSS1	P1P2	GCCCCTCGGGACCCAAGAGT	-0.00845114	0.0113182	0.0206274	-0.0354511	IN_GENOME=1	1826	1687	1313	955	280	535	1299	891	727	475	463	687
ACSS2_-_33464420.23-P1P2	ACSS2	P1P2	GGCACCCGCCGCGACCGCAA	0.0217941	0.0734115	0.0338206	-0.0336051	IN_GENOME=1	5405	5027	3162	3262	1064	1504	3289	2742	1852	1195	1410	1888
ACSS2_-_33464808.23-P1P2	ACSS2	P1P2	GGAGGAGACGAGGGTTCCAT	-0.00976697	-0.0411616	-0.00650303	0.0549089	IN_GENOME=1	4504	3202	2867	403	486	1198	2361	1477	1523	1464	1903	1722
ACSS2_-_33464423.23-P1P2	ACSS2	P1P2	GCCCGCCGCGACCGCAAAGG	0.0244013	-0.131224	0.00817602	0.035336	IN_GENOME=1	4944	3491	2475	301	327	1248	2358	2169	1666	1448	1676	1734
ACSS2_-_33464453.23-P1P2	ACSS2	P1P2	GCTAGGAACTTGACGTGATG	0.00341324	-0.0962778	-0.0395422	0.0476439	NONE	3064	1892	1659	181	294	947	1188	1213	1231	1168	1154	1232
ACSS2_+_33464457.23-P1P2	ACSS2	P1P2	GCGCTCCGGACCCGCTCCTC	0.0125933	0.0682694	-0.0139803	-0.0244315	NONE	3768	2504	1986	499	808	1171	1672	1289	1261	975	1078	1439
ACSS3_-_81471913.23-P1P2	ACSS3	P1P2	GGGAGGAGATGAAACCGTCT	0.00103792	-0.00777145	-0.00623212	0.0771818	IN_GENOME=1	4276	2766	2409	709	634	1329	2178	1684	1559	1516	1893	1603
ACSS3_-_81471886.23-P1P2	ACSS3	P1P2	GTCGCACACTCGGGGACCGC	-0.0189199	-0.0633336	-0.00354334	0.039635	IN_GENOME=1	1405	1111	1005	488	204	560	902	621	598	649	825	801
ACSS3_-_81472068.23-P1P2	ACSS3	P1P2	GGATGCAGGGCACTGTCCTC	-0.0153942	0.152419	-0.0124734	0.0666337	IN_GENOME=1	3608	2565	2388	760	1308	1260	1913	1346	1364	1358	2063	1650
ACSS3_+_81471956.23-P1P2	ACSS3	P1P2	GCCGGAGAGGACCCAGGCAA	-0.0127126	0.00685964	0.067482	-0.0192058	IN_GENOME=1	2194	1509	1402	1013	358	699	2309	1547	923	586	608	821
ACSS3_-_81472074.23-P1P2	ACSS3	P1P2	GGGGCACTGTCCTCCGGCAG	0.0250618	0.0630623	0.0501034	0.111092	IN_GENOME=1	4660	3759	2482	1463	806	1198	3092	2065	1392	1760	2164	1619
ACTA1_+_229569744.23-P1	ACTA1	P1	GGTAGCTACCCGCCCAGGTA	0.0236443	-0.0553513	0.0063924	0.0172938	IN_GENOME=1	2919	2132	1494	640	309	816	1518	1142	982	685	1072	1023
ACTA1_-_229569839.23-P1	ACTA1	P1	GCACTTGGCGCTGTCCGCTG	0.0183164	0.120269	-0.0106487	0.0434157	IN_GENOME=1	3950	2470	1941	1406	889	1001	1793	1293	1278	946	1824	1417
ACTA1_-_229569627.23-P1	ACTA1	P1	GGCGTGTGGCTCCGGAGACG	-0.0796669	-0.139658	-0.0422794	0.0768668	NONE	1839	1415	1977	976	250	994	1617	858	1231	902	1280	1018
ACTA1_-_229569824.23-P1	ACTA1	P1	GGGGGAAGCGAGGCTTCACT	-0.00179065	-0.0725134	0.00359794	-0.0591732	NONE	2332	1911	1508	440	285	818	1778	809	912	437	741	914
ACTA1_-_229569754.23-P1	ACTA1	P1	GCCCAACTCCTGCCCTACCT	0.021882	-0.0477262	0.0388204	0.153794	IN_GENOME=1	4164	2827	2080	643	435	1107	2208	1844	1202	1609	2103	1293
ACTA1_-_229568723.23-P2	ACTA1	P2	GGCCGGCTCCCTCTGCGGAG	0.0244995	0.0877203	0.030987	0.0282563	IN_GENOME=1	4620	3410	2363	3138	888	1171	2259	2076	1362	1289	2169	1913
ACTA1_-_229568745.23-P2	ACTA1	P2	GCAGCCTGACCTGGTGTCGG	4.22e-05	0.0822666	0.0452309	0.166895	IN_GENOME=1	3740	2496	2155	2626	836	1132	2890	2068	1393	2027	1894	1309
ACTA1_+_229568301.23-P2	ACTA1	P2	GACGCCTCCGGCAGGACCAC	-0.00344058	-0.0429518	-0.0433404	-0.0448238	IN_GENOME=1	4053	3013	2525	806	594	1477	1900	1160	1563	1456	1063	1890
ACTA1_-_229568779.23-P2	ACTA1	P2	GGACGGGAACACGGCCCTAG	0.0184446	-0.0265031	0.0176042	0.145688	IN_GENOME=1	2381	2445	1498	683	328	753	1560	1033	876	1168	1509	963
ACTA1_-_229568328.23-P2	ACTA1	P2	GGTCCTGCCGGAGGCGTAGA	0.00876788	-0.0394153	0.00144401	0.050206	IN_GENOME=1	3619	2699	2075	345	484	1183	1825	1588	1314	1545	1204	1433
ACTA2_+_90712479.23-P1	ACTA2	P1	GCAAGCACTGTCAGGGTAAG	0.0306114	0.17006	-0.0222142	0.133688	IN_GENOME=1	4748	2750	2062	3580	1270	1123	1699	1429	1417	1974	2187	1579
ACTA2_-_90712506.23-P1	ACTA2	P1	GACCCTGACAGTGCTTGGCT	0.0107804	-0.00729317	0.0117571	-0.0949038	IN_GENOME=1	5466	3614	2910	796	613	1282	2426	2046	1601	809	1135	1768
ACTA2_+_90712443.23-P1	ACTA2	P1	GTGTGACTTATAGATTCCAG	0.0161478	0.0884952	0.0096622	0.00702157	IN_GENOME=1	5756	4507	3213	3031	1106	1453	2698	2123	1745	1682	1501	1974
ACTA2_-_90712449.23-P1	ACTA2	P1	GGGGTAATTAAAAGAGCCAC	0.000871946	-0.0193321	0.00378315	-0.0977217	IN_GENOME=1	5477	3999	3282	1212	686	1521	3219	2133	1990	952	1128	1933
ACTA2_+_90712275.23-P1	ACTA2	P1	GTAGTTTGGTATGATGGAAG	-0.0088774	0.0742647	0.00323512	-0.119847	IN_GENOME=1	2767	2034	1780	854	650	915	1664	1567	1231	630	778	1423
ACTA2_+_90751072.23-P2	ACTA2	P2	GCCTTTGGCTTGGCTTGTCA	-0.0124788	0.0092942	-0.00701633	0.0110018	IN_GENOME=1	2103	1333	1288	534	355	685	1298	984	925	709	1055	1058
ACTA2_+_90750694.23-P2	ACTA2	P2	GTATCCCCGGGACTAAGACG	0.00308489	0.00554747	0.00128511	0.0239191	IN_GENOME=1	9469	6949	5602	3242	1371	2694	5209	3512	3305	3521	3431	4044
ACTA2_+_90750678.23-P2	ACTA2	P2	GACGGGGTAAGCCTCCACCC	-0.460661	-0.434923	0.10595	0.353102	IN_GENOME=1	130	103	1989	21	54	900	7311	3813	1975	6273	7630	2244
ACTA2_-_90751052.23-P2	ACTA2	P2	GGGGGACCCCGGTTGGAGAG	-0.0333263	0.13387	0.0382975	0.135393	IN_GENOME=1	1656	1354	1331	1621	592	624	1476	892	686	899	1387	843
ACTA2_-_90751066.23-P2	ACTA2	P2	GGAGAGAGGAGCGGAACTCC	0.00312853	0.0457199	0.0455299	-0.0291143	IN_GENOME=1	3645	2631	2138	718	616	996	2656	1977	1303	817	1366	1510
ACTB_-_5570191.23-P1P2	ACTB	P1P2	GACGGGCGGCGGATCGGCAA	-0.196398	-0.0300413	0.0698779	0.0131222	IN_GENOME=1	1209	573	2291	2427	462	1079	4624	2725	1705	1435	1767	1932
ACTB_+_5570130.23-P1P2	ACTB	P1P2	GAAGCCCGGCCAGCCGACCG	-0.143561	-0.0265257	0.038708	-0.0473995	NONE	1522	976	2326	1840	473	1086	3089	2364	1611	985	1052	1562
ACTB_+_5569721.23-P1P2	ACTB	P1P2	GGCGTGCGCGCTGGGACTCA	-0.00152848	-0.0166412	0.0146648	0.0549335	NONE	4068	3470	2679	702	605	1324	2860	1992	1681	1710	1749	1784
ACTB_-_5570006.23-P1P2	ACTB	P1P2	GCCCATCTCCGGAGGCCCAG	-0.16999	-0.0243341	0.0941205	0.10762	IN_GENOME=1	994	649	1841	217	438	995	3186	2669	1184	1922	1768	1550
ACTB_-_5568781.23-P1P2	ACTB	P1P2	GCGGCCACCAGAAGAGGTAG	-0.0358134	0.390932	0.0371623	-0.175572	IN_GENOME=1	1389	954	1041	2420	1751	530	1161	1084	676	299	290	743
ACTBL2_-_56778661.23-P1P2	ACTBL2	P1P2	GGAGGCTGCACCGGGACCAC	0.00126535	0.135942	-0.0130876	0.0496323	IN_GENOME=1	5858	4386	3545	6204	1609	1679	2898	2481	2289	1749	2578	2236
ACTBL2_+_56778359.23-P1P2	ACTBL2	P1P2	GGACTGCTACGTGGGAGATG	-0.00992456	0.118049	-0.012112	0.102345	IN_GENOME=1	4474	3496	2989	1336	1375	1565	3024	1758	1955	2210	3160	2268
ACTBL2_-_56778219.23-P1P2	ACTBL2	P1P2	GGTTCAGGGGTGCCTCGGTG	0.00276774	0.0407101	0.00109477	-0.0998633	NONE	2297	1794	1405	463	434	719	1569	973	956	486	515	941
ACTBL2_+_56778273.23-P1P2	ACTBL2	P1P2	GGGACGATATGGAAAAGATC	0.0159114	0.0636831	-0.0297059	0.146127	IN_GENOME=1	5653	3670	2878	1416	1021	1513	2752	1720	2084	2152	2555	1698
ACTBL2_+_56778209.23-P1P2	ACTBL2	P1P2	GCATCCCATCCTCCTCACCG	0.00827224	0.206936	-0.000729372	0.128569	NONE	6471	5220	3872	6393	2720	2011	3920	2498	2452	3429	3178	2559
ACTC1_-_35087711.23-P1P2	ACTC1	P1P2	GCCGGGCGCTGACTCACCGT	-0.00882238	0.0800291	-0.00942091	0.077076	IN_GENOME=1	2936	1867	1756	504	732	1002	1703	1073	1125	997	1404	1120
ACTC1_-_35087685.23-P1P2	ACTC1	P1P2	GACCAGGCGAGGAGTGAACG	-0.00587507	0.0314348	-0.028183	-0.0549185	IN_GENOME=1	3919	3015	2526	636	734	1272	2122	1174	1496	1065	1063	1681
ACTC1_-_35087222.23-P1P2	ACTC1	P1P2	GGAAGCCGCGGAGGAGACTG	-0.050924	-0.265617	0.123823	-0.212521	NONE	2371	2006	2190	11	116	850	4802	4070	1461	405	515	1330
ACTC1_+_35087479.23-P1P2	ACTC1	P1P2	GTCCTCGCAGGACCTCGCAG	-0.0138104	0.195789	-0.0576443	0.111083	IN_GENOME=1	1334	826	815	3037	542	423	494	405	520	592	656	517
ACTC1_-_35087295.23-P1P2	ACTC1	P1P2	GTAGGGTGCCAGGTGCAAGG	-0.0277124	0.0567244	-0.00580432	-0.0605772	IN_GENOME=1	3225	2407	2382	861	610	935	1796	1285	1233	754	878	1314
ACTG1_-_79479777.23-P1P2	ACTG1	P1P2	GCACCGGCAGAGAAACGCGA	-0.061842	-0.0197982	-0.0200584	-0.0223292	NONE	2109	1476	1911	1101	450	1000	1824	1030	1228	847	1031	1301
ACTG1_-_79479816.23-P1P2	ACTG1	P1P2	GAGAGTGCGAGAGCTGGCAG	-0.0824898	0.135371	0.0272469	-0.00741159	NONE	2445	1696	2545	1340	1056	1105	2706	2251	1593	1090	1516	1689
ACTG1_-_79479785.23-P1P2	ACTG1	P1P2	GGAGAAACGCGACGGCGGAG	-0.0860877	-0.0873229	0.0467475	-0.0540969	NONE	1858	1306	1996	818	333	1027	2005	1723	1048	676	1342	1500
ACTG1_-_79479780.23-P1P2	ACTG1	P1P2	GCGGCAGAGAAACGCGACGG	-0.0715254	0.0366397	0.0126702	0.0435617	NONE	1541	1156	1546	433	419	708	1234	1214	874	1141	748	996
ACTG1_-_79479746.23-P1P2	ACTG1	P1P2	GACGTCCAGCTCAGGCCCCG	-0.101873	-0.0897664	0.0303764	0.104132	IN_GENOME=1	1505	1043	1791	1110	273	852	2748	1910	1447	899	1914	1118
ACTG2_+_74120202.23-P1	ACTG2	P1	GGGCAGCCCCGGAAAGGAAG	0.0183867	0.0437332	-0.0213437	-0.104473	NONE	3683	2288	1803	645	596	973	1276	1169	1104	756	696	1389
ACTG2_-_74120192.23-P1	ACTG2	P1	GACCCTCGGTAAGTACTGTA	0.000256091	-0.0439466	0.015293	-0.0856712	NONE	5627	4154	3405	1470	698	1744	3804	2271	2061	1074	1708	2411
ACTG2_+_74120172.23-P1	ACTG2	P1	GGCCGTACAGTACTTACCGA	-0.019257	0.111576	0.00239241	-0.114914	NONE	2981	2659	2270	1082	1020	1198	2067	1412	1310	756	686	1436
ACTG2_+_74120163.23-P1	ACTG2	P1	GTACTTACCGAGGGTATGAG	0.0364348	0.00954875	0.028077	-0.0746527	NONE	3134	2255	1457	1652	467	900	1778	1446	1029	803	589	1173
ACTG2_-_74120376.23-P1	ACTG2	P1	GCTGGCCATGGGACATCCTG	-0.0172263	-0.0012573	0.0420663	0.0342822	IN_GENOME=1	2587	1888	1757	671	452	918	2085	1646	1079	893	1198	1156
ACTG2_-_74128769.23-P2	ACTG2	P2	GgtgtgtgCACGCCAGGTGT	-0.019999	0.154653	-0.00303096	0.00835755	NONE	2176	1568	1497	3466	807	769	1456	1145	1028	966	1012	1222
ACTG2_+_74128598.23-P2	ACTG2	P2	GGTGCAGCGCTTACTCCTAG	0.0126171	0.108937	0.0236311	0.0773889	IN_GENOME=1	4027	1921	1798	917	870	1035	2029	1580	1185	1633	1358	1408
ACTG2_+_74128454.23-P2	ACTG2	P2	GTTGTCACACACGAGCGCGG	0.0204059	0.0937227	0.014183	0.109437	IN_GENOME=1	4031	3339	2247	2498	965	1236	2802	1423	1411	1753	1664	1426
ACTG2_-_74128450.23-P2	ACTG2	P2	GACACACACCATGTGTGAAG	0.0221385	0.000664045	0.0049158	0.0472658	IN_GENOME=1	3432	3044	1956	1305	495	996	1951	1022	1064	941	1682	1337
ACTG2_-_74128624.23-P2	ACTG2	P2	GAGGAGTAAGCGCTGCACTG	0.0653295	0.0532289	0.00535069	-0.0896075	IN_GENOME=1	4891	3919	1964	2768	771	1202	1836	1611	1292	964	753	1540
ACTL10_+_32254796.23-P1P2	ACTL10	P1P2	GCCTCCCGGCCTCTGTCCTA	-0.0363515	0.263499	0.112758	0.191433	IN_GENOME=1	2996	1376	1843	2028	1415	795	3700	2822	1153	1342	2648	1145
ACTL10_-_32254809.23-P1P2	ACTL10	P1P2	GGGACTACTCCCTAGGACAG	-0.0202886	0.088989	0.00166621	0.0671085	IN_GENOME=1	3160	3045	2519	2340	953	1249	2632	1767	1662	1388	2726	1914
ACTL10_-_32254768.23-P1P2	ACTL10	P1P2	GGGAAGAACTTAGGCTCCGG	-0.0149811	0.0660538	0.00845207	0.023057	NONE	2740	2627	2100	1496	613	898	1794	1565	1232	1050	978	1183
ACTL10_-_32254788.23-P1P2	ACTL10	P1P2	GGGCAGAGCCAAAGGCTGAA	-0.00671014	-0.00200011	-0.0128812	0.122467	NONE	4404	3426	2871	1332	757	1543	2404	1936	1839	2335	2084	1751
ACTL10_-_32254824.23-P1P2	ACTL10	P1P2	GACAGAGGCCGGGAGGTATC	-0.00015516	0.0417658	0.00836573	0.0794431	NONE	3272	2344	1956	539	560	923	1763	1398	1155	1293	1481	1298
ACTL6A_-_179280860.23-P1P2	ACTL6A	P1P2	GGCCAGTTAGCCCTTAGGGT	-0.629329	-0.450779	-0.416287	-1.06318	IN_GENOME=1	9	1	166	2	3	54	30	34	446	22	3	642
ACTL6A_+_179280849.23-P1P2	ACTL6A	P1P2	GCGGCGCGACTCCTACCCTA	-0.558034	-0.360182	-0.396017	-0.761046	IN_GENOME=1	129	95	3737	139	94	1090	147	137	1722	76	96	2090
ACTL6A_+_179280744.23-P1P2	ACTL6A	P1P2	GCCCACCTCAGGCAACAAAG	-0.808437	-0.266354	-0.179555	-0.278069	NONE	10	21	2775	168	65	478	952	650	2129	632	709	2514
ACTL6A_-_179280784.23-P1P2	ACTL6A	P1P2	GGGGTGGCGGTGGAAGTTAA	-0.682637	-0.280824	-0.21479	-0.626905	IN_GENOME=1	24	16	1569	2	27	213	327	166	805	86	56	1009
ACTL6A_+_179280755.23-P1P2	ACTL6A	P1P2	GTTCCACCGCCACCCACCTC	-0.525022	-0.433419	0.0269615	0.00579984	NONE	52	67	1585	13	22	364	1792	1361	1010	830	1214	1253
ACTL6B_+_100253969.23-P1P2	ACTL6B	P1P2	GGCGCAGCGGGCACTATGAG	0.00433601	-0.0292805	0.00135272	0.0482242	IN_GENOME=1	3921	2992	2345	928	569	1324	2040	1590	1391	1226	1659	1510
ACTL6B_+_100253966.23-P1P2	ACTL6B	P1P2	GCAGCGGGCACTATGAGCGG	0.000128776	-0.047263	0.0191602	-0.0300148	IN_GENOME=1	3233	2338	1938	718	473	1201	2127	1684	1292	1111	1077	1569
ACTL6B_-_100254007.23-P1P2	ACTL6B	P1P2	GTGCGCTGCTAGCGGCCCGT	0.0255936	0.0346606	0.00853898	0.124654	IN_GENOME=1	5010	3477	2466	1183	711	1213	2335	1742	1482	2238	1610	1494
ACTL6B_-_100254010.23-P1P2	ACTL6B	P1P2	GGCTGCTAGCGGCCCGTGGG	0.0122553	0.174356	0.00681815	-0.276439	IN_GENOME=1	1353	623	595	5987	403	349	680	458	415	108	191	536
ACTL6B_+_100254000.23-P1P2	ACTL6B	P1P2	GTGATCCCGCCACCGCCCAC	0.00514533	-0.0222204	-0.00220454	0.0793598	NONE	5626	4078	3261	1049	668	1502	3084	2374	2142	1481	3114	2015
ACTL7A_-_111624608.23-P1P2	ACTL7A	P1P2	GGCGGCTCTTGACAACATGT	0.0129768	0.072802	0.0101162	0.0482704	IN_GENOME=1	960	923	607	116	237	336	488	569	383	518	332	439
ACTL7A_-_111624958.23-P1P2	ACTL7A	P1P2	GTCGCAAGGAGACATTCGTG	0.0186948	-0.00411088	-0.0245195	-0.02565	IN_GENOME=1	2670	1830	1370	2153	371	764	1051	859	878	512	728	861
ACTL7A_-_111624654.23-P1P2	ACTL7A	P1P2	GATGGGCCCACCAAGAAGGT	0.0467749	-0.0763081	0.0362627	-0.152648	NONE	1550	1057	653	437	170	497	862	515	404	194	339	592
ACTL7A_-_111624563.23-P1P2	ACTL7A	P1P2	GTTCAGGCCTTGAATCCAGT	0.0134795	0.106544	-0.000378505	0.0269773	NONE	9048	7701	5364	3783	2196	2643	4899	3533	3252	2876	3136	3453
ACTL7A_+_111624526.23-P1P2	ACTL7A	P1P2	GCCTGAAAGGCCTACATCAG	0.0141862	0.196622	0.0706495	-0.229182	IN_GENOME=1	424	335	241	1177	229	178	286	228	122	66	52	182
ACTL7B_-_111618185.23-P1P2	ACTL7B	P1P2	GCACCCTGAGCCGTGCCCAG	0.037327	0.0227375	-0.0187649	0.110617	IN_GENOME=1	1868	1892	1024	817	416	752	1200	658	789	794	1220	818
ACTL7B_+_111617819.23-P1P2	ACTL7B	P1P2	GGACTGCGTGCAGGACATCT	-0.0114359	0.012777	-0.0404254	0.00440027	IN_GENOME=1	3008	2454	2075	532	506	960	1153	1070	1146	1192	1032	1392
ACTL7B_+_111618198.23-P1P2	ACTL7B	P1P2	GAGGGAGGCAGATGGCGACA	7.2e-06	0.0565804	-2.35e-05	0.0290886	IN_GENOME=1	3452	2718	2161	562	635	974	2283	1498	1442	997	1207	1251
ACTL7B_-_111618259.23-P1P2	ACTL7B	P1P2	GCACAGCCTAGAGCCCCCTG	0.0136984	0.0606229	0.00292203	0.00167445	NONE	4906	3821	2778	2794	863	1298	2567	1848	1664	1142	1376	1590
ACTL7B_+_111617857.23-P1P2	ACTL7B	P1P2	GTGGTGAACCCGCTGAAGCA	0.0214019	0.0483821	0.0331355	0.0427455	IN_GENOME=1	3403	3516	2104	844	671	1071	2351	1784	1269	1111	1638	1459
ACTL8_-_18081836.23-P1P2	ACTL8	P1P2	Gtgccacgtgctcacagagt	-0.0195177	-0.0216253	0.00421189	-0.00298219	NONE	4519	3180	3062	1668	595	1334	2405	2042	1678	1270	1762	1932
ACTL8_+_18081845.23-P1P2	ACTL8	P1P2	Ggcacgagagcggctgcacg	0.0337485	0.00332492	0.00109484	0.0969043	IN_GENOME=1	3248	2213	1497	421	438	870	1496	1101	993	1353	1211	1122
ACTL8_-_18081842.23-P1P2	ACTL8	P1P2	Ggtgctcacagagtaggctg	-0.0145507	0.00582508	0.0314797	0.0171686	NONE	3464	2230	2169	1399	478	938	2271	1472	1146	1017	1053	1236
ACTL8_-_18081895.23-P1P2	ACTL8	P1P2	Gtgcagtgtgcagctgagtt	-0.00466778	-0.062907	-0.00349983	0.0545806	NONE	4356	3365	2790	1836	449	1230	2786	1841	1809	1885	1540	1760
ACTL8_+_18081855.23-P1P2	ACTL8	P1P2	Ggcaaacgcctgcacgagag	0.01514	0.158435	0.0362882	-0.0161667	IN_GENOME=1	2338	1635	1242	1391	683	639	2046	1259	973	1118	380	886
ACTL9_-_8809073.23-P1P2	ACTL9	P1P2	GGTTGCGGGACGCCAGGTGA	0.00104342	-0.0517486	-0.0352067	0.00666689	NONE	4919	3394	2862	2025	600	1557	1935	1706	1808	1551	1463	1874
ACTL9_-_8808643.23-P1P2	ACTL9	P1P2	GGTCGTGGGTGGCCACTCGG	-0.0135497	-0.0315744	-0.0352009	-0.0353909	NONE	3110	2120	1990	725	425	1000	1685	1345	1498	1102	876	1439
ACTL9_+_8808720.23-P1P2	ACTL9	P1P2	GGTGCTCCCAGAGCTGACGC	0.00620342	0.0185762	0.00432078	-0.234187	NONE	2314	1732	1353	661	341	629	960	1185	807	311	242	869
ACTL9_+_8808755.23-P1P2	ACTL9	P1P2	GCCGGGCTGCAGACGTTCAT	0.00775271	0.0512747	-0.00131	0.188353	NONE	4205	2993	2372	776	643	1012	2044	1655	1447	3089	1713	1414
ACTL9_+_8808881.23-P1P2	ACTL9	P1P2	GGCGTGGTGGTTATTGACAT	-0.0098738	-0.0110715	0.00381367	-0.0537607	NONE	5451	4055	3552	1477	815	1736	3478	2191	2096	1450	1793	2536
ACTN1_-_69445956.23-P1P2	ACTN1	P1P2	GCTGCTACTGGCGGCGACAG	-0.131871	-0.364146	0.0499855	0.0395287	IN_GENOME=1	1216	846	1785	76	95	1123	3010	2176	1411	1376	1612	1631
ACTN1_-_69445944.23-P1P2	ACTN1	P1P2	GTGCTGGCGAAGGCTGCTAC	0.0426531	0.265561	-0.0281167	0.076907	IN_GENOME=1	6622	5212	3084	7892	2427	1350	2106	1511	1690	1219	2358	1606
ACTN1_-_69445619.23-P1P2	ACTN1	P1P2	GCGGCAGGCAGAGCGGGTCg	0.0511436	0.10805	-0.042571	-0.111223	NONE	4033	3146	1763	1154	729	871	1193	772	1005	639	519	1132
ACTN1_+_69445571.23-P1P2	ACTN1	P1P2	GTCGGCTCCGGGCTCTGAAC	0.0474183	-0.0758846	-0.0200111	0.09282	NONE	2593	1862	1116	263	194	566	995	778	788	517	1620	815
ACTN1_-_69446029.23-P1P2	ACTN1	P1P2	GCCACGCACACTGAACTAGG	0.0634916	0.0325809	-0.00913192	0.0530177	NONE	3605	2744	1429	515	441	760	1493	1093	1061	1070	1246	1200
ACTN2_+_236849840.23-P1P2	ACTN2	P1P2	GCTTCGCGCGGCTCCTCTCG	0.00830091	-0.0346004	-0.00549373	-0.00885631	IN_GENOME=1	2496	1954	1471	258	294	702	1479	1130	1047	897	692	1041
ACTN2_-_236849849.23-P1P2	ACTN2	P1P2	GCCAGGCGTGTCGCCCCGAG	-0.0111689	0.100002	0.017414	0.0732372	IN_GENOME=1	2565	2071	1757	2053	656	815	1816	1207	1023	1232	1398	1261
ACTN2_+_236849796.23-P1P2	ACTN2	P1P2	GTCGGGCGAAGCACCAGCTC	-0.0240348	0.126472	-0.0400291	0.235742	IN_GENOME=1	1087	745	750	7036	216	236	310	369	348	738	613	344
ACTN2_+_236849897.23-P1P2	ACTN2	P1P2	GTGACTGGCAAACGGACCCA	0.0120605	0.0747567	-0.000990689	0.0122093	IN_GENOME=1	7980	5866	4440	4433	1615	2268	4184	2765	2670	2245	2806	3056
ACTN2_-_236850209.23-P1P2	ACTN2	P1P2	GGCGAGAGGGCGCTTTGTGG	0.0233185	0.0124228	-0.00958361	-0.116999	IN_GENOME=1	3844	2490	1857	1099	603	1146	1687	1421	1290	573	772	1337
ACTN3_+_66313715.23-P1P2	ACTN3	P1P2	GTGGGAGGAGCCTCCAGGGT	0.0179675	0.068409	0.0189766	0.0209647	NONE	3483	2189	1720	1865	638	924	1918	1280	1071	897	1573	1398
ACTN3_-_66314441.23-P1P2	ACTN3	P1P2	GATGCAGCCCGAGGGTCTGG	-0.00401565	0.047149	0.012669	0.0459552	IN_GENOME=1	4794	3426	2940	1139	771	1238	2405	2266	1667	1327	2032	1754
ACTN3_-_66313676.23-P1P2	ACTN3	P1P2	GGGAGGCGCTCGGAATCCCG	0.0045976	-0.016741	-0.00536326	-0.106847	IN_GENOME=1	4135	3375	2553	1076	628	1375	2277	1909	1687	662	1162	1695
ACTN3_+_66313730.23-P1P2	ACTN3	P1P2	GGGGGCTCCGACGGGATGGG	-0.00817798	-0.0375446	-0.0744299	-0.176115	IN_GENOME=1	3069	2236	1956	1383	443	1073	1086	897	1289	500	499	1263
ACTN3_+_66313881.23-P1P2	ACTN3	P1P2	GGGCTCTGAGCCAGCTGGAT	0.0332573	0.023522	0.0388641	0.26783	IN_GENOME=1	4579	2744	1986	1515	487	877	2395	2067	1325	2270	4156	1387
ACTN4_-_39138727.23-P1P2	ACTN4	P1P2	GGAATCGCCGAGCTAGAGGA	-0.00397228	0.147044	-0.0478977	-0.0349312	IN_GENOME=1	4425	3130	2699	5464	1246	1232	1819	1439	1758	844	1274	1516
ACTN4_-_39138358.23-P1P2	ACTN4	P1P2	GagctgaggcgggagcggAC	-0.162495	0.0718624	-0.102967	-0.0744964	NONE	1274	731	2100	294	752	1071	966	725	1332	747	1016	1485
ACTN4_-_39138303.23-P1P2	ACTN4	P1P2	Gcgggctgaagcagctgaag	0.0116351	0.0133908	-0.0100265	-0.0702398	IN_GENOME=1	3854	2450	2000	875	535	1012	1844	1390	1338	836	1017	1546
ACTN4_-_39138723.23-P1P2	ACTN4	P1P2	GGGAGGAATCGCCGAGCTAG	0.0184565	0.000588705	0.0199976	0.063986	IN_GENOME=1	4916	3951	2736	605	700	1409	2842	2072	1647	1720	1740	1723
ACTN4_-_39138687.23-P1P2	ACTN4	P1P2	GGAATTGGCGGGTCCGGGAA	0.0169562	0.0260669	0.129885	0.106519	IN_GENOME=1	6633	3804	3151	2704	949	1688	8953	6013	2325	2989	3395	2690
ACTR10_+_58666892.23-P1P2	ACTR10	P1P2	GAAGAGGGTCGCAGTCTCCG	-0.889622	-0.864064	-0.592874	-1.16219	IN_GENOME=1	10	5	2377	4	5	669	37	26	1473	18	9	1477
ACTR10_+_58666925.23-P1P2	ACTR10	P1P2	GGTAGAGCGGCATGGTAGTA	-0.6857	-0.447633	-0.448115	-1.03248	IN_GENOME=1	51	8	1652	35	33	585	117	38	1161	12	18	1031
ACTR10_+_58666938.23-P1P2	ACTR10	P1P2	GTCCCCAGGCCCTCGTAGAG	-0.55826	-0.74134	-0.539756	-1.11147	IN_GENOME=1	58	11	854	98	4	295	10	27	540	13	2	486
ACTR10_+_58666878.23-P1P2	ACTR10	P1P2	GCTCCGCGGCCAACAAGTCT	-0.0203757	0.144716	-0.158788	-0.183024	IN_GENOME=1	669	648	535	98	201	201	200	104	338	224	82	352
ACTR10_+_58667079.23-P1P2	ACTR10	P1P2	GGAGTCGGCGATGAGGACCC	-0.343802	-0.562778	0.0443771	0.0290983	NONE	38	99	469	1	9	279	943	713	470	359	273	357
ACTR1A_+_104262452.23-P1P2	ACTR1A	P1P2	GTGCGTGTCAGTGGCGCTAG	-0.0260828	-0.12118	-0.0761768	-0.256593	IN_GENOME=1	1437	1202	1111	296	189	687	815	606	929	220	237	789
ACTR1A_-_104262086.23-P1P2	ACTR1A	P1P2	GCGACGGGAATCTCACACAG	-0.0803667	-0.179052	-0.0715854	-0.160503	IN_GENOME=1	1373	883	1356	58	145	698	640	494	720	266	465	837
ACTR1A_-_104262054.23-P1P2	ACTR1A	P1P2	GATAGAGCGATCGGAAATGG	-0.00285123	0.00385128	-0.0291889	-0.129245	NONE	4622	3631	2948	924	746	1478	2602	1669	1989	851	1063	2005
ACTR1A_+_104262461.23-P1P2	ACTR1A	P1P2	GGACTGCGCATGCGTGTCAG	-0.0194607	-0.00737252	-0.0329797	-0.0307292	IN_GENOME=1	4502	3287	3106	1263	727	1521	2113	1687	1850	897	2001	1927
ACTR1A_-_104261998.23-P1P2	ACTR1A	P1P2	GATCCGGCAAGGCTAAGAGG	-0.0214403	-0.0645619	-0.00907648	-0.190567	IN_GENOME=1	4416	2963	2961	1363	608	1679	3120	2076	2113	962	630	2082
ACTR1B_-_98280407.23-P1P2	ACTR1B	P1P2	GGCTGCAGGAGGCACCGGAT	0.00507562	0.0879177	0.0354774	-0.00861421	IN_GENOME=1	4769	3067	2605	2161	1090	1436	3401	2629	1823	1174	1242	1594
ACTR1B_-_98280450.23-P1P2	ACTR1B	P1P2	GACGGCGGCGGCTCCCGACG	0.0239137	-0.0418339	-0.0381473	-0.152264	IN_GENOME=1	2342	1738	1206	379	260	643	865	806	848	319	339	758
ACTR1B_+_98280464.23-P1P2	ACTR1B	P1P2	GGTAGGCTGCAGGCTCGGGG	-0.193113	-0.0483703	-0.081905	0.0355927	IN_GENOME=1	931	577	1972	751	322	822	1091	519	1035	786	1375	1156
ACTR1B_-_98279951.23-P1P2	ACTR1B	P1P2	GGAGCCAGGGCCGAAGGACG	-0.0222037	-0.015877	-0.0233435	0.0985435	IN_GENOME=1	2738	1888	1871	751	366	798	1619	969	1148	1356	1349	1178
ACTR1B_+_98280441.23-P1P2	ACTR1B	P1P2	GAGGGCAGCGGCGCCGCGTC	-0.02874	0.0522846	-0.0357287	-0.0708181	IN_GENOME=1	2381	1670	1717	582	408	639	1065	802	923	588	809	1159
ACTR2_-_65454971.23-P1P2	ACTR2	P1P2	GGGGGCCGGGAAGACGCAAG	-0.46798	-0.623978	0.0278748	-0.00191767	NONE	64	112	1531	106	18	751	2589	1392	1220	1437	986	1531
ACTR2_+_65455348.23-P1P2	ACTR2	P1P2	GTCCCTGCCGGGCGGTCAGT	-0.32085	-0.167532	-0.237806	-0.230231	IN_GENOME=1	413	369	2546	225	250	1138	414	272	1360	468	481	1480
ACTR2_-_65454953.23-P1P2	ACTR2	P1P2	GAAAAGTTGGGCCGAAGGAG	-0.372863	-0.476247	-0.682675	-0.700245	IN_GENOME=1	78	54	607	0.501843	19	387	4	4	354	19	23	404
ACTR2_-_65455345.23-P1P2	ACTR2	P1P2	GGCGAGACCGGCACTGGACA	-0.264956	-0.248192	-0.35343	-0.215	IN_GENOME=1	705	490	2602	222	210	1414	208	134	1508	499	586	1590
ACTR2_+_65455294.23-P1P2	ACTR2	P1P2	GCCCACCCGGAAGGGTGAGG	-0.0174969	0.0578779	-0.0396233	-0.118565	NONE	1990	1450	1353	661	454	692	847	843	867	359	468	829
ACTR3_-_114648039.23-P1P2	ACTR3	P1P2	GAGACCCGCCGGCCAGCGAG	-0.107109	-0.0863799	-0.250284	-0.173472	IN_GENOME=1	1224	959	1606	1346	300	921	217	236	1000	448	408	1070
ACTR3_+_114647775.23-P1P2	ACTR3	P1P2	GGATTGGCGGCGGGAGACAA	-0.383501	-0.364203	-0.382277	-0.171322	IN_GENOME=1	213	119	1603	493	74	875	142	69	1092	243	552	909
ACTR3_+_114648069.23-P1P2	ACTR3	P1P2	GTCCCAGGAGGGAGAAACGA	-0.521144	-0.426238	-0.217969	-0.47573	NONE	43	65	1382	156	47	751	290	237	926	145	108	1012
ACTR3_-_114647984.23-P1P2	ACTR3	P1P2	GGAGGAGGCCGGGAAATGAA	-0.179878	-0.276624	-0.215562	-0.403083	IN_GENOME=1	712	722	1760	14	111	858	294	295	1023	252	151	1190
ACTR3_-_114647989.23-P1P2	ACTR3	P1P2	GGGCCGGGAAATGAATGGTG	-0.181842	-0.351798	-0.364997	-0.423611	IN_GENOME=1	1166	969	2645	1931	120	1336	229	90	1405	201	313	1657
ACTR3B_+_152457249.23-P1P2	ACTR3B	P1P2	GCGCCGGGCTCGCTCAGAGT	0.0065147	0.0752062	-0.0133599	0.0115937	IN_GENOME=1	2779	1928	1561	1564	471	660	1240	823	864	813	849	1014
ACTR3B_+_152457287.23-P1P2	ACTR3B	P1P2	GTCCAGGGGCCCGGCCACGT	0.0187082	-0.0603857	-0.0513973	-0.13184	IN_GENOME=1	4870	3054	2390	3487	541	1464	2003	1502	1931	869	1003	1988
ACTR3B_+_152457301.23-P1P2	ACTR3B	P1P2	GAGCCGGGCTGCGGGTCCAG	-0.0132434	-0.0458107	-0.00289046	-0.151868	IN_GENOME=1	3153	1963	1924	753	376	948	1533	1029	999	344	487	942
ACTR3B_+_152457345.23-P1P2	ACTR3B	P1P2	GGCGCTCCCGGTGTCCCTCA	-0.0140843	-0.00808579	-0.0404928	0.126417	IN_GENOME=1	1039	565	596	404	171	359	503	278	386	286	835	382
ACTR3B_+_152457333.23-P1P2	ACTR3B	P1P2	GTCCCTCAGGGTGTCCACCC	0.00725186	-0.0137841	-0.000674362	-0.144761	IN_GENOME=1	2698	2014	1564	632	398	859	1423	1227	1035	338	455	878
ACTR3C_+_150020242.23-P1P2	ACTR3C	P1P2	GGGTGCGGCCGGAAGCGAAG	-0.00499092	-0.0260583	-0.0108267	0.105724	NONE	3210	2667	2137	570	423	969	1912	1308	1329	1130	2218	1341
ACTR3C_+_150020273.23-P1P2	ACTR3C	P1P2	GTGCCTGAGTGCGCAGGCGT	0.0099903	0.0234869	-0.00802024	0.148256	NONE	3873	3673	2483	861	709	1277	2246	1872	1690	2348	2628	1784
ACTR3C_-_150020411.23-P1P2	ACTR3C	P1P2	GGAATCCAGAGCGCCCACTA	0.00464822	0.155864	0.00372813	-0.00756073	IN_GENOME=1	8568	7022	5299	7239	2525	2392	5218	3684	3331	2431	2636	3328
ACTR3C_-_150020122.23-P1P2	ACTR3C	P1P2	GCGAGTCCGGGAGGAAATCT	0.0175801	-0.0178832	0.0146096	0.0402884	IN_GENOME=1	3335	2560	1825	1217	481	1059	2246	1642	1353	1215	1260	1351
ACTR3C_+_150020641.23-P1P2	ACTR3C	P1P2	GCAGTCCCCGCTTACCTGAG	0.0161277	0.0423246	-0.00204984	-0.0585859	IN_GENOME=1	5008	3239	2541	1418	800	1315	2157	1677	1504	851	1053	1517
ACTR5_+_37377152.23-P1P2	ACTR5	P1P2	GACTGGGTCCGGTGCGGCAC	-0.223931	-0.348019	0.0292118	0.00672319	IN_GENOME=1	446	289	1196	56	58	634	1308	1168	787	570	804	842
ACTR5_+_37377138.23-P1P2	ACTR5	P1P2	GGGCACGGGCGTCGCGGAAC	0.00969765	-0.28386	0.008777	-0.0352281	IN_GENOME=1	4024	3021	2300	120	166	1329	2708	1687	1568	810	1567	1649
ACTR5_-_37377127.23-P1P2	ACTR5	P1P2	GGACGCGCGCTCCAAGATGG	-0.181261	0.101002	0.0238544	0.0693693	IN_GENOME=1	767	555	1617	1872	605	748	1679	1127	909	1374	1067	1181
ACTR5_+_37377158.23-P1P2	ACTR5	P1P2	GTCCAGCACTGGGTCCGGTG	-0.218575	-0.334003	0.0242115	0.0726375	IN_GENOME=1	831	661	2379	83	132	1348	3287	1948	1668	1574	1849	1643
ACTR5_-_37377124.23-P1P2	ACTR5	P1P2	GCTGGACGCGCGCTCCAAGA	-0.024459	0.108486	0.0225082	0.0680578	IN_GENOME=1	2183	1645	1584	859	775	924	1730	1555	1094	1011	1392	1163
ACTR6_+_100593852.23-P1P2	ACTR6	P1P2	GacagagcgagactccgGCA	-0.602851	-0.410393	-0.420056	-0.850541	IN_GENOME=1	37	49	1961	16	49	725	84	71	1107	31	30	1056
ACTR6_-_100594606.23-P1P2	ACTR6	P1P2	GCGGAAAGGGAAAACAACTA	-0.779373	-0.867726	-0.346296	-0.876551	IN_GENOME=1	20	10	2214	9	5	681	224	147	1560	35	70	1896
ACTR6_+_100594811.23-P1P2	ACTR6	P1P2	GTCCAACCAGGGAATCCCTC	-0.369363	-0.106631	-0.00729059	-0.200617	IN_GENOME=1	178	87	1136	54	124	420	1180	726	759	294	168	618
ACTR6_-_100594621.23-P1P2	ACTR6	P1P2	GACTACGGCTGCGGTGTGGT	-0.595322	-0.530347	-0.260966	-0.578924	IN_GENOME=1	63	52	2502	160	33	874	521	217	1600	149	157	1846
ACTR6_+_100594789.23-P1P2	ACTR6	P1P2	GCTAAGTCAGGGCCGCGCGG	-0.362646	-0.18755	-0.00292149	0.0131918	NONE	255	196	1948	116	182	913	1697	1571	1299	1145	901	1232
ACTR8_+_53916118.23-P1P2	ACTR8	P1P2	GTCTCCGGCCATAATGACCC	-0.297546	-0.175648	-0.0116716	0.109298	NONE	598	411	2751	520	298	1411	2302	1937	1785	1899	2884	1955
ACTR8_+_53916157.23-P1P2	ACTR8	P1P2	GAGTCGTGGCTGCAGCGCTG	-0.803125	-0.312642	0.00738188	0.0225766	NONE	7	7	1292	27	63	580	1497	1122	960	916	1039	1141
ACTR8_+_53916142.23-P1P2	ACTR8	P1P2	GGCTGAGGCGAGAGGTTGGT	-0.71999	-0.816725	0.0298555	0.0122558	IN_GENOME=1	19	21	2072	5	6	638	2408	1994	1389	986	1623	1540
ACTR8_-_53915974.23-P1P2	ACTR8	P1P2	GCAGCGGAGGACCCAAGCAA	-0.433857	-0.827422	-0.0921124	-0.797169	IN_GENOME=1	70	46	810	2	3	336	395	330	533	25	16	563
ACTR8_-_53916193.23-P1P2	ACTR8	P1P2	GCACGACTGCCGGGATGGAA	-0.630519	-0.354477	-0.245756	-0.32898	IN_GENOME=1	46	11	1255	124	43	485	163	240	847	88	248	676
ACTRT1_+_127186306.23-P1P2	ACTRT1	P1P2	GTAGCCTACTAGCTGTACAT	0.0170961	0.121551	-0.00472638	-0.0886032	IN_GENOME=1	6129	4464	3278	4170	1563	1749	3558	2530	2417	1416	1560	2676
ACTRT1_-_127185969.23-P1P2	ACTRT1	P1P2	GTACCAGTCCACGCTCAATG	0.0383958	0.0673045	-0.0297019	0.0643765	IN_GENOME=1	4397	2868	1920	6911	660	961	1531	1265	1333	1399	1329	1356
ACTRT1_+_127186328.23-P1P2	ACTRT1	P1P2	GGGGTGTCCTGGTGGACTGA	0.00235032	-0.0452613	-0.0131557	-0.182181	NONE	3780	2285	2040	545	412	1036	1878	1183	1273	704	482	1508
ACTRT1_+_127185986.23-P1P2	ACTRT1	P1P2	GGAAGCCCTGTACAAGTATG	0.000829393	0.0790402	-0.00131987	-0.0060669	IN_GENOME=1	2200	2037	1485	2055	570	784	1359	908	874	904	498	877
ACTRT1_-_127186343.23-P1P2	ACTRT1	P1P2	GAGGCTACCTTCAGTCCACC	0.0152292	-0.0316291	-0.00890117	0.138843	IN_GENOME=1	5595	3917	2972	2084	659	1551	2525	2132	1924	2726	3039	2144
ACTRT2_-_2938118.23-P1P2	ACTRT2	P1P2	GCTGAGGATGCAGGGCTCCC	0.05392	-0.0570009	-0.138333	-0.0218391	IN_GENOME=1	4917	3874	2119	1824	429	1142	746	588	1347	918	1090	1390
ACTRT2_+_2938135.23-P1P2	ACTRT2	P1P2	GCAGCTCTCGGGGTGTCTCA	0.0149308	-0.0096817	0.0179647	-0.028784	IN_GENOME=1	3008	2715	1818	556	432	914	1604	1377	1023	937	896	1308
ACTRT2_-_2938499.23-P1P2	ACTRT2	P1P2	GCGTGGCCTGATCACAGGGT	0.0321491	0.0918653	0.0119099	0.0389995	IN_GENOME=1	2507	1652	1149	2579	383	495	1464	790	772	781	1040	989
ACTRT2_+_2938467.23-P1P2	ACTRT2	P1P2	GATCAGGCCACGCTCGAAAG	0.00165394	0.0359351	0.0152777	-0.142473	IN_GENOME=1	4537	2791	2482	4157	693	1175	3147	1652	1599	797	658	1607
ACTRT2_-_2938494.23-P1P2	ACTRT2	P1P2	GTCGAGCGTGGCCTGATCAC	-0.00272629	-0.0388271	-0.0245108	-0.0970254	IN_GENOME=1	2580	1607	1464	558	247	602	900	1017	884	639	372	907
ACTRT3_+_169487327.23-P1P2	ACTRT3	P1P2	GAGAGCGGCTCAGAGACAGG	0.0160118	0.122284	-0.0015205	-0.0675197	IN_GENOME=1	4128	3710	2471	1776	1078	1202	2527	1357	1459	771	1226	1613
ACTRT3_+_169487270.23-P1P2	ACTRT3	P1P2	GTACCGGTGGTGATCGACAA	0.0514437	0.116271	-0.0282163	0.0716555	IN_GENOME=1	1664	1912	881	383	385	442	928	452	614	991	523	696
ACTRT3_+_169487330.23-P1P2	ACTRT3	P1P2	GGCTAGAGCGGCTCAGAGAC	-0.0102476	-0.0478193	0.0296967	0.0125815	IN_GENOME=1	2797	2278	1912	1780	348	886	2345	1286	1102	662	1291	1124
ACTRT3_+_169487342.23-P1P2	ACTRT3	P1P2	GGCCGAGCCCGTAGCTAGAG	0.00963963	-0.0461594	-0.0229173	0.114961	IN_GENOME=1	1984	1330	1072	383	274	692	953	559	667	798	883	686
ACTRT3_-_169487289.23-P1P2	ACTRT3	P1P2	GAGCCGTTGTCGATCACCAC	-0.0014658	0.0995715	-0.0103141	0.0642723	IN_GENOME=1	5738	3924	3382	2080	1245	1550	2885	2209	2114	2231	2244	2226
ACVR1_+_158732232.23-P1P2	ACVR1	P1P2	GGGTAGCCTAGCGGGAGAAG	-0.0306219	0.125412	0.053605	0.0904349	NONE	3251	2448	2461	1822	957	1051	3814	2227	1567	1668	1869	1587
ACVR1_+_158732258.23-P1P2	ACVR1	P1P2	GCTGGAGCCGGGAGGACTGA	-0.00680212	0.06704	-0.0162987	-0.0319032	IN_GENOME=1	3378	2364	2090	1072	725	1057	1736	1444	1382	728	1136	1314
ACVR1_-_158732511.23-P1P2	ACVR1	P1P2	Gtgcggtggctgcagcggag	-0.0182803	0.00786197	-0.0336167	-0.0557684	NONE	3670	2170	2260	1090	632	1228	1768	1342	1516	1377	752	1613
ACVR1_+_158732198.23-P1P2	ACVR1	P1P2	GGTGGCAGGGTGGGCGTCTG	0.00934862	0.178993	0.0322703	0.0709658	IN_GENOME=1	2689	1798	1454	263	933	790	1671	998	805	677	1262	896
ACVR1_+_158732079.23-P1P2	ACVR1	P1P2	GACTGCTGGTGGGATATGGG	-0.185296	-0.0945665	-0.0596593	0.100334	IN_GENOME=1	1065	699	2199	989	432	1380	1556	1074	1524	2131	1764	1677
ACVR1B_+_52345561.23-P1P2	ACVR1B	P1P2	GGCGAGCAGGAGGACAACAA	0.0392135	0.175651	-0.0468509	0.0279125	IN_GENOME=1	4709	3766	2264	4336	1456	1253	1764	948	1395	1301	1346	1516
ACVR1B_-_52345530.23-P1P2	ACVR1B	P1P2	GgcggcggcggtggTTACTA	0.0478432	0.0749221	0.00900676	-0.0701418	NONE	5073	4209	2340	1558	873	1225	2379	1827	1527	637	1334	1545
ACVR1B_+_52345897.23-P1P2	ACVR1B	P1P2	GTCCCCTCTCTGGAACACGA	0.0520682	0.146302	0.0238034	0.0627656	IN_GENOME=1	3252	1993	1252	1123	652	647	1989	1190	1017	1201	810	987
ACVR1B_+_52345907.23-P1P2	ACVR1B	P1P2	GAGGCTCAGACTCCCCTCTC	-0.0449675	0.101163	0.00975093	0.0850743	IN_GENOME=1	1909	1319	1529	435	565	698	1720	1337	1105	790	1506	1001
ACVR1B_-_52345917.23-P1P2	ACVR1B	P1P2	GGCCCTCGTGTTCCAGAGAG	0.0214147	0.0223508	0.011062	-0.0843404	IN_GENOME=1	4166	2727	2050	2630	487	882	1976	1400	1201	544	830	1190
ACVR1C_+_158484938.23-P1P2	ACVR1C	P1P2	GAGCGCCAGTCGGATTGAGG	0.00797364	0.0101762	0.0156971	-0.0611108	IN_GENOME=1	5336	3127	2727	3219	839	1612	3034	1802	1635	969	1311	1824
ACVR1C_-_158485307.23-P1P2	ACVR1C	P1P2	GGGTTGGCTCTAGTCAGTGT	0.0281216	0.0406135	0.00943698	-0.0298534	IN_GENOME=1	3077	2459	1597	728	543	900	1278	977	816	668	755	1018
ACVR1C_+_158485339.23-P1P2	ACVR1C	P1P2	GGCGCACCGCCAGCCGCAGG	0.0146234	-0.00310182	-0.00645721	-0.0400988	NONE	6602	4240	3373	1047	853	1748	3555	2024	2187	1175	2313	2459
ACVR1C_+_158484889.23-P1P2	ACVR1C	P1P2	GTGACGTCTGGCAGCCGTAG	-0.00386729	0.0799979	0.0197951	-0.0317342	IN_GENOME=1	4279	2706	2466	2342	989	1354	2562	1891	1496	980	1480	1739
ACVR1C_+_158484901.23-P1P2	ACVR1C	P1P2	GAGCGTGGGCACCTGACGTC	0.0191654	0.145758	-0.0378501	0.0247868	NONE	4188	2553	2020	1681	991	986	1634	993	1291	1141	1043	1265
ACVR2A_-_148602102.23-P1P2	ACVR2A	P1P2	GGGCCAGGAGACCGAAAACG	0.0139193	0.00220947	-0.00505385	0.0276384	IN_GENOME=1	2945	1980	1547	1719	343	685	1557	1001	1008	562	966	845
ACVR2A_-_148602669.23-P1P2	ACVR2A	P1P2	GTGTCTCCGAGGAAGACCCA	0.000194963	0.24772	-0.0302193	-0.0978419	IN_GENOME=1	3603	3017	2323	6201	1830	1110	1382	1094	1182	786	897	1567
ACVR2A_+_148602346.23-P1P2	ACVR2A	P1P2	GCCAGGCTGAGGCGACGAAG	0.032513	0.0965125	0.00245108	-0.0917364	IN_GENOME=1	5002	3905	2489	3402	1066	1347	2680	1727	1649	1039	1180	2018
ACVR2A_+_148602343.23-P1P2	ACVR2A	P1P2	GGGCTGAGGCGACGAAGAGG	-0.00173194	-0.073669	0.0317078	0.155276	IN_GENOME=1	4878	3034	2747	712	519	1498	3321	2589	1835	2543	3321	2031
ACVR2A_+_148602294.23-P1P2	ACVR2A	P1P2	GGGACAGTCTGGGAACTGAC	-0.00415016	0.146255	-0.0348213	0.00777127	NONE	2771	1713	1582	5620	806	800	1198	1018	1096	783	1353	1275
ACVR2B_+_38495339.23-P1P2	ACVR2B	P1P2	GTGGATACAAAGAGGCGGGC	0.022551	0.0742351	0.0196356	-0.127604	IN_GENOME=1	2413	1513	1153	667	380	535	875	819	576	440	448	930
ACVR2B_+_38495606.23-P1P2	ACVR2B	P1P2	Ggccgggctcagggccgctg	0.0198698	0.0873605	-0.0035185	-0.0133498	IN_GENOME=1	4587	3751	2550	1802	1081	1428	2701	1836	1779	1146	1485	1754
ACVR2B_-_38495819.23-P1P2	ACVR2B	P1P2	GgcggcgccgcggAACATGA	0.0521067	0.0219757	-0.00776682	-0.0805771	IN_GENOME=1	5576	3983	2317	1133	695	1261	2005	1590	1469	1028	1252	1980
ACVR2B_+_38495842.23-P1P2	ACVR2B	P1P2	GGGCGCACAGCGATCCCCAG	0.027798	-0.0388248	-0.0247764	0.0754003	IN_GENOME=1	4016	2983	2014	802	446	1087	1546	1229	1276	1060	1567	1228
ACVR2B_+_38495450.23-P1P2	ACVR2B	P1P2	GCCGGAGGGGCCATGAACGG	0.0186897	0.0957226	0.0182745	0.135763	IN_GENOME=1	2666	1560	1264	685	447	567	1467	955	813	1124	1522	986
ACVRL1_-_52300776.23-P1P2	ACVRL1	P1P2	GGGACCCCCGGGCTGAGGGT	-0.0145005	-0.029675	0.0331109	-0.0126788	IN_GENOME=1	3710	2788	2509	407	504	1175	3358	2116	1652	885	1767	1677
ACVRL1_+_52300726.23-P1P2	ACVRL1	P1P2	GAGGAGGCTTGCAGCAATGA	0.014177	0.0229257	-0.0270421	-0.0530128	NONE	5566	3291	2737	1433	629	1136	2028	1248	1496	1145	1095	1756
ACVRL1_+_52300742.23-P1P2	ACVRL1	P1P2	GCGGGGGTCCTCGGTCTAGG	0.00731534	-0.0708685	-0.0199812	-0.00860543	IN_GENOME=1	3155	2173	1756	534	321	914	1614	935	1100	826	1024	1214
ACVRL1_-_52301119.23-P1P2	ACVRL1	P1P2	GGAGGGGAGGCCGCCCTGAG	-0.00141244	0.188369	-0.132499	-0.141288	IN_GENOME=1	4127	3053	2529	1792	1655	1339	812	630	1397	485	777	1356
ACVRL1_+_52300819.23-P1P2	ACVRL1	P1P2	GGGAAGGGGCCACCGAGGAA	0.0219951	0.28331	0.00315503	-0.00988432	IN_GENOME=1	4687	2501	2074	4105	1936	988	2011	1496	1323	1077	1219	1520
ACY1_-_52017547.23-P1P2	ACY1	P1P2	GCTCGCTGGACCCTAAGTCC	0.00761664	0.00699627	0.00565433	-0.186213	IN_GENOME=1	848	734	528	118	123	240	443	391	312	103	172	350
ACY1_-_52017938.23-P1P2	ACY1	P1P2	Gaatgggtgctccttaatgg	0.0110638	0.0923656	0.0224411	-0.00376707	IN_GENOME=1	2497	1612	1311	1253	439	566	1291	1010	762	628	692	854
ACY1_+_52017980.23-P1P2	ACY1	P1P2	GACACAGCCTGTCCCCACGG	-0.00491587	0.0133775	-0.0446735	-0.0184978	NONE	4317	3452	2818	1382	748	1415	2120	1419	1843	1675	1086	1850
ACY1_+_52017535.23-P1P2	ACY1	P1P2	GTGACTGTGGCCTGGACTTA	0.0244302	-0.0346613	0.0176014	0.101442	IN_GENOME=1	5138	3700	2597	700	520	1242	2472	2191	1606	2605	1974	1953
ACY1_-_52017921.23-P1P2	ACY1	P1P2	Gcccagcgcctgaaacagaa	0.00962843	0.00219849	-0.013542	-0.0278614	IN_GENOME=1	2658	1811	1448	607	356	711	1308	701	820	714	591	924
ACY3_-_67418149.23-P1	ACY3	P1	GCGCCCTACCCCCGAAACAG	0.0349424	0.0445142	-0.0103878	-0.0276542	NONE	3785	2987	1862	956	546	888	1811	1307	1289	954	833	1267
ACY3_+_67418110.23-P1	ACY3	P1	GGGCGGAGTGACAGCCCCAC	-0.00592989	-0.0124834	0.00589655	-0.00622857	IN_GENOME=1	3423	2294	2060	776	463	993	1854	1325	1173	1324	588	1154
ACY3_+_67417722.23-P1	ACY3	P1	Gctgggaggcatgatctaat	-0.045584	0.0222132	0.0192698	-0.053516	IN_GENOME=1	1758	919	1230	578	309	560	1323	868	731	543	448	775
ACY3_-_67417956.23-P1	ACY3	P1	GtgtgtgggtaacaAAACTC	-0.0151134	0.0162131	-0.0580456	-0.199398	IN_GENOME=1	1657	816	911	455	246	459	763	493	715	258	332	810
ACY3_+_67417960.23-P1	ACY3	P1	GATCCCAGTCGGCCCCATCT	0.000576327	-0.0329039	-0.00123102	-0.0126832	IN_GENOME=1	4848	3564	2921	1392	641	1518	2685	1682	1671	967	2000	1865
ACY3_-_67414970.23-P2	ACY3	P2	GcagcTGGTGCAGGGGTCTC	-0.0309162	-0.112304	-0.023467	0.0280542	NONE	2643	1546	1767	296	218	759	1245	856	947	796	943	992
ACY3_+_67414985.23-P2	ACY3	P2	GAAGCCCAGATCCGCATCAG	0.0169619	0.00973956	-0.00324685	-0.101516	NONE	5289	3947	2866	1124	791	1523	2666	1711	1703	879	1069	1835
ACY3_-_67414577.23-P2	ACY3	P2	GGACCCTGGCCCCGATGCAA	-0.00908098	-0.0447177	0.00419757	-0.0114832	IN_GENOME=1	2209	1809	1502	382	315	790	1373	854	820	762	738	1001
ACY3_+_67415013.23-P2	ACY3	P2	GAGTTAGACGCCAGTCCTGG	0.010478	0.00252485	-0.0105233	0.0151745	IN_GENOME=1	2513	1618	1323	835	335	668	1128	881	836	637	807	863
ACY3_-_67414607.23-P2	ACY3	P2	GTCAGGGCAAGGATGGCGGT	-0.0152419	0.146432	-0.0123207	-0.0558035	NONE	3935	3162	2766	9154	1326	1315	2503	1695	1749	1077	1209	1809
ACYP1_-_75530721.23-P1	ACYP1	P1	GCCACGCCAACGGCTCACCA	0.00471884	-0.0218593	0.0308781	-0.145811	IN_GENOME=1	1211	1061	774	846	184	413	846	615	454	174	376	575
ACYP1_-_75530711.23-P1	ACYP1	P1	GTCCGGGACCACCACGCCAA	0.0205269	0.0418964	0.0251188	0.113386	IN_GENOME=1	2752	2453	1590	674	530	873	1679	1510	1043	1762	1225	1208
ACYP1_-_75530695.23-P1	ACYP1	P1	GCGGCTGCCAGGATCACTCC	0.0399515	0.197555	0.00417649	0.123944	NONE	2949	1617	1168	1034	862	667	1271	984	847	1084	1317	943
ACYP1_+_75530659.23-P1	ACYP1	P1	GGCAGCCGGTGGGGAAGACA	-0.128692	0.0463787	-0.135456	-0.393248	IN_GENOME=1	1223	1048	1949	1113	546	880	640	510	1139	221	210	1265
ACYP1_+_75530680.23-P1	ACYP1	P1	GGGTGGTCCCGGAGTGATCC	0.00159296	0.0699366	0.0206919	-0.0419029	NONE	3332	2677	2084	5780	809	1163	2315	1477	1249	1029	1129	1619
ACYP1_-_75536179.23-P2	ACYP1	P2	GCTGGACCGAGCTGCAGAGT	0.01979	-0.0185292	0.0170281	-0.0742472	IN_GENOME=1	4089	3027	2164	981	513	1133	2098	1589	1265	843	1160	1684
ACYP1_-_75535758.23-P2	ACYP1	P2	GCCTGGGCCCTAAGTAGAGA	0.00819883	0.106976	0.0084095	-0.227718	IN_GENOME=1	1375	1259	877	417	388	466	719	630	495	170	247	633
ACYP1_-_75536000.23-P2	ACYP1	P2	GGGCGGACGCCGGCATCCTG	0.00385123	-0.111185	-0.0285117	-0.0344992	NONE	3790	3130	2366	404	309	1070	1879	1102	1367	803	1067	1351
ACYP1_-_75536194.23-P2	ACYP1	P2	GGAGTTGGCCGGACACTGAC	0.00926282	-0.027257	-0.0101226	-0.049951	NONE	3239	2474	1873	631	434	1000	1804	996	1121	571	1178	1271
ACYP1_-_75536183.23-P2	ACYP1	P2	GACCGAGCTGCAGAGTTGGC	-0.00497046	0.21828	0.0132206	-0.13038	NONE	3343	3188	2384	635	1482	1037	1643	1544	1133	623	797	1492
ACYP2_-_54343180.23-P1P2	ACYP2	P1P2	GTGCTGGGTGCGGGAGTAAG	0.00364312	0.25382	-0.00935038	0.0404877	IN_GENOME=1	4586	3265	2662	3957	2442	1438	2420	1732	1703	2066	1669	2026
ACYP2_-_54342821.23-P1P2	ACYP2	P1P2	GCTCTCCGGCTCCTCAACAG	-0.0122429	0.0408275	0.0149805	0.041493	IN_GENOME=1	1948	1745	1416	590	366	606	1266	786	701	785	589	739
ACYP2_-_54343157.23-P1P2	ACYP2	P1P2	GGCTGAGGACCAGAAGTGGG	0.0458171	0.14601	0.00608485	-0.0305993	IN_GENOME=1	3939	3348	1865	5617	1118	1111	2321	1503	1396	1077	929	1438
ACYP2_+_54342830.23-P1P2	ACYP2	P1P2	GGACTGGGCGGTAGACATGG	0.0184933	0.00873397	-0.00266245	0.0787225	NONE	6284	4294	3224	1087	890	1722	3352	2246	2179	2621	2226	2272
ACYP2_-_54343153.23-P1P2	ACYP2	P1P2	GGACTGCTGAGGACCAGAAG	-0.0301074	-0.0225826	-0.0219319	-0.02593	IN_GENOME=1	3570	2535	2615	2919	610	1374	2287	1267	1545	1232	1188	1708
ADA_+_43280285.23-P1P2	ADA	P1P2	GCCGGCAGAGACCCACCGAG	0.0243847	0.0958932	-0.00536396	-0.0273416	IN_GENOME=1	4551	3664	2433	1374	991	1256	2230	1637	1546	911	1419	1614
ADA_-_43279996.23-P1P2	ADA	P1P2	GcccagaggggtcaagtCAG	0.0412163	0.0780071	0.028348	-0.0364113	IN_GENOME=1	1268	934	577	525	238	329	587	587	376	199	385	407
ADA_+_43280282.23-P1P2	ADA	P1P2	GGCAGAGACCCACCGAGCGG	0.000411608	0.0655723	-0.00380687	0.245696	IN_GENOME=1	2143	1284	1167	436	395	580	1086	1014	840	1201	2023	767
ADA_+_43280303.23-P1P2	ADA	P1P2	GAGCCGAGCGGCCACCGAGC	-0.0210941	0.0340077	-0.0170314	0.0455064	IN_GENOME=1	1285	1207	1017	221	253	433	995	638	699	478	660	601
ADA_+_43280315.23-P1P2	ADA	P1P2	GGGCCCCAGGGAAAGCCGAG	0.00843885	-0.00591033	-0.00109008	0.0509362	IN_GENOME=1	2133	1792	1301	687	349	725	1193	1000	858	877	864	912
ADAD1_-_123300726.23-P1P2	ADAD1	P1P2	GCAGAGCGGCCTGAAGCGAG	0.0106385	0.000658167	-0.0106696	-0.0306708	IN_GENOME=1	5695	3524	2936	1358	739	1487	2867	1817	1916	1342	1407	1976
ADAD1_-_123300755.23-P1P2	ADAD1	P1P2	GTGGGAGGTGGGAGCAACGG	0.0319177	0.0458803	-0.00967312	-0.0990314	IN_GENOME=1	3505	2726	1748	720	640	1034	1570	1231	1159	822	786	1507
ADAD1_-_123300758.23-P1P2	ADAD1	P1P2	GGAGGTGGGAGCAACGGCGG	-0.0255899	0.0156322	0.0437388	-0.168485	IN_GENOME=1	2384	1328	1499	584	419	784	1433	1245	769	347	438	957
ADAD1_-_123300732.23-P1P2	ADAD1	P1P2	GGGCCTGAAGCGAGAGGTTG	0.00727337	0.0794916	-0.00115873	0.118684	IN_GENOME=1	4084	2779	2260	948	972	1334	2302	1655	1534	1668	2921	1778
ADAD1_+_123300801.23-P1P2	ADAD1	P1P2	GGCCCTCTATGTGGGAAGAC	-0.020644	0.00589102	-0.00522505	0.037241	IN_GENOME=1	3511	2412	2369	918	653	1281	2175	1617	1516	1374	1511	1592
ADAD2_+_84224814.23-P1P2	ADAD2	P1P2	GGGCCGCCAACGAAGATCTG	0.0153575	-0.0263437	-0.0188811	0.0609319	NONE	2692	2247	1560	583	364	835	1676	901	1092	751	1259	980
ADAD2_-_84224870.23-P1P2	ADAD2	P1P2	GCTCAGGGCGCTGACGACGA	0.00576339	0.205264	-0.0150489	0.0198424	IN_GENOME=1	7358	5192	4190	3024	2372	1768	3393	2710	2624	2287	2251	2682
ADAD2_-_84224880.23-P1P2	ADAD2	P1P2	GTGACGACGACGGCAGTCGT	0.014882	0.0486713	0.0106255	0.0493117	IN_GENOME=1	8150	5098	4102	2193	1374	2190	4631	3412	2879	2812	2976	3050
ADAD2_-_84224806.23-P1P2	ADAD2	P1P2	GGCGAGAGCAGCGCGAGATA	-0.00523726	0.0735434	-0.0256802	0.0705953	IN_GENOME=1	8577	5690	5111	6272	1837	2595	4331	2735	3206	4115	3123	3480
ADAD2_+_84225182.23-P1P2	ADAD2	P1P2	GTACTCCGTGAGCAAGGACA	0.00308104	-0.048546	-0.0819823	0.110629	IN_GENOME=1	7144	4305	3830	2540	764	1952	1655	1375	2076	2510	2830	2215
ADAL_-_43623140.23-P1P2	ADAL	P1P2	GCCAAGAAGGGTCGGCACCA	-0.617028	-0.76681	-0.215007	-0.427337	IN_GENOME=1	45	26	1738	102	11	918	312	343	1132	204	176	1270
ADAL_-_43623106.23-P1P2	ADAL	P1P2	GTTCCTTGGACCGCCAAGGA	0.0135674	0.117673	-0.0048906	-0.0567837	IN_GENOME=1	3040	1976	1574	863	606	691	1476	1475	1190	951	552	1153
ADAL_-_43623116.23-P1P2	ADAL	P1P2	GCGCCAAGGAAGGGTCTGGT	0.00207434	-0.0439837	-0.0213	-0.134673	IN_GENOME=1	4609	3527	2804	803	509	1272	2385	1625	1779	1131	815	2067
ADAL_-_43623112.23-P1P2	ADAL	P1P2	GGGACCGCCAAGGAAGGGTC	0.0184624	-0.0362891	-0.0265523	-0.0261608	IN_GENOME=1	2743	1719	1348	692	297	715	993	1117	987	698	664	962
ADAL_-_43623128.23-P1P2	ADAL	P1P2	GGTCTGGTAGGAGCCAAGAA	-0.0265201	0.0925655	0.0169867	-0.103215	IN_GENOME=1	1147	991	904	851	368	474	914	856	613	316	319	605
ADAM10_-_59041501.23-P1P2	ADAM10	P1P2	GTCCTCGGCCCGCCACCGAA	0.0157777	0.130754	0.0102019	0.0342315	IN_GENOME=1	6978	5033	3748	4153	2011	2152	4073	2725	2420	1998	2909	2695
ADAM10_-_59041703.23-P1P2	ADAM10	P1P2	GCATCCCCGCCGCCCAGGAG	-0.852944	-0.574765	-0.290111	-0.494264	IN_GENOME=1	15	9	3029	12	28	920	483	429	2651	324	391	3093
ADAM10_-_59041337.23-P1P2	ADAM10	P1P2	GGCCCGCCGAGCAGACTGGA	-0.0106761	0.0756096	-0.0198263	-0.0323631	IN_GENOME=1	5112	4020	3444	1701	1227	1716	2679	1915	2026	1512	1867	2432
ADAM10_+_59041886.23-P1P2	ADAM10	P1P2	GGCGTTGCCGGCCCCTGAAG	-0.26556	0.03405	0.303368	0.289785	IN_GENOME=1	855	443	2736	1940	855	1463	24288	14964	1815	3618	5041	1771
ADAM10_+_59041561.23-P1P2	ADAM10	P1P2	GAGTCAGCCCAGCCGGCCAG	0.00143373	-0.00406329	0.00100473	0.0195493	IN_GENOME=1	4453	3188	2632	736	680	1400	2467	1886	1670	1428	1773	1883
ADAM11_+_42836787.23-P1P2	ADAM11	P1P2	GCGGCCAGCTGGGGACAGGT	-0.00326617	0.0675526	-0.00503949	0.0783835	IN_GENOME=1	2425	1746	1485	301	383	557	878	808	680	869	868	818
ADAM11_+_42836832.23-P1P2	ADAM11	P1P2	GTGCAGAGCTGGCCGGTCGG	-0.0273669	0.0686951	-0.0109925	-0.0695829	IN_GENOME=1	1841	1857	1577	1692	549	794	1352	945	951	441	981	1100
ADAM11_+_42836733.23-P1P2	ADAM11	P1P2	GACCCTCCCGCGCTCCGGAC	0.014221	-0.00471059	-0.00187745	0.0159732	IN_GENOME=1	8185	5706	4369	2806	1026	2119	4026	3055	2770	2078	3000	2996
ADAM11_+_42836963.23-P1P2	ADAM11	P1P2	GGCCCTAGGGCGATCCGGGT	0.0154739	0.0665551	0.00820772	-0.0584383	IN_GENOME=1	4552	3864	2658	1818	893	1305	2349	1932	1569	1172	1239	1930
ADAM11_-_42836572.23-P1P2	ADAM11	P1P2	GGAGGAATGAGCGAGCCATG	0.0138687	0.000694855	0.00190832	0.0719909	IN_GENOME=1	2555	1786	1369	735	423	851	1435	1038	939	980	1075	991
ADAM12_+_128076607.23-P1P2	ADAM12	P1P2	GGAGGTAAGTCGCCGAACTA	0.0109106	0.00422504	0.00618039	0.00379368	NONE	6669	5178	3844	2435	984	1946	3751	2317	2202	1598	2143	2328
ADAM12_-_128077031.23-P1P2	ADAM12	P1P2	GGAAGAGCGTTAGTGAGAGA	0.0191994	0.0443719	0.00725887	0.0819341	IN_GENOME=1	5240	4004	2829	2269	851	1385	2551	2298	1795	1735	2815	2053
ADAM12_+_128076604.23-P1P2	ADAM12	P1P2	GGTAAGTCGCCGAACTAGGG	0.00214938	0.0898434	0.00356205	-0.00416739	NONE	8787	6252	5152	4163	1894	2472	4800	3943	3309	2010	2809	3083
ADAM12_-_128076617.23-P1P2	ADAM12	P1P2	GGCAGCGAGCCGCCCTAGTT	-0.00889506	-0.00248414	-0.0216479	-0.101862	NONE	1814	1161	1089	304	232	474	780	570	604	359	393	712
ADAM12_-_128076590.23-P1P2	ADAM12	P1P2	GCAGCGTGCGGTGCCCTCGG	0.0331175	0.0762309	0.200317	0.329626	NONE	2445	1037	893	699	317	442	3199	2348	533	1330	1623	522
ADAM15_+_155024155.23-P1P2	ADAM15	P1P2	GGACCGCGCAGAGGATGACC	0.0216033	0.112081	-0.00342065	0.100187	IN_GENOME=1	4003	2935	2082	2419	973	1140	2257	1322	1379	1767	1903	1587
ADAM15_-_155024217.23-P1P2	ADAM15	P1P2	GTCAGGTACCAGGTACCGAG	0.0143724	0.165903	-0.00143447	-0.00786543	IN_GENOME=1	4258	3314	2399	5174	1320	1191	2133	1914	1591	666	2627	1741
ADAM15_+_155023192.23-P1P2	ADAM15	P1P2	GTCCAGCGTCCGGCACACGT	0.0263118	0.023024	0.000447179	0.020042	IN_GENOME=1	5226	4117	2727	1513	888	1603	2879	1715	1727	1749	2246	2341
ADAM15_+_155023202.23-P1P2	ADAM15	P1P2	GGGCCTCGCAGTCCAGCGTC	-0.00354031	-0.112568	-0.00809735	0.0432226	IN_GENOME=1	3287	2554	2095	444	288	1004	1868	1422	1344	1010	1438	1301
ADAM15_+_155023394.23-P1P2	ADAM15	P1P2	GGACCCACGTGAAGCGTACA	-0.0155637	0.0237004	0.00848972	-0.00187663	IN_GENOME=1	3313	2346	2191	1189	543	977	1917	1279	1151	714	1460	1313
ADAM17_-_9695930.23-P1P2	ADAM17	P1P2	GGTGCAGGTGGCGTTACCAA	-0.00577625	0.116318	-0.0118211	-0.090053	IN_GENOME=1	3199	2712	2163	1214	927	1064	1817	1178	1238	958	810	1595
ADAM17_+_9695837.23-P1P2	ADAM17	P1P2	GGAGGGAAAAGAGGATTGAG	0.0171554	0.0418631	0.0265561	-0.032762	NONE	4884	3353	2535	748	780	1285	2795	2094	1569	1098	1404	1800
ADAM17_+_9695867.23-P1P2	ADAM17	P1P2	GGCGGTAGAATCTTCCCAGT	-0.0113005	0.0824062	0.0195956	-0.0576414	IN_GENOME=1	5050	3695	3296	1913	1127	1525	2871	2287	1744	1267	1296	2046
ADAM17_+_9695885.23-P1P2	ADAM17	P1P2	GCTGGGGGCGTCGAGCCTGG	-0.0171447	0.022251	-0.0164264	0.200158	NONE	2256	1291	1356	309	351	636	1164	755	819	1381	1489	842
ADAM17_-_9695934.23-P1P2	ADAM17	P1P2	GAGGTGGCGTTACCAAAGGC	-0.00680111	0.026082	0.00347395	0.02394	IN_GENOME=1	3425	2316	2083	794	551	980	2288	1365	1345	1192	1389	1497
ADAM18_-_39442196.23-P1P2	ADAM18	P1P2	GGAAGACTGCAAGCCCACGA	0.00367207	0.122788	0.00168264	-0.0396628	NONE	3933	3287	2473	1648	1024	1139	1982	1503	1330	877	1373	1634
ADAM18_+_39442286.23-P1P2	ADAM18	P1P2	GGGATCCCAGAAGGGAGAGG	-0.386747	-0.134726	0.0480058	0.113755	NONE	273	107	1760	1821	288	1118	3244	1860	1373	1502	2231	1503
ADAM18_+_39442161.23-P1P2	ADAM18	P1P2	GCAGTCTTCCAAGCTCAGTG	-0.00232151	0.0471544	-0.0335198	0.152868	NONE	3123	2007	1795	859	459	737	1368	953	1123	1278	1851	1085
ADAM18_-_39442133.23-P1P2	ADAM18	P1P2	GGGCTGTGGCTCCTGCGCTC	-0.823204	-0.532399	0.0135736	-0.0143653	IN_GENOME=1	1	2	300	1	8	214	1165	821	694	523	645	784
ADAM18_+_39442506.23-P1P2	ADAM18	P1P2	GTTGCTTCCTCAGGACTCTG	0.0131105	0.0360841	0.0443941	0.180407	IN_GENOME=1	2668	2335	1608	489	386	654	2045	1222	906	1227	1479	854
ADAM19_+_157002746.23-P1P2	ADAM19	P1P2	GGCCGGGCAGTGGGCAGGTA	-0.0203626	0.0278767	-0.0156816	-0.0397983	NONE	3390	2325	2281	1151	608	1072	1897	1443	1438	756	1323	1490
ADAM19_-_157002314.23-P1P2	ADAM19	P1P2	GGGAGGATAAGCCCCGAGAA	-0.0054779	-0.0649888	-0.0325393	0.16131	IN_GENOME=1	3049	2131	1868	389	348	963	1359	1034	1158	1682	1955	1238
ADAM19_-_157002317.23-P1P2	ADAM19	P1P2	GGGATAAGCCCCGAGAACGG	-0.00997782	0.0228749	0.0083327	0.0407858	IN_GENOME=1	4464	3044	2787	1985	925	1671	2977	1778	1693	1803	1868	2000
ADAM19_-_157002452.23-P1P2	ADAM19	P1P2	GCTCCCAGGGCGCAGAACGT	-0.0116216	-0.0533607	0.0167178	0.0508151	IN_GENOME=1	1570	855	886	195	169	442	792	547	457	494	722	626
ADAM19_-_157002294.23-P1P2	ADAM19	P1P2	GAGGGACCGTGAGAAAACGG	0.00433026	0.138544	-0.000749881	0.0179194	IN_GENOME=1	5866	3659	3172	5744	1414	1457	2510	2030	1769	1884	1509	2008
ADAM2_-_39695737.23-P1P2	ADAM2	P1P2	GTGGGTCCCAGCCGGAATAA	0.035028	0.136393	-0.00269785	-0.173465	IN_GENOME=1	3682	2700	1745	1631	946	985	1807	1299	1217	420	617	1274
ADAM2_-_39695635.23-P1P2	ADAM2	P1P2	GTCCCAAAAGGCCAGAGGAG	-0.425011	-0.0561902	-0.047191	-0.00747469	IN_GENOME=1	126	163	1924	656	419	1111	1486	943	1280	1213	1178	1571
ADAM2_-_39695260.23-P1P2	ADAM2	P1P2	GGGAGTATTGCCCTGTAGGT	0.00776972	0.281686	0.012431	-0.0727745	IN_GENOME=1	4171	3113	2409	2339	2749	1414	3061	1570	1568	982	907	1598
ADAM2_+_39695270.23-P1P2	ADAM2	P1P2	GGCTTGAACCTATTGACCCA	0.0101336	-0.0493752	0.0212865	0.0282889	IN_GENOME=1	6202	4653	3533	1507	720	1847	3676	2844	2175	3022	1823	2685
ADAM2_-_39695623.23-P1P2	ADAM2	P1P2	GTAGCGCTGAGGGTCCCAAA	0.00256168	-0.00257707	-0.0157434	0.21734	IN_GENOME=1	5101	2870	2652	1306	636	1300	2453	1718	1785	2716	3395	1668
ADAM20_-_71001696.23-P1P2	ADAM20	P1P2	GGGGAATCTGAGATTGATGT	0.0126297	-0.0267798	0.00253367	-0.0128655	IN_GENOME=1	4764	3467	2627	1891	676	1554	3036	1715	1748	1430	1316	1841
ADAM20_+_71001702.23-P1P2	ADAM20	P1P2	GAGCAGTGTGTTTAAGACTA	-0.00789022	0.0911151	0.0242605	-0.0695352	IN_GENOME=1	5594	3903	3482	1332	1225	1589	3211	2500	1867	1597	1083	2199
ADAM20_-_71001740.23-P1P2	ADAM20	P1P2	GCTGCTGAACTCCCATCCAA	0.0159407	0.0250824	-0.0319455	0.0222308	IN_GENOME=1	1455	1423	909	202	235	420	558	512	520	338	636	543
ADAM20_-_71001316.23-P1P2	ADAM20	P1P2	Gcagaatgattccacttacg	0.0104774	0.0323815	0.0158812	-0.117657	NONE	6410	4715	3607	714	1011	1744	3400	2690	2112	1032	1180	2224
ADAM20_-_71001647.23-P1P2	ADAM20	P1P2	GAGACACAAGACTTGGTACT	0.00411808	-0.00213889	0.0106874	0.032349	IN_GENOME=1	3440	2424	1980	923	504	1028	2150	1603	1344	1227	1058	1283
ADAM21_+_70918885.23-P1P2	ADAM21	P1P2	GAGCTGAGGCCACAGAACAA	-0.0111405	-0.0427901	-0.00217601	0.0120736	IN_GENOME=1	2083	1371	1288	440	227	564	1113	593	643	365	957	720
ADAM21_-_70918928.23-P1P2	ADAM21	P1P2	GACAAACCATTGATAAAGCA	0.0196959	-0.0766841	-0.00094824	0.158266	IN_GENOME=1	2526	2185	1446	517	239	700	1291	974	880	948	1376	789
ADAM21_-_70919038.23-P1P2	ADAM21	P1P2	GGGTATCCAGAGTAGTCCAC	0.00456083	-0.0305826	-0.0250949	0.0372323	IN_GENOME=1	5439	3735	3081	1563	682	1597	2474	1715	1911	1861	2369	2320
ADAM21_+_70919032.23-P1P2	ADAM21	P1P2	GGAGACTTCACATTATCCAG	0.0140845	0.164851	-0.0213216	-0.164413	IN_GENOME=1	4140	4043	2618	2392	1654	1500	2630	1812	1973	652	1055	2004
ADAM21_+_70919022.23-P1P2	ADAM21	P1P2	GATTATCCAGTGGACTACTC	0.0190424	0.182822	0.00944406	0.0261605	IN_GENOME=1	3835	2903	2063	3545	1445	1201	1816	1527	1216	1138	1278	1391
ADAM22_+_87563621.23-P1P2	ADAM22	P1P2	GGGCGCTGCAACCTCCACCG	0.0490002	0.025078	-0.0197572	0.0479217	IN_GENOME=1	3678	2659	1571	1169	550	983	1847	1182	1321	1370	1308	1419
ADAM22_-_87563632.23-P1P2	ADAM22	P1P2	GCAGCACTGAGCCGCGGTGG	-0.00694203	-0.0631997	0.0165192	0.0544004	IN_GENOME=1	3624	2428	2196	1102	374	1026	2380	1891	1475	1190	1429	1348
ADAM22_-_87563945.23-P1P2	ADAM22	P1P2	GCTCAGGCGTATTGAAAAGG	-0.00874581	0.0155296	-0.0209882	-0.0599861	IN_GENOME=1	2364	1243	1285	297	297	556	1173	838	894	578	447	819
ADAM22_-_87564057.23-P1P2	ADAM22	P1P2	GTGGAGGCGCGCAGATGCAC	0.00393321	0.0699764	0.0276578	0.0221343	NONE	3390	2387	1953	779	622	894	1973	1367	1057	928	1211	1242
ADAM22_+_87563949.23-P1P2	ADAM22	P1P2	GCCCGCGCACTCGGGAAATG	0.0211744	0.0189269	-0.0191151	-0.0633238	IN_GENOME=1	3043	2724	1754	1166	473	871	1811	1034	1218	748	567	1063
ADAM23_+_207308275.23-P1P2	ADAM23	P1P2	GGCCGCTTCAGCGACTGCGG	0.0340464	0.0297317	-0.00293898	-0.0784225	NONE	4600	3707	2301	3623	756	1321	2222	1608	1504	897	1307	1874
ADAM23_+_207308623.23-P1P2	ADAM23	P1P2	GCAAGGCTGCAGCCCGCCAG	0.00685018	-0.0478221	0.0473902	0.063543	IN_GENOME=1	2373	1566	1297	454	326	830	1907	1339	897	1007	1077	1039
ADAM23_-_207308263.23-P1P2	ADAM23	P1P2	GgcgccgccTCAGCATCCTC	0.00357826	0.108891	-0.0445736	-0.213896	IN_GENOME=1	2199	1794	1367	4009	595	708	872	761	865	338	350	1007
ADAM23_-_207308295.23-P1P2	ADAM23	P1P2	GGCCCCCGCAGTCGCTGAAG	0.0248772	0.0308126	0.00863952	-0.149114	NONE	4148	3146	2145	835	615	1069	2282	1602	1404	839	480	1445
ADAM23_+_207308716.23-P1P2	ADAM23	P1P2	GGGACGAGAAGCAGGCGGCA	0.00843157	0.14119	-0.000877896	-0.0431591	IN_GENOME=1	5967	4596	3485	2282	1854	1886	3178	2435	2182	1616	1625	2446
ADAM28_+_24151604.23-P1P2	ADAM28	P1P2	GCGCTCAGGTGGGTGCTGCT	0.0235729	0.0129364	0.0140391	0.0349402	IN_GENOME=1	2194	1816	1196	730	307	582	1396	1233	928	886	734	899
ADAM28_+_24151691.23-P1P2	ADAM28	P1P2	GTGTACCTGCAACAGAGAGG	0.0106495	0.0621743	-0.0219841	0.0493612	IN_GENOME=1	3498	2727	2024	1311	761	1136	1768	1318	1386	1470	1273	1442
ADAM28_+_24151656.23-P1P2	ADAM28	P1P2	GGGAGACCTTGCAACATGCT	0.00329842	0.0545099	0.0078269	0.0823125	IN_GENOME=1	4616	2748	2456	2224	770	1193	2260	1706	1450	1620	1728	1552
ADAM28_+_24151615.23-P1P2	ADAM28	P1P2	GTCTGCTCTTCTCGCTCAGG	0.0297153	-0.0235105	0.024709	0.206688	IN_GENOME=1	902	568	411	103	99	224	207	417	193	256	636	231
ADAM28_+_24151646.23-P1P2	ADAM28	P1P2	GCAACATGCTGGGTGATTCC	-0.0110677	0.34094	0.0222917	-0.0192564	IN_GENOME=1	1807	1582	1288	1911	1550	598	1456	882	757	717	647	937
ADAM29_+_175839643.23-P1P2	ADAM29	P1P2	GTGTGTAAAGAGTACAGGTA	0.0095972	0.00563047	-0.00444255	-0.0477769	NONE	5535	4067	3132	737	810	1591	3121	1955	1986	998	1535	1902
ADAM29_+_175839595.23-P1P2	ADAM29	P1P2	GTGTGATCGAGGGCGTCCTC	0.00933969	0.0563959	-0.00797283	-0.0929436	IN_GENOME=1	4029	3018	2306	517	667	1024	1869	1118	1191	769	1033	1632
ADAM29_-_175839539.23-P1P2	ADAM29	P1P2	GATCCACTAACCAAATGGGG	-0.0085509	0.00554907	0.0361192	-0.0410064	IN_GENOME=1	3641	2783	2383	998	571	1122	2647	1814	1330	1210	749	1425
ADAM29_+_175839605.23-P1P2	ADAM29	P1P2	GATAACCTGCTTGTGATCGA	0.00450804	0.184134	-0.0058641	-0.169264	IN_GENOME=1	2959	2168	1732	2271	982	811	1775	1204	1187	657	324	1136
ADAM29_-_175839601.23-P1P2	ADAM29	P1P2	GTGTTCCTGCACATTTCCTG	0.0136295	0.12038	0.0140288	-0.0628839	IN_GENOME=1	8070	5798	4391	5337	1986	2235	4038	3113	2508	1601	1734	2715
ADAM30_+_120439094.23-P1P2	ADAM30	P1P2	GACCGAGCCCTGGGAGGCTA	-0.0318691	-0.133109	0.014987	0.174519	IN_GENOME=1	2709	1824	1956	421	283	1090	2339	1327	1238	1379	2256	1144
ADAM30_-_120439090.23-P1P2	ADAM30	P1P2	GCCCCTGGCAGGGTTTCCGG	0.0151342	0.0237132	-0.00344022	-0.0365616	IN_GENOME=1	5319	3472	2730	1617	707	1272	2382	1852	1677	1231	1395	1928
ADAM30_+_120439103.23-P1P2	ADAM30	P1P2	GGCCAGCTAGACCGAGCCCT	0.00819649	0.0136709	-0.0275967	-0.0887372	IN_GENOME=1	5462	4307	3233	1306	856	1617	2571	1903	2088	1311	961	2022
ADAM30_-_120439075.23-P1P2	ADAM30	P1P2	GGCTCAAAACCCGGCTCCCC	0.00556088	-0.209036	0.104441	0.173322	IN_GENOME=1	1936	1503	1158	52	81	451	1926	1607	665	1011	1074	679
ADAM30_+_120439037.23-P1P2	ADAM30	P1P2	GTGAGCTCAGGCGCCTCTAG	-0.0031345	0.00529793	-0.0150346	-0.0571371	IN_GENOME=1	4102	2019	2075	995	521	1025	1614	1728	1445	1079	687	1372
ADAM32_-_38965521.23-P1P2	ADAM32	P1P2	GCGGATGGAGAAGCGACTCA	0.0107153	0.0157661	-0.0144985	-0.0188953	NONE	3881	3024	2244	739	638	1193	2161	1745	1674	1085	1269	1612
ADAM32_+_38965299.23-P1P2	ADAM32	P1P2	GGGCCAGCAGCAACCAGAGG	-0.0288079	0.099225	0.0280039	0.109671	IN_GENOME=1	5046	3850	3797	1417	1453	1812	4599	3307	2504	2634	3612	2573
ADAM32_+_38965287.23-P1P2	ADAM32	P1P2	GCCAGAGGCGGAACATGGTG	0.00684736	0.128236	-0.000678668	-0.00135427	IN_GENOME=1	5103	3521	2852	1380	1429	1548	3013	1961	1904	1610	1779	2172
ADAM32_-_38965264.23-P1P2	ADAM32	P1P2	GGCAATTCCCGACTTCCCAA	0.0015535	-0.0277547	-0.0246782	0.0440738	IN_GENOME=1	3736	3231	2425	879	607	1402	2025	1594	1662	1618	1747	1809
ADAM32_+_38965125.23-P1P2	ADAM32	P1P2	GTTAGCGTCCGGAACACGAA	0.0211203	0.0353038	0.0598142	0.0188055	IN_GENOME=1	1680	1407	937	333	274	466	1381	799	541	616	499	658
ADAM33_-_3662638.23-P1P2	ADAM33	P1P2	GGGGTCCCCCGAGCTCTCCG	-0.0118231	-0.0202491	0.00719807	-0.271555	IN_GENOME=1	1714	1154	1077	319	251	559	1113	828	712	176	278	810
ADAM33_-_3662194.23-P1P2	ADAM33	P1P2	GGCAGGAGCGGGTCACACGG	-0.0211565	0.174407	0.0326347	0.107271	IN_GENOME=1	5075	2488	2903	2092	1751	1516	2839	2283	1583	2812	2578	2267
ADAM33_+_3662271.23-P1P2	ADAM33	P1P2	GATGGCTCCCTCCCCCTCGG	-0.0316508	0.119932	-0.0032293	-0.0755142	IN_GENOME=1	1991	1385	1459	3293	618	697	1460	916	922	501	523	876
ADAM33_+_3662642.23-P1P2	ADAM33	P1P2	GGGAGCTCACAGCTATGGGC	0.0397946	0.0446271	0.0154408	0.0984401	IN_GENOME=1	4881	3053	2067	920	777	1263	2538	1843	1515	1978	1569	1535
ADAM33_-_3662191.23-P1P2	ADAM33	P1P2	GGGAGCAGGAGCGGGTCACA	0.0170483	0.0824551	-0.010349	0.0263927	NONE	5242	4210	2945	1145	1043	1411	2751	1841	1885	1509	1745	1870
ADAM7_-_24298561.23-P1P2	ADAM7	P1P2	GCCCTGCAGTGGAAGTGAGG	-0.000653611	0.0336681	-0.0199306	-0.0955667	NONE	5035	3729	3071	1568	994	1704	2926	1899	2110	866	1446	2070
ADAM7_-_24298558.23-P1P2	ADAM7	P1P2	GCATCCCTGCAGTGGAAGTG	0.0161844	-0.050492	0.0417918	-0.0319251	NONE	3345	2592	1857	654	385	993	2130	1638	1090	1059	917	1424
ADAM7_+_24298515.23-P1P2	ADAM7	P1P2	GAAGCACCTCACAGATAGGT	0.00727337	0.195638	0.00513287	-0.0177554	IN_GENOME=1	4536	2979	2466	5311	1717	1341	2636	1896	1682	1460	1164	1783
ADAM7_+_24298519.23-P1P2	ADAM7	P1P2	GGATGAAGCACCTCACAGAT	0.00887661	-0.00139513	0.00676724	0.0996885	IN_GENOME=1	2669	1923	1503	610	433	880	1452	1457	1082	1550	1543	1341
ADAM7_+_24298600.23-P1P2	ADAM7	P1P2	GTTCTGAGTGATTCTGGTAG	-0.00335188	-0.05611	-0.000381192	-0.0175637	IN_GENOME=1	4527	3118	2713	514	578	1532	2989	1987	1905	1512	1405	1992
ADAM8_-_135089932.23-P1P2	ADAM8	P1P2	GCTCCTCGGCTAAATAGTGG	0.00823143	0.0190703	-0.014842	-0.0403227	NONE	3310	2563	1941	783	513	944	1523	1311	1221	756	980	1285
ADAM8_-_135090331.23-P1P2	ADAM8	P1P2	GAGGCCGCGCATGGCCGGGT	0.0138187	0.0396595	0.00823618	0.112151	IN_GENOME=1	4507	2799	2277	696	660	1099	2096	1487	1300	1617	2762	1746
ADAM8_-_135090373.23-P1P2	ADAM8	P1P2	GAGCCCCGCGGGACACGGTC	0.053936	0.150642	0.0888648	0.264381	IN_GENOME=1	4041	3260	1762	1729	1058	1028	3700	2782	1351	2879	2412	1206
ADAM8_+_135090313.23-P1P2	ADAM8	P1P2	GTCCCCGACCCGGCCATGCG	0.0112495	-0.0333403	-0.0150107	0.0318869	NONE	4567	2612	2254	983	485	1151	2018	1655	1581	1084	1227	1301
ADAM8_-_135089929.23-P1P2	ADAM8	P1P2	GTCCCTCCTCGGCTAAATAG	0.0258926	0.0272201	-0.00502324	0.123845	NONE	5690	4921	3120	1045	865	1530	2711	2037	1897	2295	2949	2054
ADAM9_+_38854902.23-P1P2	ADAM9	P1P2	GTCCATCGAACAGGACACGG	0.00927344	0.152491	-0.00968603	0.0676697	IN_GENOME=1	6391	4812	3669	2077	1971	1898	3732	2344	2466	1780	3099	2306
ADAM9_-_38854499.23-P1P2	ADAM9	P1P2	GGCGCTTCCCGGCCAGACTT	-0.00943374	0.140715	-0.0404774	0.162141	IN_GENOME=1	2632	1956	1709	1957	765	780	1444	632	986	1621	1701	1130
ADAM9_+_38854489.23-P1P2	ADAM9	P1P2	GCCTGCCGGGGCCCCAAGTC	-0.0196745	0.163961	-0.0117048	-0.123669	NONE	2579	1732	1709	1744	998	909	1766	1033	1142	434	768	1191
ADAM9_-_38854669.23-P1P2	ADAM9	P1P2	GGTGGGCCCAGTCCTCGGTG	0.00400517	0.157666	0.0037558	0.0234854	IN_GENOME=1	3217	2505	1948	2129	1149	1079	1989	1574	1344	1454	991	1399
ADAM9_-_38854525.23-P1P2	ADAM9	P1P2	GCGGCAGGGTTGGAAAATGA	-0.0116523	0.106346	0.00104148	0.0122675	NONE	2668	1971	1754	1701	850	1024	1781	1272	1165	905	1266	1303
ADAMDEC1_+_24242054.23-P1P2	ADAMDEC1	P1P2	GGGCAGCAGGACCCAAGACA	-0.430527	-0.00705018	-0.0214488	0.00726986	IN_GENOME=1	104	61	1111	136	270	564	961	516	637	1130	251	661
ADAMDEC1_+_24242074.23-P1P2	ADAMDEC1	P1P2	GGAACAATGAGCCAAAGTAC	-0.000468667	0.0466728	-0.0189703	0.111217	IN_GENOME=1	3147	2387	1940	1461	658	1059	1707	968	1143	1050	1880	1165
ADAMDEC1_+_24242051.23-P1P2	ADAMDEC1	P1P2	GAGCAGGACCCAAGACATGG	-0.0230559	0.0501342	0.0177197	0.0444705	IN_GENOME=1	2008	1274	1324	632	345	546	1335	939	772	837	424	640
ADAMDEC1_-_24242003.23-P1P2	ADAMDEC1	P1P2	GAAGATAAAACTGGACACTG	0.0131003	-0.0348756	0.00376851	-0.025461	IN_GENOME=1	4116	2628	2119	5315	486	1162	2024	1221	1194	1124	938	1447
ADAMDEC1_-_24242085.23-P1P2	ADAMDEC1	P1P2	GGGTCCTGCTGCCTGTACTT	-0.00358385	0.0820871	-0.00135351	0.0165299	IN_GENOME=1	7416	5381	4569	3168	1658	2247	4634	3022	2945	1887	3534	3092
ADAMTS1_+_28217664.23-P1	ADAMTS1	P1	GGCCAGGGTGCGCTACCGGA	0.00919015	0.100388	0.0190501	-0.121653	IN_GENOME=1	2856	2383	1727	2649	704	873	1840	1257	1039	507	579	1109
ADAMTS1_+_28217696.23-P1	ADAMTS1	P1	GGAAAGCGGCTCCGAGCCAG	0.0109739	0.0350326	-0.0082487	-0.0832976	IN_GENOME=1	5610	3838	3034	1289	808	1376	3109	2192	2155	1148	1338	2186
ADAMTS1_+_28217278.23-P1	ADAMTS1	P1	GCTACGAGCGGTGTCTCCTG	0.0140598	0.0767115	-0.0211366	0.0534435	IN_GENOME=1	4193	3150	2326	692	941	1309	2167	1405	1575	1606	1918	1821
ADAMTS1_+_28217659.23-P1	ADAMTS1	P1	GGGTGCGCTACCGGACGGAG	-0.00106883	-0.0639862	0.0164356	0.00604291	IN_GENOME=1	3383	3007	2267	325	394	1085	2379	1739	1415	1352	1407	1720
ADAMTS1_-_28217257.23-P1	ADAMTS1	P1	GTGCGCCTTCCGAACCCCTC	0.0109126	0.0577909	0.0191069	-0.0890209	IN_GENOME=1	4676	4034	2841	1525	985	1502	2734	2369	1738	1065	1125	1974
ADAMTS1_+_28216570.23-P2	ADAMTS1	P2	GCAGTGGTCGCCGCAGGACC	0.00582808	-0.00970752	0.00410258	-0.0103828	IN_GENOME=1	3417	3328	2285	2365	681	1441	2241	1855	1545	1613	1239	1879
ADAMTS1_+_28216594.23-P2	ADAMTS1	P2	GACTGAGGGCGAGGACGAAG	-0.0132033	0.0793351	0.00400043	0.0368651	IN_GENOME=1	4533	2793	2751	685	1063	1460	2586	1880	1672	1942	1619	1962
ADAMTS1_+_28216554.23-P2	ADAMTS1	P2	GACCCGGCACTGCAAGGCGT	0.0157184	0.0619793	0.00136626	-0.049275	IN_GENOME=1	6898	4998	3715	4288	1204	1799	3388	2339	2174	1109	2174	2400
ADAMTS1_-_28216131.23-P2	ADAMTS1	P2	GGAGCGCAGGATGCACGCAC	0.00373205	0.20564	0.0306811	-0.0148743	IN_GENOME=1	7078	5225	4181	7742	2918	2171	4482	3791	2598	1553	2549	2691
ADAMTS1_-_28216582.23-P2	ADAMTS1	P2	GCTTGCAGTGCCGGGTCCTG	-0.609251	-0.307972	-0.192213	-0.525665	IN_GENOME=1	56	24	1765	42	90	810	491	308	1149	151	105	1236
ADAMTS10_+_8675562.23-P1P2	ADAMTS10	P1P2	GGCgcggggcggcgagacag	0.000254659	-0.0676546	-0.0222641	0.0482238	IN_GENOME=1	4285	3309	2652	976	488	1368	1720	1334	1378	1336	1973	1719
ADAMTS10_+_8675521.23-P1P2	ADAMTS10	P1P2	Gccgggcgcggcgcaggtag	-0.0220959	0.0218003	-0.0257534	-0.102852	IN_GENOME=1	4018	2515	2614	1452	728	1322	2074	1464	1624	696	1079	1649
ADAMTS10_-_8675371.23-P1P2	ADAMTS10	P1P2	GCAACCCCGGGCGTGATCAG	0.000413759	0.181839	-0.00644579	-0.0847703	IN_GENOME=1	2839	2260	1782	1262	1310	1094	1924	1076	1173	574	900	1275
ADAMTS10_+_8675559.23-P1P2	ADAMTS10	P1P2	Gcggggcggcgagacagcgg	0.0329189	0.0330777	-0.0433116	-0.0106697	IN_GENOME=1	4333	3574	2210	1886	755	1298	1821	1429	1698	1288	1103	1586
ADAMTS10_-_8675595.23-P1P2	ADAMTS10	P1P2	GcgccccgcGCGCGCAGGAA	0.0256517	0.157433	-0.00886273	0.106384	IN_GENOME=1	6804	4366	3219	2463	1704	1602	2937	2131	2074	2541	2700	2213
ADAMTS12_-_33892078.23-P1P2	ADAMTS12	P1P2	GTGCATGGTCAGGCGCGAGA	0.0166891	-0.000447279	-0.011937	0.0648419	IN_GENOME=1	6190	3835	3062	1014	739	1495	2888	1970	2020	1509	2552	1948
ADAMTS12_+_33892096.23-P1P2	ADAMTS12	P1P2	GAAAAGCACAGGGAGATCGC	0.00178257	-0.0160705	0.0618418	-0.0711219	IN_GENOME=1	3134	2186	1824	1131	488	1065	1886	1603	883	478	1179	1263
ADAMTS12_-_33891689.23-P1P2	ADAMTS12	P1P2	GGAGAAAGCCTAGGCTCCTG	0.0186151	0.0831828	0.0130409	-0.19527	IN_GENOME=1	3041	2402	1676	2829	747	1007	2165	1553	1306	558	597	1572
ADAMTS12_+_33891838.23-P1P2	ADAMTS12	P1P2	GGGTTCGCTTCCCGGACAGG	0.00644941	-0.0207159	0.00302952	0.0430845	IN_GENOME=1	4244	2815	2332	2339	504	1125	1898	1549	1309	879	1423	1208
ADAMTS12_-_33892035.23-P1P2	ADAMTS12	P1P2	GGAAATAAAGCGCTCGCCTG	-0.00305157	-0.0263829	0.0119405	0.1912	IN_GENOME=1	2958	2375	1910	983	428	982	1837	1555	1213	1517	2769	1246
ADAMTS13_-_136287562.23-P1P2	ADAMTS13	P1P2	GCCTCGGGCTGGCTCTCCTG	-0.0159736	-0.0260633	-0.00176683	0.053632	NONE	2106	1561	1429	210	251	575	1003	860	733	527	672	617
ADAMTS13_+_136287556.23-P1P2	ADAMTS13	P1P2	GGTGACGCTGGTGCATCCTC	-0.000373974	0.0220251	0.00431108	0.177515	IN_GENOME=1	7266	5437	4446	6003	1204	2184	4076	3217	2740	4546	4193	2799
ADAMTS13_+_136287621.23-P1P2	ADAMTS13	P1P2	GCAGCCCAGGAGAAAGCCAC	0.000794496	0.0662665	0.0324747	-0.00969804	IN_GENOME=1	5141	3171	2833	619	1025	1500	3017	2513	1714	1595	1261	1880
ADAMTS13_+_136287462.23-P1P2	ADAMTS13	P1P2	GGACAGGCCTGCTCACTACT	0.0056067	0.0525429	0.0392755	0.0808166	NONE	4170	2622	2244	939	693	1084	2699	1952	1363	1308	1756	1414
ADAMTS13_-_136287551.23-P1P2	ADAMTS13	P1P2	GTCCGCTCCACTCCTCGGGC	-0.00344603	0.0254805	0.0312958	0.037472	NONE	3592	2801	2292	718	629	1122	2721	1808	1392	1146	1870	1616
ADAMTS14_+_72432279.23-P1P2	ADAMTS14	P1P2	GGTGCCAACTGCCGGCTGGT	0.0199963	0.159706	0.0127872	-0.0443525	IN_GENOME=1	5520	4316	2998	6937	1653	1537	2981	2414	1914	1220	1413	1991
ADAMTS14_-_72432290.23-P1P2	ADAMTS14	P1P2	GGGCGGGCTGACCGACCAGC	-0.00731185	0.0387243	0.00378518	-0.0527681	IN_GENOME=1	3107	2065	1880	847	550	920	1787	1228	1125	736	869	1253
ADAMTS14_-_72432297.23-P1P2	ADAMTS14	P1P2	GTGACCGACCAGCCGGCAGT	0.0102667	-0.028204	-0.00615179	-0.0658336	IN_GENOME=1	5717	4388	3291	1190	718	1662	2810	1868	1864	1388	1307	2220
ADAMTS14_+_72432594.23-P1P2	ADAMTS14	P1P2	GCGCAGAGCGCACAGTGCAA	0.014397	0.0834572	-0.0113312	0.0636618	IN_GENOME=1	3820	2007	1768	1310	696	937	1608	1197	1170	1616	1114	1338
ADAMTS14_-_72432269.23-P1P2	ADAMTS14	P1P2	GGTCCCGGAGCGTCACTGCG	0.0019875	-0.0311073	-0.00787118	0.16535	NONE	6198	4972	3863	1377	817	1918	3311	2178	2211	3827	3738	2542
ADAMTS15_+_130318981.23-P1P2	ADAMTS15	P1P2	GGGGACCCCGCCAGTAGTAG	0.0121071	-0.0086151	-0.00921687	-0.000697373	IN_GENOME=1	3200	2156	1704	351	353	743	1398	890	927	834	1098	1225
ADAMTS15_+_130318978.23-P1P2	ADAMTS15	P1P2	GACCCCGCCAGTAGTAGCGG	-0.0226854	0.0840767	0.00820403	-0.120498	IN_GENOME=1	3593	2245	2345	844	900	1208	2521	1606	1482	861	947	1840
ADAMTS15_+_130318578.23-P1P2	ADAMTS15	P1P2	GGCAGCCGAGAACTAGCGGA	-0.0140195	0.113325	0.00642085	-0.0278347	NONE	6792	5064	4560	5950	1762	2052	3969	3252	2679	1868	2142	2845
ADAMTS15_+_130318949.23-P1P2	ADAMTS15	P1P2	GTGTCCGGGTCCAGTCGGAT	-0.00493147	0.137878	0.0181312	-0.0266327	IN_GENOME=1	5499	4170	3496	3382	1689	1746	3451	2531	2032	1552	1872	2413
ADAMTS15_-_130318977.23-P1P2	ADAMTS15	P1P2	GGACTGGACCCGGACATTAA	0.0233482	0.0371268	-0.016797	0.0614298	IN_GENOME=1	5347	4025	2784	2854	856	1443	2507	1709	1813	1595	2021	1806
ADAMTS16_+_5146341.23-P1	ADAMTS16	P1	GAGGTGAAGAGACTCAACCT	0.0212565	0.080067	0.0349897	0.0548582	IN_GENOME=1	4425	3086	2250	2240	879	1203	2948	2161	1544	1225	2057	1638
ADAMTS16_+_5146334.23-P1	ADAMTS16	P1	GGAGACTCAACCTCGGACAC	0.00748189	-0.056817	0.00969349	0.0835978	NONE	3653	2334	1956	717	379	1008	1914	1111	1063	1092	1346	1119
ADAMTS16_+_5146377.23-P1	ADAMTS16	P1	GTCCATGTGGAAGTCGTGCC	0.0275861	0.166441	0.00618821	-0.0364463	IN_GENOME=1	4255	3796	2342	1835	1249	1124	2339	1587	1439	1196	1184	1750
ADAMTS16_-_5146381.23-P1	ADAMTS16	P1	GCCTTCGGCTGAAAGGCTCC	NaN	NaN	NaN	NaN	IN_GENOME=1	0	0	0	0	0	0	0	0	0	0	0	0
ADAMTS16_-_5146595.23-P1	ADAMTS16	P1	GACAGCGCAAGCCCCAGGTA	-0.105957	0.0275857	-0.0205592	-0.0912254	NONE	1592	1031	1884	839	623	1100	2026	1325	1473	704	894	1443
ADAMTS16_+_5140497.23-P2	ADAMTS16	P2	GGGCAGGGAGGACCCGACCC	-0.116448	0.10141	-0.31383	-0.442404	IN_GENOME=1	1516	1162	2099	1182	855	1055	238	136	1235	193	194	1375
ADAMTS16_+_5140912.23-P2	ADAMTS16	P2	GGAGATTACGAGCTGCTAAA	0.00294808	0.0225223	0.0221765	-0.0306858	IN_GENOME=1	5455	3926	3199	5759	835	1511	3636	2586	2050	1510	1728	2323
ADAMTS16_+_5140486.23-P2	ADAMTS16	P2	GCCCGACCCAGGCAGAGCGC	0.028921	0.0393625	-0.0318355	-0.0729096	IN_GENOME=1	2635	1742	1237	864	376	627	984	873	901	550	520	906
ADAMTS16_+_5140760.23-P2	ADAMTS16	P2	GAGGTGCCTGCGGAAAACAG	0.0123919	0.00461628	0.00800181	0.0707361	IN_GENOME=1	4905	3884	2826	1247	766	1512	3088	1974	1821	1613	2438	1924
ADAMTS16_+_5140517.23-P2	ADAMTS16	P2	GCGGCCGGCAGCGTGCGAGC	-0.000123654	0.0100033	0.0223119	0.096642	IN_GENOME=1	3674	2654	2205	759	597	1148	2193	1819	1334	1592	1732	1457
ADAMTS17_-_100882166.23-P1P2	ADAMTS17	P1P2	GGCAGGAGCGCGCTAGGCGG	0.00438311	-0.00805059	0.0396091	0.0402403	IN_GENOME=1	8589	5784	4824	2213	1060	2225	5600	4176	2865	3152	2932	3320
ADAMTS17_-_100882118.23-P1P2	ADAMTS17	P1P2	GCACACATGGTACCCGGGAC	-0.0568394	0.0258895	-0.0875049	-0.046137	IN_GENOME=1	3110	2600	2975	720	810	1442	1506	909	1673	1324	1073	1820
ADAMTS17_-_100882163.23-P1P2	ADAMTS17	P1P2	GGAAGCAGGAGCGCGCTAGG	0.00640729	0.0985953	0.00469118	0.0401521	IN_GENOME=1	5094	3355	2790	1976	1120	1401	2935	2043	1848	1902	1741	1988
ADAMTS17_-_100882079.23-P1P2	ADAMTS17	P1P2	GGCAGCACGGGCAGGACGAG	-0.120254	0.0612601	-0.035105	0.0711627	IN_GENOME=1	1831	1273	2479	696	849	1273	1597	1421	1498	1602	1840	1663
ADAMTS17_+_100882122.23-P1P2	ADAMTS17	P1P2	GTCGCCGCCACGGTCCGGGG	0.0246097	0.00912123	0.00402802	0.170421	NONE	5595	4591	3015	1408	843	1628	2729	2196	1856	2899	2698	1843
ADAMTS18_+_77468890.23-P1P2	ADAMTS18	P1P2	GGACAGACGCACAGACGGGC	0.00774057	0.0949813	0.00104384	0.0288887	IN_GENOME=1	6680	4751	3767	2342	1509	1921	3786	2565	2412	1793	2973	2635
ADAMTS18_-_77468873.23-P1P2	ADAMTS18	P1P2	GGACTGGAGCGCAAACGGTT	0.0467148	0.0674209	-0.011757	0.00869936	IN_GENOME=1	3463	2334	1451	831	525	764	1849	1005	1153	867	948	1119
ADAMTS18_+_77468714.23-P1P2	ADAMTS18	P1P2	GCCCGCTGCGATGTGAACGG	0.0106386	-0.0251859	-0.0255593	-0.0536292	NONE	7258	4884	3902	1255	836	1907	3322	2219	2527	1586	2042	2829
ADAMTS18_-_77468494.23-P1P2	ADAMTS18	P1P2	GCTCTCGGAGCTCCGCTCGG	0.00923771	0.0143548	0.0447135	-0.193221	IN_GENOME=1	2303	1880	1377	425	290	546	1503	927	675	347	268	824
ADAMTS18_+_77468466.23-P1P2	ADAMTS18	P1P2	GGCGGAGCTCCGAGAGCGGG	0.00779966	-0.0222593	0.00906893	0.0352546	IN_GENOME=1	3350	2797	2046	1483	466	1048	2462	1498	1406	1247	1438	1491
ADAMTS19_+_128796021.23-P1P2	ADAMTS19	P1P2	GTCCAGCGCGATCCACTCCG	-0.0217978	0.193561	0.00543165	-0.0559068	IN_GENOME=1	5263	3308	3424	6881	1734	1368	2734	2303	1884	1074	1577	2064
ADAMTS19_+_128796013.23-P1P2	ADAMTS19	P1P2	GGATCCACTCCGGGGCGCAG	-0.0135223	-0.0257938	-0.00577799	0.0837986	IN_GENOME=1	2857	2167	1928	672	403	922	1530	864	933	1943	1159	1384
ADAMTS19_-_128796009.23-P1P2	ADAMTS19	P1P2	GCCGGCCTCCTAGCGCTCCG	0.000336003	0.103372	-0.018427	0.0586658	IN_GENOME=1	3243	2195	1878	1809	756	924	1730	1303	1330	939	1709	1288
ADAMTS19_-_128796244.23-P1P2	ADAMTS19	P1P2	GAGACCGCGAACGTACGGGT	0.0223189	0.00847051	0.0131389	0.108704	IN_GENOME=1	5575	4036	2867	1494	973	1885	3224	2543	2038	2290	2432	1976
ADAMTS19_-_128796089.23-P1P2	ADAMTS19	P1P2	GGCCGCGGGAGCGCAGTATG	0.0172021	-0.0199606	-0.014557	0.0264634	IN_GENOME=1	4817	3954	2733	1153	634	1410	2383	1602	1685	1611	1815	1970
ADAMTS2_-_178772408.23-P1P2	ADAMTS2	P1P2	GGCCGCCCAGCCCACATCTG	0.00155692	0.0558591	-0.0124501	0.0384939	IN_GENOME=1	4534	3303	2701	2061	892	1373	2071	1631	1562	1341	2023	1811
ADAMTS2_-_178772444.23-P1P2	ADAMTS2	P1P2	GCCGCAGCTGCAGCACCGCA	-0.0160246	0.00441766	-0.00413008	0.00381195	IN_GENOME=1	3975	2738	2601	3043	661	1306	2332	1611	1555	1286	1789	1908
ADAMTS2_-_178772008.23-P1P2	ADAMTS2	P1P2	GCCCGGCCCAAGGCGCTCGG	0.00397808	0.0995356	0.00877602	0.162589	IN_GENOME=1	4325	2683	2338	2182	1093	1361	2199	1886	1494	2162	2812	1675
ADAMTS2_+_178772088.23-P1P2	ADAMTS2	P1P2	GGCGTCGTCCAGCCTGACTT	0.010343	0.00813532	0.0170434	-0.0641404	IN_GENOME=1	6135	3992	3250	3297	823	1597	3051	2130	1766	1507	1174	2178
ADAMTS2_+_178772185.23-P1P2	ADAMTS2	P1P2	GCGCCGCCGACCCCCCAGGT	-0.00174905	0.0299817	-0.0564526	-0.0286279	IN_GENOME=1	3920	2927	2419	1830	997	1740	2014	1518	2016	1831	1417	2298
ADAMTS20_+_43945551.23-P1P2	ADAMTS20	P1P2	GTGCAGGTCGCGGGGACGAG	-0.00158487	0.00143836	0.0445408	0.132937	NONE	4429	3967	2990	507	656	1315	3529	2876	1824	2395	2476	1856
ADAMTS20_+_43945593.23-P1P2	ADAMTS20	P1P2	GGCCTTCAGCGGCTAAGTGG	0.00584374	-0.0689208	0.004716	-0.0610864	NONE	4523	3431	2669	601	535	1509	2393	1698	1521	793	1216	1589
ADAMTS20_+_43945717.23-P1P2	ADAMTS20	P1P2	GCCCCAGGGTGGAACCATGT	-0.00336046	0.0284585	-0.0153599	0.0129619	IN_GENOME=1	1911	1593	1260	423	397	698	1161	789	830	737	662	848
ADAMTS20_+_43945604.23-P1P2	ADAMTS20	P1P2	GCACCGCGAGACGCCTTCAG	0.0069636	0.0299692	-0.00293617	-0.0559884	IN_GENOME=1	2030	1657	1233	429	322	562	918	798	681	336	738	790
ADAMTS20_-_43945984.23-P1P2	ADAMTS20	P1P2	GCCTCAGAAACTCTCTGCTC	0.00227622	0.186835	0.0136778	0.117919	IN_GENOME=1	2490	2042	1566	2483	1271	1036	1533	1387	1034	1401	1917	1324
ADAMTS3_-_73434891.23-P1P2	ADAMTS3	P1P2	GGGTTCCCCGGAGCACAGCA	0.0018222	0.128985	-0.0184657	0.0812843	IN_GENOME=1	4824	3474	2852	3764	1399	1510	2339	1681	1757	1772	2587	1994
ADAMTS3_-_73434871.23-P1P2	ADAMTS3	P1P2	GGTTAGCGCGGAGAATGCTT	-0.00288047	0.0239042	0.00841056	-0.0519084	IN_GENOME=1	5375	2917	2850	2154	795	1429	2749	1778	1626	1348	1081	1885
ADAMTS3_-_73434922.23-P1P2	ADAMTS3	P1P2	GAGCGAGAGAGACGAGCGAG	0.003169	0.105372	-0.0191622	0.000651103	IN_GENOME=1	3944	2417	2131	2532	960	1162	1661	1254	1285	1260	1059	1471
ADAMTS3_-_73434879.23-P1P2	ADAMTS3	P1P2	GGGAGAATGCTTGGGTTCCC	0.0146853	0.0400899	0.0176063	-0.0490267	IN_GENOME=1	4271	3529	2474	2167	668	1110	2373	1889	1461	983	1061	1577
ADAMTS3_-_73434972.23-P1P2	ADAMTS3	P1P2	GGACTCCGCCGCACACGCAg	0.001669	0.0151894	-0.00870865	-0.00258968	IN_GENOME=1	4998	3493	2914	1671	849	1592	2897	2414	2190	1767	1873	2346
ADAMTS4_-_161168458.23-P1P2	ADAMTS4	P1P2	GGAGGGACTGAGGCCGTCTA	0.00673409	0.147809	0.00184286	-0.156932	NONE	3935	2735	2209	2915	1141	1124	2238	1590	1452	686	674	1596
ADAMTS4_+_161168828.23-P1P2	ADAMTS4	P1P2	GAGGCTGGGGAGAACCCACA	0.00290529	0.116673	-0.0261544	0.0908227	IN_GENOME=1	3268	2262	1880	654	919	1053	1946	1168	1409	1653	1601	1460
ADAMTS4_-_161168836.23-P1P2	ADAMTS4	P1P2	GTGTCTGTGGGTCTCCCTGT	-0.00517268	0.0337462	0.00249293	0.132377	IN_GENOME=1	4885	3452	3003	2571	880	1508	2609	2359	1901	2362	2923	2007
ADAMTS4_-_161168418.23-P1P2	ADAMTS4	P1P2	GTGCGAGCCTGTCTGGGACA	-0.0130677	-0.00481516	-0.00409555	0.0966541	IN_GENOME=1	3103	1903	1877	352	422	872	1861	1007	1098	1009	1290	1001
ADAMTS4_-_161168616.23-P1P2	ADAMTS4	P1P2	GGCTTGGGAGAGGTGCCCAG	0.0111363	0.100023	-0.0126436	-0.0888637	IN_GENOME=1	4027	3174	2335	2646	904	1123	1766	1265	1272	742	764	1357
ADAMTS5_-_28339372.23-P1P2	ADAMTS5	P1P2	GGCCCGCCGTCATCCCCAGT	-0.00860066	-0.00955445	0.00707417	0.102162	IN_GENOME=1	5170	3652	3254	935	769	1626	3031	2141	1891	2650	2207	2077
ADAMTS5_-_28338950.23-P1P2	ADAMTS5	P1P2	GCGTGCTCCAGAAAGAGGTG	-0.00584786	-0.0559502	0.0111495	-7.09e-05	IN_GENOME=1	2782	1606	1553	584	293	776	1341	1212	920	874	775	1051
ADAMTS5_-_28339421.23-P1P2	ADAMTS5	P1P2	GGCGCTGTGAAGATGCGAGG	0.00431161	0.106702	-0.0433428	-0.031	IN_GENOME=1	3994	2568	2193	2888	1066	1282	1980	1136	1579	1484	1187	1911
ADAMTS5_+_28339363.23-P1P2	ADAMTS5	P1P2	GCGCTCGCAGCTGCCGACTG	0.00132948	-0.0126562	0.0207024	0.111603	NONE	3775	2626	2201	1120	587	1260	1908	1554	1163	1824	1826	1511
ADAMTS5_+_28339356.23-P1P2	ADAMTS5	P1P2	GAGCTGCCGACTGGGGATGA	0.00830651	0.0627592	-0.0255857	-0.037014	NONE	3602	3256	2281	2000	829	1234	2027	1653	1704	1704	998	1922
ADAMTS6_+_64777661.23-P1P2	ADAMTS6	P1P2	GGGGCCGGTAGTGAGATCTA	0.000615853	-0.042951	-0.0184911	0.026015	IN_GENOME=1	6618	4407	3794	1085	742	1845	2916	2340	2315	1546	2788	2396
ADAMTS6_-_64777602.23-P1P2	ADAMTS6	P1P2	GACATGTGCAGAGCATCAAA	-0.00510252	-0.0300337	0.0039976	-0.103939	IN_GENOME=1	6270	4774	3999	2323	802	1873	3666	2244	2175	1091	1608	2531
ADAMTS6_-_64777679.23-P1P2	ADAMTS6	P1P2	GTAGCCCTAGATCTCACTAC	0.00207001	0.0416174	0.00113578	-0.00601589	IN_GENOME=1	1506	1213	940	155	251	414	951	567	568	419	403	537
ADAMTS6_+_64777310.23-P1P2	ADAMTS6	P1P2	GTGGCTGCAGAATAACTGGC	-0.01049	0.0270622	-0.0291862	0.0301416	IN_GENOME=1	2741	1778	1675	2010	422	747	1247	813	961	491	1410	945
ADAMTS6_+_64777340.23-P1P2	ADAMTS6	P1P2	GCCGGGTTAGCCAGACCATA	0.00538547	0.0269419	0.0104539	-0.0697864	IN_GENOME=1	5249	4092	3150	1170	791	1401	2676	2066	1705	1444	884	1891
ADAMTS7_-_79103729.23-P1P2	ADAMTS7	P1P2	GCTCGGTCCGCGGGCAACAA	-0.0195245	-0.0143555	-0.0128657	-0.19016	IN_GENOME=1	2060	1665	1496	397	280	606	990	919	813	316	251	752
ADAMTS7_-_79103383.23-P1P2	ADAMTS7	P1P2	GGCCGGCGCGGGGTCCACAA	-0.105403	0.0252807	-0.0502981	0.0680768	IN_GENOME=1	982	786	1287	176	359	641	1067	515	819	739	1015	849
ADAMTS7_-_79103352.23-P1P2	ADAMTS7	P1P2	GGGAAGACGCGACCAACTCC	0.00774466	0.0633939	0.00387491	0.0784547	IN_GENOME=1	5247	3942	3041	825	1060	1573	3276	2107	1994	1875	2271	1943
ADAMTS7_-_79103411.23-P1P2	ADAMTS7	P1P2	GGGGACAAAACCGAGACTGG	0.00834403	0.118109	-0.000216498	0.00519886	IN_GENOME=1	5905	4124	3286	1061	1313	1494	2634	2187	1874	1935	2019	2473
ADAMTS7_+_79103687.23-P1P2	ADAMTS7	P1P2	GGCGCAGCCGAACGGAGTCG	-0.00608125	-0.0678458	-0.0117291	0.139169	IN_GENOME=1	1659	1158	1020	159	170	477	1018	624	674	804	1191	728
ADAMTS8_-_130298054.23-P1P2	ADAMTS8	P1P2	GCGCTGCCGGGCAACCGCGT	-0.0520759	-0.0974753	0.00758343	-0.00145882	IN_GENOME=1	2372	1714	2041	519	296	959	2028	1575	1322	1135	1230	1517
ADAMTS8_-_130298510.23-P1P2	ADAMTS8	P1P2	GACCCCGGGAAGCACCGAGT	-0.00093282	0.0911798	-0.00765358	-0.0659882	NONE	5005	4452	3352	3161	1348	1748	3831	2290	2435	1277	1433	2231
ADAMTS8_+_130298490.23-P1P2	ADAMTS8	P1P2	GGCCCACTCGGTGCTTCCCG	-0.0113025	0.0166025	-0.00474605	0.027193	IN_GENOME=1	3995	2462	2393	711	661	1231	2145	1631	1507	1298	1500	1603
ADAMTS8_-_130297973.23-P1P2	ADAMTS8	P1P2	GGCGCTAGGAAGCTGTCGTC	0.00614709	0.08313	0.0186733	-0.048972	NONE	5098	3694	2934	3648	1128	1521	3110	2461	1895	1368	997	1803
ADAMTS8_-_130298160.23-P1P2	ADAMTS8	P1P2	Gcaggagcggaggccaccgg	-0.00800099	0.0686135	0.0282375	-0.135905	IN_GENOME=1	3709	2187	2124	998	696	1007	2759	1974	1496	719	651	1480
ADAMTS9_-_64673267.23-P1P2	ADAMTS9	P1P2	GCACGGCCGCCGCGGCGTCT	-0.0109042	-0.007278	-0.0123485	-0.0510313	IN_GENOME=1	3990	2751	2521	933	625	1307	2450	1645	1705	1196	805	1527
ADAMTS9_-_64673280.23-P1P2	ADAMTS9	P1P2	GGCGTCTGGGCTCCCCATCT	-0.0068137	0.172227	0.0154197	-0.0548553	IN_GENOME=1	3536	3065	2435	6187	1632	1428	2635	2105	1650	1133	812	1515
ADAMTS9_+_64673234.23-P1P2	ADAMTS9	P1P2	GGGCGGCCGTGCGCAAGGAC	-0.0120326	-0.00370923	0.00348924	-0.091448	IN_GENOME=1	5863	3853	3645	1758	832	1710	3158	2135	1976	1446	1216	2414
ADAMTS9_-_64673170.23-P1P2	ADAMTS9	P1P2	GCTGCCCAGGAGCGAGGACC	0.00346591	0.0810787	0.00567306	0.0485552	NONE	4440	3786	2824	2976	1202	1637	2800	2039	1791	1831	1995	2021
ADAMTS9_-_64673627.23-P1P2	ADAMTS9	P1P2	GCGCATAATGCCCAGCGAGC	-0.00857353	0.0358575	0.0122781	-0.0338512	IN_GENOME=1	1982	1514	1297	2598	339	575	1324	894	779	695	441	806
ADAMTSL1_+_18474201.23-P1P2	ADAMTSL1	P1P2	GTCCTTGCCGGAATCAGAAT	0.0104189	0.0218895	-0.00928474	-0.0722233	IN_GENOME=1	5093	3950	2944	1561	779	1414	2761	1724	1814	1176	1201	2008
ADAMTSL1_-_18474157.23-P1P2	ADAMTSL1	P1P2	GGGAGTGTTAGCACCAGTAC	0.00465276	0.223125	0.007223	0.222581	IN_GENOME=1	3650	2535	2078	2268	1488	1017	2369	1481	1389	2384	3665	1591
ADAMTSL1_+_18474148.23-P1P2	ADAMTSL1	P1P2	GCTGCTGTCACATCCAGTAC	0.00110358	-0.0125367	-0.0216091	0.0972625	IN_GENOME=1	3290	2535	2022	713	475	1019	1698	1238	1313	1339	1506	1243
ADAMTSL1_-_18474595.23-P1P2	ADAMTSL1	P1P2	GGAGCTGAGGACTGTATATA	0.0148889	-0.076582	-0.0276805	0.0074277	IN_GENOME=1	3184	2907	1936	703	372	1089	1568	1299	1348	929	1260	1342
ADAMTSL1_+_18474327.23-P1P2	ADAMTSL1	P1P2	GCAACAGCACCCAGACTCAA	-0.00337015	0.0307829	-0.0046942	-0.0318508	IN_GENOME=1	6609	4586	3976	1464	1105	1921	3503	2556	2410	1958	1840	2742
ADAMTSL2_-_136399861.23-P1P2	ADAMTSL2	P1P2	GTCCCGGGAACCCCCTCTCT	-0.0452862	-0.0720435	-0.0139994	0.0204376	IN_GENOME=1	766	439	560	180	88	252	566	366	391	226	527	407
ADAMTSL2_+_136399841.23-P1P2	ADAMTSL2	P1P2	GTCCAAGAGAGGGGGTTCCC	-0.193839	0.105917	-0.188451	-0.317098	IN_GENOME=1	790	473	1653	880	637	769	464	295	1065	253	207	1000
ADAMTSL2_-_136399802.23-P1P2	ADAMTSL2	P1P2	GGTCTGCCTGACAGCTATAA	-0.00827851	0.0391466	-0.00396215	0.0578109	IN_GENOME=1	4447	3283	2855	671	759	1267	2194	2095	1718	1393	2245	1804
ADAMTSL2_+_136400253.23-P1P2	ADAMTSL2	P1P2	GGCGGCTGGCGGCAGCAGAG	-0.451594	-0.53731	-0.250318	-0.148476	IN_GENOME=1	144	191	2677	25	43	1178	443	283	1565	510	899	1538
ADAMTSL2_+_136400219.23-P1P2	ADAMTSL2	P1P2	GACAGAGCTCCGGGCGCACA	0.0403184	0.0791423	-0.00707523	0.113674	IN_GENOME=1	2850	2174	1328	2045	515	708	1499	1118	1060	1064	1833	1147
ADAMTSL3_-_84323067.23-P1P2	ADAMTSL3	P1P2	GGCGCAGGGCGGCCCCTCAG	-0.230563	-0.304767	-0.219098	-0.159052	IN_GENOME=1	223	116	561	441	36	319	77	85	288	277	143	471
ADAMTSL3_+_84322918.23-P1P2	ADAMTSL3	P1P2	GCAACACCTCGTGCGGAATC	0.0293855	-0.00147419	0.0164849	0.111143	IN_GENOME=1	3402	2869	1798	782	453	921	1396	1493	1004	1079	2358	1323
ADAMTSL3_-_84322944.23-P1P2	ADAMTSL3	P1P2	GTTCCGCACGAGGTGTTGAC	0.0117486	0.00260614	0.00535114	-0.00491838	IN_GENOME=1	3806	3045	2214	858	592	1180	2071	1665	1395	1135	1234	1540
ADAMTSL3_-_84322947.23-P1P2	ADAMTSL3	P1P2	GCGCACGAGGTGTTGACGGG	-0.0270052	-0.0205237	-0.00852603	0.0360692	IN_GENOME=1	2052	1314	1397	489	326	727	1463	695	834	771	895	922
ADAMTSL3_-_84323104.23-P1P2	ADAMTSL3	P1P2	GCCCCAGAGGGAGTAAGACT	0.0196967	-0.0202839	-0.0232328	-0.253616	NONE	2055	1384	1038	498	233	519	788	591	625	360	117	701
ADAMTSL4_+_150522285.23-P1P2	ADAMTSL4	P1P2	GGAGCACCCTCCTAGAGAGA	0.0287943	0.0934997	-0.0105718	-0.00331767	IN_GENOME=1	3191	3027	1796	961	776	995	1886	1151	1236	1249	1109	1522
ADAMTSL4_-_150521934.23-P1P2	ADAMTSL4	P1P2	GTTGCCTGGAGAGAGCGCCT	0.0237615	0.00580861	-0.00613382	0.0247489	IN_GENOME=1	4718	4023	2607	895	640	1256	2194	1659	1552	1405	1474	1669
ADAMTSL4_+_150521916.23-P1P2	ADAMTSL4	P1P2	GGCGCCCAGGCGCTCTCTCC	-0.0294111	-0.14865	0.0920137	0.0976527	IN_GENOME=1	2575	1923	1925	294	163	677	2687	2299	1024	1288	1093	1037
ADAMTSL4_+_150521953.23-P1P2	ADAMTSL4	P1P2	GCTGCTCTGCGAGCCCCCGG	-0.0111712	-0.0383677	0.0733226	0.0766815	IN_GENOME=1	2118	1373	1300	178	220	535	1671	1236	674	804	844	781
ADAMTSL4_+_150521897.23-P1P2	ADAMTSL4	P1P2	GAGGCAACCTCGCTCCGCGG	0.00416516	0.0198356	-0.00801659	-0.0427461	IN_GENOME=1	4765	3106	2637	429	744	1364	2360	1867	1730	1417	1082	1866
ADAMTSL5_-_1512947.23-P1P2	ADAMTSL5	P1P2	GCCGGAGAAAGTGGGAGGAT	-0.0185778	0.0965982	-0.135087	-0.0175987	NONE	2467	2101	1827	1448	650	821	676	520	1179	824	868	1156
ADAMTSL5_-_1512942.23-P1P2	ADAMTSL5	P1P2	GTTCCCCCGGAGAAAGTGGG	0.00792477	0.114032	0.0435217	-0.0666895	NONE	4104	2323	2062	2850	1208	1402	2844	2067	1398	1099	1053	1779
ADAMTSL5_-_1512979.23-P1P2	ADAMTSL5	P1P2	GTACCGGCTGCGCGGAGCCC	0.0188264	-0.0156816	-0.0141528	-0.094773	IN_GENOME=1	5084	3150	2478	1155	690	1503	2309	1473	1586	1086	816	1736
ADAMTSL5_-_1512963.23-P1P2	ADAMTSL5	P1P2	GGATAGGCAGATGGACTTAC	0.0186228	-0.0554729	0.000739527	-0.0397947	IN_GENOME=1	5686	4002	2958	1157	548	1448	2946	2392	2059	1316	1504	2096
ADAMTSL5_-_1513012.23-P1P2	ADAMTSL5	P1P2	GGGCTCCCTGAGCGGCCCCA	0.0383259	-0.0622916	-0.00397295	-0.0353093	IN_GENOME=1	2744	1743	1183	238	320	874	1421	1031	970	746	887	1191
ADAP1_+_994282.23-P1P2	ADAP1	P1P2	GACCGCGGCGGAGACACGAG	0.00559829	0.0993032	0.0179775	0.00010343	IN_GENOME=1	12794	9848	7618	6372	3090	3852	7456	5501	4408	3403	4320	4893
ADAP1_+_994279.23-P1P2	ADAP1	P1P2	GGCGGCGGAGACACGAGCGG	0.0130303	0.17321	-0.0232779	0.0309017	IN_GENOME=1	11207	6882	5661	4734	3391	2953	4701	3530	3732	3463	3324	3842
ADAP1_+_994276.23-P1P2	ADAP1	P1P2	GGCGGAGACACGAGCGGCGG	0.013612	0.181333	0.0168779	-0.0181356	IN_GENOME=1	6595	5212	3764	4422	2303	1928	3843	2827	2286	1634	1982	2465
ADAP1_-_993847.23-P1P2	ADAP1	P1P2	GccggcccgggAAGACGTCC	0.0113122	0.0685999	-0.0196804	0.0889185	NONE	4283	3391	2486	2263	848	1227	2101	1576	1626	1576	1632	1450
ADAP1_+_994248.23-P1P2	ADAP1	P1P2	GCCAGAGGGCGGCGGGAATG	-0.561904	-0.52164	-0.441096	-0.785902	IN_GENOME=1	47	22	1115	2	18	457	85	86	1418	71	59	1744
ADAP2_+_29249417.23-P1P2	ADAP2	P1P2	GGAAGAGAGCGGGACTGGAA	-0.0204343	-0.0810138	0.00151688	0.037613	IN_GENOME=1	3931	2939	2763	1475	448	1340	2557	2129	1800	1526	1554	1699
ADAP2_-_29249001.23-P1P2	ADAP2	P1P2	GGGCGGAGCGCACGGGCCAT	0.00338144	-0.0289523	0.00672498	0.132584	IN_GENOME=1	3174	2867	2079	783	427	992	1957	1562	1301	1411	2537	1444
ADAP2_+_29249375.23-P1P2	ADAP2	P1P2	GTGTCCGGGTCCAAGCACGT	-0.00648373	-0.0459548	0.00837993	0.0483672	NONE	4173	2759	2504	512	434	1095	2341	1512	1384	1367	1072	1281
ADAP2_-_29249406.23-P1P2	ADAP2	P1P2	GTGGACCCGGACACGAGAGC	0.0114375	-0.0430813	-0.0112472	-0.177624	NONE	3350	1981	1679	939	336	836	1519	863	965	316	406	911
ADAP2_+_29249325.23-P1P2	ADAP2	P1P2	GGCAGAGCCTGGGCTCGTAG	-0.0454713	0.0899247	0.0297862	-0.138178	IN_GENOME=1	938	879	878	726	279	364	798	373	346	233	150	408
ADAR_-_154580652.23-P1	ADAR	P1	GCTGCGCGCCGGGCCCAAGA	0.0291558	0.089151	-0.00708201	0.170697	IN_GENOME=1	2999	2273	1505	2557	533	698	1450	1068	1019	1348	1909	1056
ADAR_-_154580605.23-P1	ADAR	P1	GCGCACTGGAAGTGGCCCCG	-0.0345302	0.0250683	0.0173752	-0.104847	IN_GENOME=1	1616	1049	1167	366	348	622	902	733	562	589	164	596
ADAR_-_154580629.23-P1	ADAR	P1	GTCGGCACGGGAAACTCCGC	0.0217372	0.0354702	0.0121045	-0.0508771	IN_GENOME=1	3964	3199	2161	1378	622	1057	1735	1427	1128	862	1130	1535
ADAR_-_154580611.23-P1	ADAR	P1	GGGAAGTGGCCCCGGGGCGT	-0.152678	-0.0187705	-0.0272261	-0.0258884	IN_GENOME=1	988	840	1852	450	412	911	1488	798	1026	531	1224	1138
ADAR_+_154580643.23-P1	ADAR	P1	GATTGAACCGGAGCCATCTT	0.0075822	0.0940977	-0.00118442	-0.000678199	IN_GENOME=1	8120	5270	4379	4104	2000	2557	4039	3155	2806	2369	2294	2984
ADAR_+_154600408.23-P2	ADAR	P2	GGGTAGAGAAGGCTACGTGG	0.000758029	-0.0508949	-0.00577991	0.0534808	NONE	3774	2352	2091	818	356	920	1885	1281	1261	979	1369	1201
ADAR_+_154600419.23-P2	ADAR	P2	GTCCCGACTGAAGGTAGAGA	-0.0103919	-0.0357795	-0.0195363	0.122782	IN_GENOME=1	3715	2479	2301	760	411	987	1651	1100	1203	1812	1677	1382
ADAR_-_154599983.23-P2	ADAR	P2	GGCCGGCGAGAGGGAAACAA	-0.0115951	-0.110139	-0.191621	-0.382465	IN_GENOME=1	3119	1955	1888	368	274	944	478	324	1158	248	251	1405
ADAR_+_154600411.23-P2	ADAR	P2	GGAAGGTAGAGAAGGCTACG	0.00264051	0.0276202	-0.0208512	-0.0817008	IN_GENOME=1	4024	2543	2216	1923	635	1121	1817	1299	1384	725	936	1444
ADAR_-_154600448.23-P2	ADAR	P2	GACCTTCAGTCGGGAATCAA	0.0298668	-0.160941	-0.0574247	-0.00635025	IN_GENOME=1	3510	2075	1548	805	230	1014	1371	764	1188	927	975	1244
ADARB1_+_46494884.23-P1P2	ADARB1	P1P2	GGCAGACGGGCGACCCAGGA	-0.181306	-0.2629	-0.016103	-0.0462546	NONE	2132	1396	4277	1939	285	2061	3744	2593	2716	1701	2348	3053
ADARB1_+_46494897.23-P1P2	ADARB1	P1P2	GGCCGAGCGCCGGAGCAGAC	0.0146675	0.111002	-0.00661571	-0.026817	IN_GENOME=1	9838	6632	5148	3586	2188	2577	4707	3532	3328	1999	2809	3357
ADARB1_-_46493823.23-P1P2	ADARB1	P1P2	GTCTCCCGGAGTCTACAGTG	0.0088547	-0.0334728	-0.0103017	0.023922	NONE	3793	2441	2019	4698	451	1071	1732	1424	1315	1321	1396	1580
ADARB1_-_46493831.23-P1P2	ADARB1	P1P2	GAGTCTACAGTGAGGATGAC	0.0165402	0.165727	0.00092993	-0.0498479	NONE	6380	4381	3326	4911	1774	1602	3171	1976	1939	1192	1803	2271
ADARB1_+_46493796.23-P1P2	ADARB1	P1P2	GTGTAGACTCCGGGAGAACC	-0.00417922	-0.0282423	0.00599849	-0.115941	NONE	3694	2197	2069	779	441	1021	1896	1464	1246	631	775	1400
ADARB2_+_1779687.23-ENST00000381312.1	ADARB2	ENST00000381312.1	GGGTGCCAAACAACTAGCAG	0.00529894	-0.00404827	0.0117592	-0.0881756	IN_GENOME=1	2891	2618	1871	524	392	807	1948	1422	1196	512	943	1249
ADARB2_+_1779269.23-ENST00000381312.1	ADARB2	ENST00000381312.1	GCAAATGCAAGTCCAAGAGG	-0.013375	0.0653983	0.0665451	0.184124	IN_GENOME=1	2916	1923	1833	1196	592	870	2506	1955	1088	1500	2081	1104
ADARB2_-_1779460.23-ENST00000381312.1	ADARB2	ENST00000381312.1	GGAGGTTGCAAACCCGGGAG	-0.13088	0.11282	-0.341645	-0.667715	IN_GENOME=1	1356	1088	2123	604	860	1004	149	176	1348	77	103	1517
ADARB2_+_1779243.23-ENST00000381312.1	ADARB2	ENST00000381312.1	GGGCGGAGGTCCAAGCGGAA	-0.0060525	0.18647	-0.0102085	0.00611061	IN_GENOME=1	2451	2173	1698	1516	1172	957	1628	1075	1107	952	1190	1327
ADARB2_+_1779248.23-ENST00000381312.1	ADARB2	ENST00000381312.1	GGAGGAGGCGGAGGTCCAAG	0.0119637	0.189947	-0.000666498	-0.0802655	IN_GENOME=1	4240	4005	2676	3418	2009	1613	3159	2091	2013	1042	1257	1995
ADAT1_-_75656732.23-P1P2	ADAT1	P1P2	GTCGGCTGCCAGGGGAGAAA	-0.0169893	-0.0689537	0.0087259	0.069493	IN_GENOME=1	2494	1756	1661	238	257	725	1563	1088	957	1402	737	991
ADAT1_+_75657125.23-P1P2	ADAT1	P1P2	GCGTTTCCTGAAGGTGGGAG	-0.0389677	0.210836	0.00166967	-0.118221	NONE	2461	1529	1793	3147	1417	1028	1370	1355	1050	513	749	1252
ADAT1_+_75656919.23-P1P2	ADAT1	P1P2	GTGGCAGCCGCAGGACCCAA	-0.0017348	0.195971	0.00693373	0.0439534	IN_GENOME=1	7676	5250	4533	5549	3092	2411	5443	2847	2925	2707	3032	3084
ADAT1_+_75657171.23-P1P2	ADAT1	P1P2	GGTCACGTCCGCCTTACCGG	0.0108641	0.00636915	-0.00505664	-0.0655098	IN_GENOME=1	8151	5743	4477	2396	1144	2239	3962	2303	2439	1589	1856	2827
ADAT1_-_75656724.23-P1P2	ADAT1	P1P2	GAAAGGAAGTCGGCTGCCAG	-0.000711447	0.0523599	-0.0129777	-0.0605888	NONE	6776	5122	4177	3154	1349	2112	3383	2535	2498	1738	1382	2503
ADAT2_+_143771782.23-P1P2	ADAT2	P1P2	GTGGCTGGGTATGGAGGCGA	-0.746638	-0.709086	-0.455161	-1.15177	NONE	9	20	1674	0.501843	16	1009	107	31	1053	38	4	1374
ADAT2_+_143771779.23-P1P2	ADAT2	P1P2	GCTGGGTATGGAGGCGAAGG	-0.606078	-0.419801	-0.423101	-0.952366	NONE	70	12	1365	284	39	604	58	19	486	8	25	727
ADAT2_-_143771826.23-P1P2	ADAT2	P1P2	GCACTCAGCTACAGAGCCCG	-0.693786	-0.564283	0.0127187	-0.0322522	NONE	41	20	2477	36	44	1374	2452	1876	1531	1230	1087	1673
ADAT2_-_143771413.23-P1P2	ADAT2	P1P2	GAGAGTGTGTGACCACAGAA	-0.0842231	-0.0194208	-0.0307896	-0.0652638	IN_GENOME=1	2649	1891	2831	1099	683	1515	2383	1589	1878	1384	1212	2130
ADAT2_+_143771740.23-P1P2	ADAT2	P1P2	GAGCGGCGCGTGCTCGGTGT	-0.758828	-0.471692	-0.51317	-0.960822	NONE	12	9	1411	4	39	777	47	18	795	22	15	965
ADAT3_+_1905450.23-P1	ADAT3	P1	GTGGAGAACCCGAGACCTCG	-0.116815	0.133216	-0.032074	-0.0102559	IN_GENOME=1	2404	2096	3559	2026	1742	1842	3265	2117	2560	2112	1535	2392
ADAT3_+_1905424.23-P1	ADAT3	P1	GGCGCTTACCTGAGGGATCC	-0.568753	-0.158665	-0.304275	-0.425328	IN_GENOME=1	71	27	1592	18	161	702	110	151	828	125	178	992
ADAT3_-_1905438.23-P1	ADAT3	P1	GGCTCGCGCCCGGATCCCTC	-0.582339	-0.464932	-0.46408	-0.956402	IN_GENOME=1	102	30	2210	119	75	1446	88	77	1601	58	37	2419
ADAT3_+_1905431.23-P1	ADAT3	P1	GGGGCCGCGCGCTTACCTGA	-0.316347	-0.202506	-0.211248	-0.530913	IN_GENOME=1	859	422	3806	620	378	2039	886	690	2636	400	223	2992
ADAT3_-_1905405.23-P1	ADAT3	P1	GCGGGCCGGTTGCTAAGACT	-0.633889	-0.494336	-0.461073	-0.95253	IN_GENOME=1	79	112	5372	416	122	2713	227	155	3573	62	68	3340
ADAT3_+_1908001.23-P2	ADAT3	P2	GAACAAACGACCCAGAGAGG	0.00988295	0.173232	0.032012	0.229728	IN_GENOME=1	3745	2483	2009	967	998	869	2269	1360	1097	2114	3076	1335
ADAT3_-_1908013.23-P2	ADAT3	P2	GCGGCAGCTGCCTCCTCTCT	0.0385474	0.0731014	0.0655891	0.248476	IN_GENOME=1	1447	786	576	1615	332	470	1170	781	473	788	1814	582
ADAT3_-_1908429.23-P2	ADAT3	P2	GGACCAGGCAGTGCATGTCG	0.0216126	0.123363	-0.0297975	-0.0973238	NONE	7082	5147	3667	3664	1804	2001	3180	1900	2356	1579	1071	2422
ADAT3_-_1908397.23-P2	ADAT3	P2	GCATCTGTGGGGCGCCCCGG	-0.00545015	-0.461375	-0.0515252	0.129648	IN_GENOME=1	2702	1962	1687	34	40	758	927	729	916	1467	1471	1134
ADAT3_+_1907955.23-P2	ADAT3	P2	GGGCCCGCCGCGCCCTTGGA	-0.0202696	-0.0621559	-0.0204382	0.0400737	IN_GENOME=1	2796	1944	1893	152	292	797	1564	1094	1175	743	1604	1193
ADC_-_33546826.23-P1P2	ADC	P1P2	GGCCCGGGGAAGCGAGAGAG	-0.00895635	0.0969056	0.0154904	0.0305133	NONE	3674	2493	2272	2794	1072	1352	3223	1885	1726	1362	1573	1660
ADC_-_33546829.23-P1P2	ADC	P1P2	GCGGGGAAGCGAGAGAGCGG	0.0409225	0.0306167	0.074987	0.0373446	NONE	3995	3293	1927	753	592	1030	3041	2041	1155	1011	1603	1406
ADC_+_33546977.23-P1P2	ADC	P1P2	GCGAGGCCTCTGCTGACAGG	0.0221427	0.0701253	-0.021723	0.00786544	NONE	3982	2507	1912	2669	706	1014	1756	1208	1320	965	1158	1309
ADC_+_33546850.23-P1P2	ADC	P1P2	GCGGCCCATAGGTCTCCCCA	-0.384114	-0.198786	0.00173282	0.0718467	NONE	306	154	2195	146	215	1139	2378	1618	1511	1288	1661	1413
ADC_+_33546832.23-P1P2	ADC	P1P2	GAGGGAGTGAATCGGATCCT	0.00281506	0.141745	-0.00534791	-0.0849449	NONE	3166	2545	1964	567	895	908	1939	1305	1287	703	783	1317
ADCK1_-_78266900.23-P1P2	ADCK1	P1P2	GGGTGGCCCTGTGAGTTCCG	0.00424538	-0.0200209	-0.000880185	0.00517077	IN_GENOME=1	4091	3193	2476	2394	601	1337	2150	1520	1418	1038	1536	1580
ADCK1_-_78266523.23-P1P2	ADCK1	P1P2	GCTTCCCTCGGGGTGAGTAG	-0.0211872	-0.125212	-0.043151	0.0180765	IN_GENOME=1	2864	2189	2046	297	266	986	1270	970	1167	824	1608	1370
ADCK1_-_78266828.23-P1P2	ADCK1	P1P2	GGTCTTGCAGGCACCCGAGT	0.00624083	0.0322913	-0.00622368	0.0583409	IN_GENOME=1	3440	2323	1910	1263	609	1051	2103	1306	1349	1526	1385	1480
ADCK1_+_78266506.23-P1P2	ADCK1	P1P2	GGCTGCCCCTACTCACCCCG	-0.00234538	-0.0411665	0.0275527	-0.0602215	IN_GENOME=1	4879	3359	2903	1303	630	1553	4031	2550	2065	1233	1467	2169
ADCK1_-_78266512.23-P1P2	ADCK1	P1P2	GCCGCGGCTCTGCTTCCCTC	0.00613777	0.189932	-0.0271793	0.0676361	IN_GENOME=1	4462	2582	2295	3492	1289	1035	1783	1331	1450	1250	1680	1423
ADCK2_+_140372748.23-P1P2	ADCK2	P1P2	GGGCCAGTATGAGATCGCTG	0.0255056	0.13261	0.00124781	-0.0624315	NONE	5639	4329	2921	3151	1388	1472	2650	1802	1689	1326	1054	1923
ADCK2_+_140373152.23-P1P2	ADCK2	P1P2	GTGCGACAGGCAAACCCTGA	0.0335118	0.0788683	0.0226428	0.0791938	IN_GENOME=1	4150	3187	2034	1449	709	976	1725	1571	1097	1476	1432	1365
ADCK2_-_140373160.23-P1P2	ADCK2	P1P2	GCCCTGGCGCGTCTCCGTCA	0.00887272	0.0441942	0.00905414	0.207157	IN_GENOME=1	5409	3019	2681	1276	865	1409	2672	2155	1757	2476	3659	1720
ADCK2_-_140373404.23-P1P2	ADCK2	P1P2	GCCCGAGCGGGACCTCTGGG	-0.00472088	0.0265842	-0.0779735	0.0532573	IN_GENOME=1	2864	2063	1772	1208	536	951	828	739	1047	1075	1508	1322
ADCK2_+_140373084.23-P1P2	ADCK2	P1P2	GGGCCCGCCCTCCACTTCAG	0.0221598	0.175887	0.0383341	0.15557	IN_GENOME=1	5196	3559	2602	5803	1574	1353	3006	2217	1543	1793	3374	1717
ADCK3_+_227128400.23-P1P2	ADCK3	P1P2	GCGGCAGCGGGAAGGCGGTC	0.00716834	0.0071995	0.0131655	-0.0284469	IN_GENOME=1	4337	3387	2573	1240	710	1384	1921	1505	1210	911	1256	1525
ADCK3_-_227128078.23-P1P2	ADCK3	P1P2	GGGCGGCTAGAAGGTGACCG	-0.00422023	0.142134	-0.00350367	-0.0499059	IN_GENOME=1	3826	2230	2122	4930	1110	1124	1769	1447	1278	711	1433	1564
ADCK3_-_227128046.23-P1P2	ADCK3	P1P2	GCGCGGTGGCCAGCGCGCAG	0.0153675	0.286748	-0.00614369	0.15592	NONE	2706	2492	1647	3434	1592	799	1470	914	943	1246	1769	1035
ADCK3_+_227128242.23-P1P2	ADCK3	P1P2	GCCCACTGCGTCCGGACCTG	0.0218794	0.195277	0.0153476	0.0134579	IN_GENOME=1	4274	3843	2457	3842	1930	1510	2482	2011	1566	1405	1307	1642
ADCK3_-_227128055.23-P1P2	ADCK3	P1P2	GCAGCGCGCAGAGGCGGGCG	-0.106687	0.140004	0.0200758	-0.0477837	NONE	2112	1632	2744	3930	1513	1548	2988	2449	1835	942	1394	1761
ADCK4_+_41222752.23-P1P2	ADCK4	P1P2	GGCGGCCAGGTATGCATCTA	0.00945002	0.0275498	-0.0208271	0.0705162	IN_GENOME=1	4018	2937	2270	517	611	1079	1883	1430	1478	1313	1798	1492
ADCK4_-_41222769.23-P1P2	ADCK4	P1P2	GGGTGCCCTAGATGCATACC	0.0197327	0.166058	-0.0587847	-0.0505782	NONE	3627	2549	1871	1829	1128	1017	1443	985	1397	724	1020	1335
ADCK4_-_41222791.23-P1P2	ADCK4	P1P2	GCCGCGCTTCGGATGCTCAG	-0.0140094	0.0065439	-0.0256576	0.00618444	IN_GENOME=1	2903	1830	1792	949	472	923	1298	1359	1237	1096	1125	1384
ADCK4_-_41222709.23-P1P2	ADCK4	P1P2	GGAGGGTGGTTTAGTCACAG	-0.0217016	0.115748	-0.00587472	-0.0373207	IN_GENOME=1	2790	2297	2076	859	881	1014	1777	1231	1201	861	1234	1521
ADCK4_-_41222351.23-P1P2	ADCK4	P1P2	GAGCTGCAAGCAAAGGGTAG	-0.0314207	0.179227	-0.00157775	-0.0328193	IN_GENOME=1	2670	2122	2088	4466	1206	1020	1937	1286	1244	885	1016	1375
ADCK5_+_145597793.23-P1P2	ADCK5	P1P2	GGGGCCGGGAGAGTCCTCAC	-0.527354	-0.554298	0.0161483	-0.108848	IN_GENOME=1	82	64	1977	33	36	1071	3255	1757	1667	801	993	1737
ADCK5_-_145597191.23-P1P2	ADCK5	P1P2	GGCTAAGTGACAGGGACCAA	0.00305776	-0.00359244	-0.00299268	0.0196282	IN_GENOME=1	3387	2716	2095	605	388	797	1752	1110	1110	914	1530	1399
ADCK5_-_145597789.23-P1P2	ADCK5	P1P2	GGGAGCAGTGGTCGGAGATG	0.0242349	-0.0424024	-0.0106615	0.131015	IN_GENOME=1	4735	3287	2353	1044	448	1111	2276	1673	1638	2051	1729	1446
ADCK5_-_145597781.23-P1P2	ADCK5	P1P2	GAGAAGAGCGGAGCAGTGGT	0.0148892	0.134311	0.0275512	0.162559	IN_GENOME=1	5573	4603	3223	2637	1583	1665	3698	2850	2091	2800	2799	1902
ADCK5_-_145597250.23-P1P2	ADCK5	P1P2	GCCTGGGAAGGTCTCCCCAT	-0.0154956	0.118452	0.0043502	-0.0703987	IN_GENOME=1	2810	2202	1954	989	787	894	2106	1638	1405	832	725	1303
ADCY1_+_45614267.23-P1P2	ADCY1	P1P2	GGAACAGCGCCTCCAGCTCT	-0.00215729	0.139119	0.0022114	-0.293109	IN_GENOME=1	2148	1820	1416	4041	690	709	1404	1151	976	371	230	1163
ADCY1_+_45614650.23-P1P2	ADCY1	P1P2	GAGCAAGGCATAGGACACGA	-0.00337344	0.00918511	-0.008517	-0.0748424	IN_GENOME=1	4181	2859	2497	867	634	1224	2400	1492	1565	968	717	1422
ADCY1_+_45614673.23-P1P2	ADCY1	P1P2	GTGGCCAGCAGGCTGCGCAC	0.0463067	-0.0697901	-0.0220943	0.157268	IN_GENOME=1	2340	2061	1124	278	197	558	1097	809	856	1127	1419	877
ADCY1_+_45614427.23-P1P2	ADCY1	P1P2	GGGAAGAGGACGCAGTGCAC	0.0171722	0.0331415	0.00218027	0.0194237	IN_GENOME=1	4746	3681	2618	681	814	1399	2728	2432	1978	2014	1877	2302
ADCY1_-_45614627.23-P1P2	ADCY1	P1P2	GgccAGCGACCGCCGAACAA	0.0215758	-0.00923038	0.0137401	0.0229196	IN_GENOME=1	3085	2268	1607	681	432	912	1253	1535	983	800	1135	1113
ADCY10_+_167883329.23-P1P2	ADCY10	P1P2	GGGTCAGCTATAGACAGACA	0.011556	0.0375777	-0.0068231	0.0533331	IN_GENOME=1	5067	4006	2934	1176	931	1566	2331	2255	1874	1341	2686	1970
ADCY10_-_167882911.23-P1P2	ADCY10	P1P2	GAGAGCCCCCTTCAAGAGGT	-0.023181	-0.063039	0.03444	0.0119883	IN_GENOME=1	3237	2038	2128	5081	340	932	2526	1846	1326	935	1444	1416
ADCY10_-_167882907.23-P1P2	ADCY10	P1P2	GTGCCAGAGCCCCCTTCAAG	0.0366108	0.123009	-0.0444903	-0.0122246	IN_GENOME=1	1951	1547	951	243	486	540	777	599	724	598	935	1001
ADCY10_-_167883077.23-P1P2	ADCY10	P1P2	GATGTAAGGGACTGACACAG	-0.00267801	0.0300445	0.00460571	0.0668031	IN_GENOME=1	5873	4449	3674	2964	944	1647	3887	2331	2273	1806	2699	2175
ADCY10_-_167882918.23-P1P2	ADCY10	P1P2	GCCTTCAAGAGGTAGGCACT	-0.0174397	-0.0360626	-0.0241183	-0.203325	IN_GENOME=1	1035	569	611	213	168	404	531	526	487	142	192	464
ADCY2_-_7396414.23-P1P2	ADCY2	P1P2	GccTGTGAGCGGCCCCGATG	-0.626913	-0.503774	-0.212958	-0.54812	IN_GENOME=1	23	27	1356	43	25	582	287	194	805	120	52	846
ADCY2_-_7396575.23-P1P2	ADCY2	P1P2	GTCCTGCTGCTCATCGTCAT	0.0140516	0.0380477	-0.0178532	-0.104918	IN_GENOME=1	5635	3179	2709	4604	836	1403	2309	1735	1766	875	1099	1881
ADCY2_+_7396596.23-P1P2	ADCY2	P1P2	GAGCCCGAGCGCGAAGAAGA	0.0120722	0.03515	-0.0326365	0.0792342	IN_GENOME=1	3004	2116	1636	1359	500	851	1211	1084	1120	1002	1516	1157
ADCY2_+_7396661.23-P1P2	ADCY2	P1P2	GGCTGGCCGGGCTCCTCTCA	0.00673432	-0.0423828	-0.00279564	-0.0826599	NONE	2576	2272	1629	799	369	915	1489	1080	1008	541	745	1117
ADCY2_+_7396541.23-P1P2	ADCY2	P1P2	GGCAGCAGGAAGACGATGAG	-0.00926272	-0.00729397	-0.0118513	0.00524257	IN_GENOME=1	3511	3033	2455	822	602	1259	1867	1596	1461	1139	1191	1457
ADCY3_-_25143044.23-P1P2	ADCY3	P1P2	GAGCCGAGCCAGCCGAGTCC	0.0195558	0.113365	-0.00395293	-0.0711134	IN_GENOME=1	5655	4368	3062	4925	1442	1679	3166	2308	2166	1945	1149	2515
ADCY3_-_25142720.23-P1P2	ADCY3	P1P2	GTCAGGCCCGGGATCCGACC	0.0183778	0.0152746	-0.019038	0.0146235	NONE	4089	2798	2101	675	597	1119	1657	1203	1256	1123	899	1212
ADCY3_-_25142849.23-P1P2	ADCY3	P1P2	GCCCTGGGGCTGAGGCTCAG	0.0264845	-0.189836	0.0189321	-0.131756	NONE	1306	944	652	273	69	350	574	561	388	175	268	461
ADCY3_+_25142736.23-P1P2	ADCY3	P1P2	GGGCGCCCGCGGATGCTGAG	0.0140252	0.0772675	-0.00687032	-0.0190426	IN_GENOME=1	4031	2890	2185	738	710	985	1747	1724	1419	1019	1353	1614
ADCY3_-_25143049.23-P1P2	ADCY3	P1P2	GAGCCAGCCGAGTCCGGGCT	0.0193787	-0.00951212	-0.00813748	0.084596	IN_GENOME=1	4364	2928	2205	885	500	1057	2253	1458	1495	1800	1759	1636
ADCY4_-_24804227.23-P1P2	ADCY4	P1P2	GCAGCGGAGTGGGCTAGGTC	0.0239109	0.0273902	0.00247611	0.0483446	IN_GENOME=1	2706	2027	1400	1216	404	714	1343	1137	947	852	1162	1053
ADCY4_-_24804217.23-P1P2	ADCY4	P1P2	GGGCGCTGGCGCAGCGGAGT	-0.0145396	0.189396	-0.0132912	0.10298	IN_GENOME=1	2835	2043	1878	469	1072	863	1393	1110	1063	1301	1756	1294
ADCY4_-_24804232.23-P1P2	ADCY4	P1P2	GGAGTGGGCTAGGTCCGGGG	-0.0232254	-0.0438915	-0.0215347	-0.0161689	IN_GENOME=1	3028	2458	2261	542	476	1189	1682	1549	1461	1225	1181	1635
ADCY4_+_24803901.23-P1P2	ADCY4	P1P2	GCGGGCCGAAGGAGGTAACC	-0.0453577	-0.0466599	-0.0309365	-0.0172505	IN_GENOME=1	2147	1191	1545	1406	284	719	1059	697	830	515	760	854
ADCY4_-_24804056.23-P1P2	ADCY4	P1P2	GGCTCCCAGCTGGCGATGAG	0.0298985	-0.0464744	0.0111471	0.0314936	IN_GENOME=1	1447	1233	766	452	187	473	1111	491	533	572	480	592
ADCY5_-_123168354.23-P1P2	ADCY5	P1P2	GCGGCCGGCGCGGAACGACT	0.0176985	0.0422644	0.0274912	0.0957392	IN_GENOME=1	2567	1593	1262	171	416	684	1517	1139	847	980	1131	927
ADCY5_+_123168382.23-P1P2	ADCY5	P1P2	GCTGCGTCGGGGCAGAACCG	-0.617847	-0.488765	-0.377509	-0.728269	NONE	25	64	2044	60	45	974	156	73	1139	69	66	1454
ADCY5_+_123168613.23-P1P2	ADCY5	P1P2	Ggatgcggagggctctccgg	0.0494068	-0.0104641	0.0780623	0.11621	IN_GENOME=1	4517	3543	2004	1071	517	1098	3627	2952	1485	1507	2607	1612
ADCY5_+_123168593.23-P1P2	ADCY5	P1P2	Gggcggcgagcgggcgagaa	0.0321435	0.0595167	0.0288272	0.0729327	IN_GENOME=1	3437	2521	1662	1288	576	871	1794	1145	915	1162	730	886
ADCY5_-_123168357.23-P1P2	ADCY5	P1P2	GCCGGCGCGGAACGACTAGG	-0.00782781	0.0359091	-0.00491026	-0.0289256	IN_GENOME=1	2874	2091	1826	861	493	836	1410	1248	1070	721	641	971
ADCY6_+_49182403.23-P1P2	ADCY6	P1P2	GCCCGGAGGCCAGGAGGATC	-0.371423	-0.499997	-0.370687	-1.04414	IN_GENOME=1	91	12	306	0.501843	7	160	35	21	276	21	0.68314	278
ADCY6_-_49182454.23-P1P2	ADCY6	P1P2	GGAACTCGCCCCGTGGAGGG	0.0101235	0.107022	0.0194982	0.014249	IN_GENOME=1	2706	1708	1414	2990	523	628	1147	1126	774	777	753	924
ADCY6_-_49182451.23-P1P2	ADCY6	P1P2	GCTGGAACTCGCCCCGTGGA	0.00213804	0.0555343	-0.0185516	-0.205541	IN_GENOME=1	1744	1276	1037	1113	408	629	1184	769	846	333	260	834
ADCY6_+_49182840.23-P1P2	ADCY6	P1P2	GTGCGCTGGACAGCTCGGGA	-0.00323915	0.0209403	-0.0125842	0.0237006	IN_GENOME=1	4842	3213	2846	1015	748	1364	1842	1821	1558	1524	1857	1959
ADCY6_-_49182447.23-P1P2	ADCY6	P1P2	GCAGCCTGGAACTCGCCCCG	-0.00321483	0.108708	0.0474375	-0.0306003	IN_GENOME=1	4115	3457	2721	5910	1241	1478	4046	2322	1720	1048	1377	1727
ADCY7_+_50300487.23-P1P2	ADCY7	P1P2	GCCCAGGCTCACCCATCCGA	-3.97e-05	0.0497417	0.00170089	0.134532	IN_GENOME=1	4543	3099	2648	767	654	1037	2384	1691	1547	1934	1966	1477
ADCY7_-_50300524.23-P1P2	ADCY7	P1P2	GCCTGGGCGCGTCTGAGGAA	0.00711376	-0.0206248	-0.00990061	-0.144532	IN_GENOME=1	3005	2075	1677	644	398	888	1689	1312	1243	741	504	1367
ADCY7_-_50300498.23-P1P2	ADCY7	P1P2	GGTGGAAGGAGCCTTCGGAT	0.0170777	0.0677932	-0.0111918	-0.0543301	IN_GENOME=1	2435	1805	1314	1011	517	751	1223	1020	941	623	659	1010
ADCY7_-_50300519.23-P1P2	ADCY7	P1P2	GGTGAGCCTGGGCGCGTCTG	-0.00313456	-0.0144497	0.0101123	-0.0603175	IN_GENOME=1	4396	2689	2479	807	599	1297	2295	1809	1481	1188	831	1603
ADCY7_-_50300493.23-P1P2	ADCY7	P1P2	GGTAGCGTGGAAGGAGCCTT	0.00351937	-0.0174011	-0.0141464	-0.0629861	IN_GENOME=1	5763	4512	3511	1219	804	1766	3161	1910	2113	1303	1772	2477
ADCY8_-_132053083.23-P1P2	ADCY8	P1P2	GCCTGGCCGGCGGTGACCGG	0.0207157	0.000216006	-0.0188791	0.0415583	IN_GENOME=1	1754	1395	956	929	303	611	917	742	733	694	851	835
ADCY8_-_132053093.23-P1P2	ADCY8	P1P2	GGGTGACCGGCGGCAGCGAT	0.013217	-0.0275135	0.0261442	-0.00787669	IN_GENOME=1	6603	4757	3608	1510	798	1841	3874	3136	2267	2130	1384	2260
ADCY8_-_132052844.23-P1P2	ADCY8	P1P2	GGCGCAGCTTGGGTACGCAG	-0.00212071	0.0274118	0.00680409	-0.0635489	NONE	3944	3186	2538	1268	773	1366	2338	2042	1625	690	1777	1809
ADCY8_+_132053037.23-P1P2	ADCY8	P1P2	GCCTGCAGCCGCGGAGCAGT	-0.011943	0.0726281	-0.00826984	-0.0952787	IN_GENOME=1	2322	1723	1533	688	444	630	1554	1025	1042	478	467	873
ADCY8_+_132052698.23-P1P2	ADCY8	P1P2	GGCGCAGGGCTCCTGCAACG	0.0153243	0.0114129	-0.0262425	0.101772	IN_GENOME=1	2553	1792	1357	203	366	699	1319	987	1067	1285	900	925
ADCY9_-_4166392.23-P1P2	ADCY9	P1P2	Gcgcggccgctgcctcatgt	0.0266651	0.0533379	0.0144879	0.0131381	IN_GENOME=1	2419	1584	1148	486	464	723	1245	998	786	904	475	795
ADCY9_+_4166432.23-P1P2	ADCY9	P1P2	Ggcgcgtctgtcagtgacag	-0.00051408	0.0245462	-0.0200697	0.0864379	IN_GENOME=1	2058	1512	1249	353	370	663	918	849	791	859	1072	876
ADCY9_+_4166382.23-P1P2	ADCY9	P1P2	Gcggcagctcttccgacatg	0.0248145	0.0686178	-0.0243353	-0.337031	IN_GENOME=1	1627	878	710	294	188	272	521	390	416	81	155	529
ADCY9_-_4166218.23-P1P2	ADCY9	P1P2	GGACCGAGCGCGTGGAACCA	0.00317705	0.0120966	0.00769971	0.0329631	IN_GENOME=1	4000	2596	2224	687	456	868	1678	1519	1180	1197	1388	1448
ADCY9_-_4166007.23-P1P2	ADCY9	P1P2	Ggacccggagcagcgagctt	-0.00847096	0.0855109	0.0135984	-0.0684103	IN_GENOME=1	3205	2225	1998	959	790	1053	2091	1542	1274	671	1066	1408
ADCYAP1_+_904799.23-P1P2	ADCYAP1	P1P2	GGAAGGGGGCGCAGAGAGAG	0.0023862	0.0291988	0.0309385	-0.0384089	NONE	6120	4645	3700	2049	1064	1864	4243	3017	2251	1697	1569	2418
ADCYAP1_+_904824.23-P1P2	ADCYAP1	P1P2	GACCAGGAGGGAGCGTGACA	0.0168004	0.113427	-0.00232223	-0.157366	NONE	2853	2599	1710	3602	878	1022	1684	1223	1137	469	538	1181
ADCYAP1_-_904647.23-P1P2	ADCYAP1	P1P2	GTGGCCCGCGGCTCCTACAA	0.019677	0.0170199	-0.0374046	-0.0990571	NONE	2153	1727	1187	564	403	749	843	753	805	528	452	916
ADCYAP1_+_904967.23-P1P2	ADCYAP1	P1P2	GGCTGGAGTCACCACCCGAG	0.0128667	-0.0380925	0.0516508	-0.0567455	NONE	5057	3728	2802	1983	581	1411	3530	2766	1703	1205	1249	1952
ADCYAP1_+_904729.23-P1P2	ADCYAP1	P1P2	GTGGCCGTAAGTCCACCCGG	0.0088465	-0.0490222	0.0389512	-0.0966799	IN_GENOME=1	2084	1551	1193	633	271	694	1346	950	673	536	397	857
ADCYAP1R1_+_31092317.23-P1P2	ADCYAP1R1	P1P2	GAGACGGCCGAGGCGTGGAG	-0.0172498	0.128929	-0.0136668	-0.0241992	IN_GENOME=1	3333	2541	2314	1188	992	1071	1850	1349	1354	745	1491	1478
ADCYAP1R1_+_31092380.23-P1P2	ADCYAP1R1	P1P2	GAGACCGCCAAGCCAGAGGA	-0.00157043	0.0305287	0.00533689	0.126502	IN_GENOME=1	2662	2025	1656	857	559	973	1563	1364	1097	1342	1766	1203
ADCYAP1R1_+_31092343.23-P1P2	ADCYAP1R1	P1P2	GCTGGGCGAAGGTTCTGGAG	0.0184623	0.0664587	0.0325255	-0.13985	IN_GENOME=1	3176	2306	1680	1853	751	1098	1607	1672	1020	694	776	1612
ADCYAP1R1_-_31092299.23-P1P2	ADCYAP1R1	P1P2	GCCCCGCAGTGAGCAGGTAA	-0.00185393	0.0704572	-0.0189196	-0.0205122	IN_GENOME=1	7094	4804	4172	2871	1408	2019	3330	2274	2446	1849	2206	2792
ADCYAP1R1_+_31092421.23-P1P2	ADCYAP1R1	P1P2	GGCCCTCGCCCGCTCTCCGT	0.011669	-0.000491417	-0.00858747	0.138908	IN_GENOME=1	4542	3116	2448	1387	640	1295	1745	1683	1418	2250	2203	1658
ADD1_+_2846015.23-P1P2	ADD1	P1P2	GCAAGCCGGCCAGGAACGAG	0.00613611	-0.0796112	0.0221764	0.0858362	IN_GENOME=1	3053	2122	1721	552	308	915	1753	1464	1071	741	1583	991
ADD1_-_2845997.23-P1P2	ADD1	P1P2	GTCATCGGGATAGGACCCCG	0.0336083	-0.0166892	0.0571396	0.106876	IN_GENOME=1	5231	4330	2660	1064	651	1425	4424	2756	1832	1867	2870	1952
ADD1_-_2845596.23-P1P2	ADD1	P1P2	GCGCAGGCCGCACCCAGGTC	-0.0209742	-0.132666	0.0410261	0.138665	IN_GENOME=1	2506	1718	1693	477	217	834	1777	1357	911	1486	1503	1114
ADD1_-_2845697.23-P1P2	ADD1	P1P2	GCGGAGCCGGAGCCGACGGG	-0.14147	-0.06112	0.0314165	0.0769338	IN_GENOME=1	1369	992	2192	659	387	1051	3208	1834	1521	1394	1503	1371
ADD1_-_2845605.23-P1P2	ADD1	P1P2	GCACCCAGGTCGGGCGGTGG	-0.0054756	0.0757103	0.0343382	0.204053	IN_GENOME=1	1482	1359	1040	638	372	520	1238	929	659	1043	1862	806
ADD2_+_70995263.23-P1P2	ADD2	P1P2	GCAGGGCTGTGAGGGACTAG	-0.00841277	0.0337961	-0.0151752	-0.116533	IN_GENOME=1	3391	2270	2075	1291	537	920	1693	1172	1220	861	580	1418
ADD2_+_70995300.23-P1P2	ADD2	P1P2	GCCCAGCCTCGTGCGGGAAA	-0.00304803	0.170843	0.0165858	-0.0638511	IN_GENOME=1	3671	2708	2272	2042	1293	1139	1910	1512	1181	706	910	1311
ADD2_-_70994876.23-P1P2	ADD2	P1P2	GAACACACCGCTGCCGGCCA	0.0113478	0.100155	-0.00685971	0.0885727	NONE	7006	6019	4235	4597	1698	2108	3709	2884	2674	2578	3261	2625
ADD2_+_70995142.23-P1P2	ADD2	P1P2	GCGAGCGCGGGCTGCAGCAT	0.017401	0.228352	-0.00629694	0.00911316	IN_GENOME=1	4043	3025	2187	4275	2077	1384	2221	1497	1485	1575	1224	1711
ADD2_+_70995010.23-P1P2	ADD2	P1P2	GGATGCCGCGCAGGAGGTAA	-0.281703	0.116722	-0.197796	-0.12729	IN_GENOME=1	1140	532	3872	1959	1759	2015	992	683	2528	1116	1466	2676
ADD3_+_111767932.23-P1P2	ADD3	P1P2	GCGCAGAGCCCCAGAGGGTA	-0.0105951	-0.0791027	-0.0044215	-0.106588	IN_GENOME=1	2546	1955	1694	1740	301	892	1760	1600	1349	513	914	1322
ADD3_-_111767767.23-P1P2	ADD3	P1P2	GGCGAGCCGCCAGCCCGTAA	0.00208201	0.0258981	0.00676332	-0.00559584	IN_GENOME=1	3070	1958	1705	719	464	826	1640	1178	1034	769	767	1002
ADD3_-_111767783.23-P1P2	ADD3	P1P2	GTAACGGTCGCCAGTGTGAG	-0.0143566	0.0689329	0.0212122	0.022528	IN_GENOME=1	5631	4548	3944	1881	1453	2099	4308	3226	2509	2799	1864	2672
ADD3_-_111767791.23-P1P2	ADD3	P1P2	GGCCAGTGTGAGGGGCGGGA	-0.543208	-0.0610612	-0.276329	-0.283875	IN_GENOME=1	94	56	2210	1536	407	1105	233	166	1041	379	352	1403
ADD3_+_111768327.23-P1P2	ADD3	P1P2	GAAGCGTCGGGCCCACCCGG	-0.0500556	0.0814762	0.00985853	0.0540333	NONE	2377	1475	1869	695	604	821	1636	1247	1040	1063	1163	1151
ADGB_+_146920153.23-P1P2	ADGB	P1P2	GGCAGAAGCCGATCTATGTA	0.00848243	-0.0591824	0.0252809	-0.150603	NONE	3136	2169	1735	385	352	947	1909	1513	1112	594	512	1263
ADGB_-_146920345.23-P1P2	ADGB	P1P2	GCCTGCAGCAAACTGTGCCA	0.035751	0.0628666	-0.00781931	-0.000213028	NONE	3846	2377	1665	478	613	912	1429	1079	1022	758	1391	1312
ADGB_+_146920504.23-P1P2	ADGB	P1P2	GCTATGAAGAAGAGGAGGGG	-0.576581	-0.601746	-0.294057	-0.650266	IN_GENOME=1	56	29	1547	2	22	824	177	149	972	100	84	1459
ADGB_+_146920457.23-P1P2	ADGB	P1P2	GCCCAAAGCAAGAAAATCAG	0.0168437	0.127856	0.0260231	-0.157759	IN_GENOME=1	4281	3520	2437	2361	1243	1349	2596	2578	1684	726	804	1799
ADGB_-_146920535.23-P1P2	ADGB	P1P2	GTCTTCTTCATAGCCCTCTC	0.014576	0.0630255	0.0142226	0.103676	IN_GENOME=1	2510	1610	1282	287	411	611	1019	867	664	896	1002	809
ADH1A_-_100212118.23-P1P2	ADH1A	P1P2	GGGAGACTGGTGAGTCCTTG	-0.00351215	0.0219383	-0.0101376	0.0966389	IN_GENOME=1	4850	3318	2900	1088	761	1381	2695	1927	1906	2464	1917	1907
ADH1A_-_100212162.23-P1P2	ADH1A	P1P2	GTAAAGCAGGTGTATTGCAT	-0.00250711	0.0472744	-0.00819192	0.0269705	NONE	7086	4281	3954	1761	1184	1900	3389	2233	2270	1967	2442	2520
ADH1A_+_100212126.23-P1P2	ADH1A	P1P2	GTGCTTTATGCACTTGAGCA	0.00807445	0.00428619	-0.0015469	0.0520439	IN_GENOME=1	2879	2648	1842	568	523	1034	1459	1285	1079	1242	1293	1322
ADH1A_-_100211816.23-P1P2	ADH1A	P1P2	GACCGCAAATGTCTTTAATG	0.0110572	-0.0574888	0.021385	0.00241775	IN_GENOME=1	3367	3009	2080	1608	404	1078	2235	1562	1256	908	1315	1382
ADH1A_-_100211701.23-P1P2	ADH1A	P1P2	GTAGTAATACATTTAAATTA	7.27e-05	0.0338145	0.0100867	-0.0195098	NONE	8349	5568	4808	1902	1408	2412	5023	3422	3014	2203	2442	3194
ADH1B_+_100242511.23-P1P2	ADH1B	P1P2	GACAAAGACTCACAGTCTGC	0.0001215	0.0685822	-0.0468453	0.098427	IN_GENOME=1	3464	2347	2010	667	680	984	1221	1077	1237	1496	1391	1257
ADH1B_+_100242040.23-P1P2	ADH1B	P1P2	GCTGACAGAAGTTTGATGAG	0.00707644	0.009616	-0.00431256	-0.0325765	IN_GENOME=1	2977	2233	1732	629	463	892	1610	1186	1110	1037	558	1102
ADH1B_-_100242120.23-P1P2	ADH1B	P1P2	GTAATAACACATTTGAATTA	0.00326556	-0.0259611	0.0102026	-0.144825	IN_GENOME=1	3167	2230	1833	575	466	1067	2156	1191	1164	988	483	1547
ADH1B_-_100242280.23-P1P2	ADH1B	P1P2	GTTCTATACATTCCTGTTAA	-0.0107934	0.295623	0.0104662	0.0301111	IN_GENOME=1	3142	2451	2110	5935	2101	1010	2118	1693	1373	1122	1352	1399
ADH1B_-_100242333.23-P1P2	ADH1B	P1P2	GCAGTATACATTACATATTG	-0.00946015	0.108155	0.0261075	0.125407	IN_GENOME=1	1902	1716	1361	1099	515	615	1369	1152	817	1085	1452	985
ADH1C_-_100273879.23-P1P2	ADH1C	P1P2	GGGAGGCTGGTGAGTACTTG	0.0301602	0.0380828	-0.0149012	0.121911	NONE	4264	3464	2200	603	739	1240	2123	1491	1538	2456	1697	1624
ADH1C_-_100273923.23-P1P2	ADH1C	P1P2	GTAAAGCAGGTATGTTGCAC	0.019064	0.0594755	-0.0113577	0.0836779	IN_GENOME=1	3040	2209	1602	479	562	850	1339	1338	1129	1214	1205	1116
ADH1C_-_100273518.23-P1P2	ADH1C	P1P2	GGGAATAAACTATCACTTTA	-0.0118063	-0.0157445	0.0107551	0.012819	NONE	3367	2346	2152	753	503	1096	1833	1436	1174	930	1336	1354
ADH1C_-_100273471.23-P1P2	ADH1C	P1P2	GTAAAGACTTTTCTAACTTT	0.0199361	0.00432892	-0.00363256	0.0125489	IN_GENOME=1	3873	2348	1853	1275	471	931	1496	1204	1073	1036	1134	1318
ADH1C_+_100273655.23-P1P2	ADH1C	P1P2	GTAAATTAGAAATGATACAC	-0.00437616	0.00632303	-0.0152491	-0.177043	IN_GENOME=1	2460	1528	1410	588	401	785	1368	997	1012	797	290	1220
ADH4_+_100065429.23-P1P2	ADH4	P1P2	GGACACGGAACTCCCTGGGT	0.00494854	0.0917733	-0.00870989	-0.0699991	IN_GENOME=1	4559	3122	2572	1836	1058	1368	2525	1936	1831	1254	1170	2029
ADH4_+_100065433.23-P1P2	ADH4	P1P2	GATAGGACACGGAACTCCCT	0.0035549	0.136371	-0.0149749	0.069361	IN_GENOME=1	4186	3317	2565	2961	1258	1310	2202	1529	1587	1698	1900	1752
ADH4_+_100065444.23-P1P2	ADH4	P1P2	GGACAGCTCATTATAGGACA	-0.00754376	0.0753936	-0.0248522	0.0451139	IN_GENOME=1	1919	1633	1316	1350	440	616	1157	740	857	963	897	996
ADH4_-_100065227.23-P1P2	ADH4	P1P2	Ggaataaattcctggcatag	-0.00612598	-0.0614043	-0.00378943	0.0137668	IN_GENOME=1	839	639	539	54	82	223	512	293	310	308	189	292
ADH4_+_100065450.23-P1P2	ADH4	P1P2	GTTCAAAGACAGCTCATTAT	-0.00182515	0.133957	-0.0226269	0.114776	IN_GENOME=1	1965	1167	1082	2595	485	511	783	761	704	792	691	605
ADH5_+_100009684.23-P1P2	ADH5	P1P2	GCCCAGCGAGCGGCTCAGAG	-0.0142226	0.00138865	-0.02752	-0.0307227	NONE	4998	3488	3251	737	791	1586	2559	2018	2144	1487	1605	2222
ADH5_+_100009821.23-P1P2	ADH5	P1P2	GCGAGGTAGGGCCCGTTGAG	0.023516	0.166511	0.0138577	-0.0706864	NONE	2887	2631	1652	846	1036	932	1974	1629	1270	928	791	1439
ADH5_-_100009831.23-P1P2	ADH5	P1P2	GCTCAGGGCCCTCCGCTCAA	0.0112694	-0.0440647	-0.0231573	-0.208695	NONE	2387	1391	1189	410	280	700	900	736	745	243	424	921
ADH5_+_100009798.23-P1P2	ADH5	P1P2	GGGGCCCTGAGTCCAAGGGA	0.00963983	-0.0684803	-0.0700722	0.0613546	NONE	3837	2609	2088	991	399	1123	1144	710	1142	1251	1046	1151
ADH5_+_100009838.23-P1P2	ADH5	P1P2	GTCCGTGAACATGGCGAACG	0.000468952	-0.0304644	-0.000304935	-0.0606962	IN_GENOME=1	2828	1819	1595	305	335	784	1511	1246	1072	613	825	1149
ADH6_-_100140413.23-P1P2	ADH6	P1P2	GAGGCGACTGGTAGATCAGA	0.00311593	-0.0334072	-0.005548	-0.0504077	IN_GENOME=1	4221	3096	2496	1146	484	1149	2364	1708	1628	751	1367	1573
ADH6_+_100140186.23-P1P2	ADH6	P1P2	GCTAGTCTCTGGGCTCCTAA	-0.00557093	0.0103687	0.00142314	-0.0881654	IN_GENOME=1	2790	1620	1559	572	348	668	1417	806	825	435	801	1061
ADH6_+_100140286.23-P1P2	ADH6	P1P2	GTGTGTACTACAGGCCAAGT	0.0112597	-0.000747509	0.0224699	-0.158595	NONE	5124	3199	2642	798	655	1327	2823	1729	1474	687	1002	1960
ADH6_-_100140386.23-P1P2	ADH6	P1P2	GTTCACTGTAGAAAGTACAA	0.012449	0.0911864	0.00250995	0.0140773	IN_GENOME=1	5932	4428	3317	3985	1210	1569	2781	2029	1820	1530	1680	1938
ADH6_-_100140394.23-P1P2	ADH6	P1P2	GAGAAAGTACAAAGGTACAC	0.00589036	0.110067	0.00928551	-0.0159518	IN_GENOME=1	7049	4048	3618	3539	1507	1783	3303	2767	2210	1658	1772	2328
ADH7_+_100356481.23-P1P2	ADH7	P1P2	GAGCCAGACTATCTATGTGA	0.0156468	-0.0441876	-0.00497128	-0.028604	IN_GENOME=1	5332	4280	3024	1411	670	1676	2813	2263	2036	1334	1530	2038
ADH7_+_100356385.23-P1P2	ADH7	P1P2	GTCCAAGACAAAGACAGGAT	-0.00189977	0.138062	0.00354555	0.0199718	IN_GENOME=1	4081	3390	2659	3670	1249	1290	2435	1736	1564	1215	1536	1614
ADH7_+_100356142.23-P1P2	ADH7	P1P2	GTCCAATGTCAGCAAGACAT	-0.00609967	0.0351898	0.0128366	0.00790649	NONE	2324	1773	1494	799	419	713	1538	872	826	590	797	849
ADH7_-_100356092.23-P1P2	ADH7	P1P2	GGAGCAATTGCCCAGCTATC	0.00476609	0.0821005	0.00947494	0.0714165	NONE	4511	3551	2732	1599	1008	1366	2523	2254	1741	1453	1667	1506
ADH7_+_100355983.23-P1P2	ADH7	P1P2	GGTAGTTCAATGGGAAACCA	0.00393853	0.0102422	-0.0321617	-0.0718836	NONE	6815	4505	3804	1399	946	1817	2958	2024	2384	1423	1826	2720
ADHFE1_-_67344732.23-P1P2	ADHFE1	P1P2	GCGGTGTAGCGACCCGAGGA	-0.21555	-0.0353474	-0.0187958	0.10142	NONE	481	303	1200	282	280	671	1083	1006	927	730	1509	904
ADHFE1_-_67344792.23-P1P2	ADHFE1	P1P2	GCCGGGTCGCGTACTTGCTG	-0.00959761	-0.00690117	-0.0210142	-0.0280811	IN_GENOME=1	2375	1965	1629	588	412	860	1111	953	928	690	889	1115
ADHFE1_+_67344765.23-P1P2	ADHFE1	P1P2	GCAAGTACGCGACCCGGGCT	-0.0419003	0.088564	-0.00897485	0.0339759	NONE	2687	2298	2344	651	932	1224	2212	1462	1492	1356	1489	1590
ADHFE1_+_67344685.23-P1P2	ADHFE1	P1P2	GCTCCGCCGGCCAATCACGG	0.0191338	0.034561	0.0262385	0.104625	IN_GENOME=1	4191	3466	2355	624	713	1217	2580	1913	1444	2199	2271	1901
ADHFE1_-_67345102.23-P1P2	ADHFE1	P1P2	GTAGCAGGCAGTGGAGAGCT	-0.0553857	0.113464	0.00396284	-0.171454	IN_GENOME=1	3197	2332	2828	2989	1221	1421	2385	1686	1521	608	1008	1944
ADI1_+_3523275.23-P1P2	ADI1	P1P2	GCGGCCCCTGGGTTCGAACA	0.00201054	0.125398	-0.0124281	-0.0423814	IN_GENOME=1	2274	1507	1288	1583	529	581	1186	678	762	702	351	747
ADI1_-_3523293.23-P1P2	ADI1	P1P2	GGTGCCGTGTTCGAACCCAG	-0.0107718	0.107896	-0.00502216	0.0183195	IN_GENOME=1	2631	1966	1729	3552	741	886	1635	1023	1044	905	1103	1188
ADI1_+_3523254.23-P1P2	ADI1	P1P2	GGCACCCGCACTGCGCGTCA	-0.00596953	-0.0209931	0.011056	0.0622434	IN_GENOME=1	2756	2013	1732	314	404	903	1507	1403	1050	1083	891	985
ADI1_-_3523067.23-P1P2	ADI1	P1P2	GGCCGCTGCCCGGCACCTGG	0.0123187	0.11787	0.02731	-0.0585064	NONE	4928	3681	2759	4124	1164	1326	3120	2531	1813	1247	1059	1841
ADI1_-_3523313.23-P1P2	ADI1	P1P2	GGGCCGCGCTCGGAGCCCGT	0.0336227	0.0292094	-0.019871	0.145176	NONE	5612	4992	2958	1210	838	1468	2066	1660	1657	2506	1980	1619
ADIG_+_37209911.23-P1P2	ADIG	P1P2	GATGTGAGGTCGTTCACCAG	0.0120129	0.187737	0.0131349	-0.0383027	IN_GENOME=1	4367	3047	2368	7107	1507	1223	2193	1734	1388	990	1318	1692
ADIG_+_37209902.23-P1P2	ADIG	P1P2	GCGTTCACCAGCGGCATCAA	0.0106093	-0.0287553	-0.0258094	-0.109896	IN_GENOME=1	4161	3000	2316	795	539	1251	1727	1416	1458	865	825	1652
ADIG_+_37209891.23-P1P2	ADIG	P1P2	GGGCATCAAAGGGTACTTCA	-0.00236416	-0.056544	-0.0136723	0.0311756	IN_GENOME=1	4012	3092	2526	487	442	1174	2099	1524	1533	1427	1832	1829
ADIG_+_37209880.23-P1P2	ADIG	P1P2	GGTACTTCATGGCGCATGTG	0.0269173	0.0172026	-0.00465901	0.0147787	IN_GENOME=1	4264	3116	2134	871	622	1155	2050	1252	1290	1224	1335	1541
ADIG_+_37210368.23-P1P2	ADIG	P1P2	Gcttgcaccccagctgaaag	-0.00221827	0.0101276	-0.0211479	0.0242539	NONE	3019	2607	2010	1127	537	1032	1752	1269	1346	1471	758	1227
ADIPOQ_+_186560526.23-P1P2	ADIPOQ	P1P2	GTTGCTCTTACCCTCTGGTA	0.00593762	-0.0661686	-0.0368826	0.140203	IN_GENOME=1	686	464	382	154	83	231	277	228	253	416	248	238
ADIPOQ_-_186560924.23-P1P2	ADIPOQ	P1P2	GGCTTGACCAGGTAGGGCAA	0.0156371	0.0374879	0.00413269	0.106191	NONE	3526	2879	2017	1390	558	939	1831	1200	1123	1055	1518	1070
ADIPOQ_+_186560448.23-P1P2	ADIPOQ	P1P2	GAACAGCCTGGTACTCACGG	-0.0136227	-0.0557271	-0.0128483	-0.0497524	NONE	4544	2754	2743	2268	443	1172	2255	1713	1675	1246	844	1588
ADIPOQ_-_186560537.23-P1P2	ADIPOQ	P1P2	GGGTTCTGATTCCATACCAG	0.000405154	0.0292398	0.0184011	-0.124635	IN_GENOME=1	5853	4958	3790	1235	1143	2002	3647	3008	2273	1122	1389	2585
ADIPOQ_+_186560496.23-P1P2	ADIPOQ	P1P2	GCCACAGACTGCAGTCAGAA	-0.00263569	-0.0271194	-0.0227618	0.0150402	NONE	4551	3469	2855	980	575	1324	2088	1823	1781	1449	1664	1870
ADIPOR1_+_202927394.23-P1P2	ADIPOR1	P1P2	GGGGAGGGCGCTGAAGATCG	-0.00376788	-0.0844835	-0.0179678	0.0262019	IN_GENOME=1	5200	2918	2821	614	406	1235	2466	1633	1772	2024	1879	2249
ADIPOR1_+_202926993.23-P1P2	ADIPOR1	P1P2	GCCACGGGGTGGAGATGCAT	-0.00550928	-0.040841	0.0190104	-0.165226	IN_GENOME=1	1694	1448	1148	132	219	539	1190	663	607	315	277	716
ADIPOR1_-_202926990.23-P1P2	ADIPOR1	P1P2	GGCTCTCTGGTCCCGATCTG	-0.0242706	-0.091779	0.000767781	0.122736	IN_GENOME=1	1679	1074	1121	182	132	416	1016	609	610	871	793	659
ADIPOR1_-_202927375.23-P1P2	ADIPOR1	P1P2	GCTACATCCCGCGGCGCTGG	-0.0267924	-0.0224487	-0.0770331	-0.061861	IN_GENOME=1	971	1053	859	79	251	565	499	376	576	328	380	573
ADIPOR1_+_202926923.23-P1P2	ADIPOR1	P1P2	GCGCCGCGCGTGGGGAGGGA	-0.0674348	-0.0410694	-0.226906	-0.241714	IN_GENOME=1	832	539	754	623	194	478	141	110	468	219	172	633
ADIPOR2_-_1800242.23-P1P2	ADIPOR2	P1P2	GgagagcgCGATTCCAGAAG	0.00671204	0.0182134	-0.0113451	0.0178355	NONE	4404	3299	2567	803	736	1360	1855	1611	1458	1574	1652	1921
ADIPOR2_-_1800278.23-P1P2	ADIPOR2	P1P2	GcagcggcggcggcTACACC	-0.0277954	-0.0141199	0.00460995	0.0722111	IN_GENOME=1	2334	1367	1528	1156	309	668	1277	910	814	659	1192	855
ADIPOR2_-_1800250.23-P1P2	ADIPOR2	P1P2	GGATTCCAGAAGCGGCATCg	0.0186454	0.0202345	0.00120911	0.0372808	IN_GENOME=1	5593	3901	2896	1201	799	1462	2525	2280	1855	1709	2264	2173
ADIPOR2_+_1800595.23-P1P2	ADIPOR2	P1P2	GCGCCGGACTCCTCCGACAG	-0.00130459	0.0126059	0.00955608	-0.0550329	IN_GENOME=1	4381	2772	2481	5137	672	1276	2462	1980	1611	1167	1023	1727
ADIPOR2_-_1800256.23-P1P2	ADIPOR2	P1P2	GAGAAGCGGCATCgcggcgg	-0.0109656	0.0502758	0.0277647	-0.122508	IN_GENOME=1	2414	2237	1769	1769	552	873	1706	1521	1036	470	718	1193
ADIRF_-_88728314.23-P1P2	ADIRF	P1P2	GCCGAAGCCATGGCAAGCAA	0.038138	0.0893358	0.0155457	-0.0628013	NONE	2816	2193	1346	1301	548	717	1489	981	846	608	582	969
ADIRF_-_88728503.23-P1P2	ADIRF	P1P2	GTCCTCCACTGAGACGCAGG	-0.00265782	-0.0185403	-0.0351365	0.061936	IN_GENOME=1	4741	3308	2846	870	575	1270	2360	1686	1984	1892	1789	1847
ADIRF_-_88728681.23-P1P2	ADIRF	P1P2	GGAGGGTGAAGGTCCAGGAC	0.0408613	-0.110865	-0.00978396	0.000415759	IN_GENOME=1	5563	3553	2363	778	411	1421	2593	1501	1646	1461	1362	1798
ADIRF_+_88728033.23-P1P2	ADIRF	P1P2	GACCGAACCAGGGACCGAAG	-0.0154175	0.0795708	-0.0061528	0.120939	IN_GENOME=1	4172	2495	2533	966	726	996	1846	1507	1357	1847	1855	1478
ADIRF_-_88728567.23-P1P2	ADIRF	P1P2	GCAGGGAGGCAGCGGAACAG	0.00180851	0.256483	0.0430839	0.103571	IN_GENOME=1	2602	2009	1593	3296	1476	858	1771	1401	911	1180	1375	1088
ADK_+_75936570.23-P1	ADK	P1	GCGATGCTCTACGTCCGCTC	0.0404027	0.290061	-0.0038748	-0.00822334	IN_GENOME=1	1576	883	629	4071	735	363	780	387	440	336	350	452
ADK_+_75936748.23-P1	ADK	P1	GCCAACACGAGGGGGACCAG	-0.524576	-0.153093	-0.312976	-0.341294	NONE	52	2	273	145	41	174	247	118	1165	215	232	1072
ADK_+_75936517.23-P1	ADK	P1	GGCTCAGGCACTCAGCGACT	-0.0117023	0.104625	-0.014663	0.20672	IN_GENOME=1	2159	1366	1314	2066	540	656	1092	903	857	1374	1689	872
ADK_-_75936578.23-P1	ADK	P1	GGTACCTGCTGCTGCCCGAG	0.0275423	0.0794893	-0.00206182	0.00678719	IN_GENOME=1	5792	3625	2671	1544	929	1275	2138	1874	1583	1388	1540	1818
ADK_+_75936538.23-P1	ADK	P1	GTACCACAGCAACTGCTTCC	0.0197795	0.0155856	-0.0215668	0.0258609	IN_GENOME=1	4641	3142	2349	7450	615	1151	1811	1575	1529	1135	1146	1317
ADK_-_75911021.23-P2	ADK	P2	GTGGGCTGTAGAGCCAAAGT	0.00332838	0.0761939	0.0281274	0.128775	IN_GENOME=1	2537	1658	1414	619	479	668	1251	1306	820	1049	1495	970
ADK_-_75911025.23-P2	ADK	P2	GCTGTAGAGCCAAAGTGGGG	-0.0802646	-0.0335595	-0.0472255	-0.126277	IN_GENOME=1	1203	561	1011	236	173	411	624	348	504	197	418	598
ADK_+_75911444.23-P2	ADK	P2	GGCCATCCCCCGGGAAGAGA	0.0362812	0.115903	-0.0044519	0.00593527	IN_GENOME=1	4368	3621	2182	2634	966	1111	2029	1435	1372	1079	1221	1432
ADK_-_75911437.23-P2	ADK	P2	GGGACCGGAGCAGCGTCTGT	0.00609376	0.00128175	-0.00566941	0.0786527	IN_GENOME=1	4815	4240	3056	1461	820	1645	2519	2235	1924	1914	2490	2054
ADK_+_75911404.23-P2	ADK	P2	GGCTCCGGTCCGACCCTCCG	-0.211237	-0.27943	-0.0716287	-0.0967147	NONE	884	553	2133	140	140	1097	1090	1048	1369	828	785	1498
ADM_+_10327266.23-P1P2	ADM	P1P2	GAGCGAACCCAGGTACATCA	0.0256183	-0.0244677	-0.0151718	-0.0749436	IN_GENOME=1	5700	4225	2899	1034	626	1423	2443	1774	1803	930	1351	1914
ADM_+_10326660.23-P1P2	ADM	P1P2	GTGAGAAGCCCGAAGTGGCA	0.00735819	0.0664596	-0.0190507	0.0796159	IN_GENOME=1	6930	5237	4039	2385	1370	2003	3203	2483	2509	2360	3245	2594
ADM_-_10327037.23-P1P2	ADM	P1P2	GGGTGCAGCGGCCTCCCCTG	0.00714499	-0.0191606	0.020873	0.0396874	IN_GENOME=1	3326	2641	1990	1009	534	1183	2309	1591	1293	1026	1525	1369
ADM_+_10327276.23-P1P2	ADM	P1P2	GTAGGAAGGCGAGCGAACCC	-0.00659797	-0.0479118	0.0098311	-0.0995887	IN_GENOME=1	3243	2413	2066	563	382	973	1982	1300	1169	602	720	1237
ADM_+_10327290.23-P1P2	ADM	P1P2	GGCGGTGTCAGCGCCTAGGA	0.0365319	0.26466	-0.00169665	-0.226039	IN_GENOME=1	2183	1768	1076	2480	1031	576	751	755	594	196	249	678
ADM2_-_50920028.23-P1P2	ADM2	P1P2	GCGGGCCGCGACTCCGCTCC	0.0198785	0.123907	0.0287039	0.101726	IN_GENOME=1	1244	733	587	194	207	229	572	495	340	402	565	410
ADM2_+_50920011.23-P1P2	ADM2	P1P2	GCCTGCCTGGAGCGGAGTCG	-0.00169399	0.12961	-0.037506	-0.18875	IN_GENOME=1	3403	1645	1689	3117	815	877	1349	969	1156	451	478	1233
ADM2_+_50920298.23-P1P2	ADM2	P1P2	GAGGAGGCTGATGCAACCCA	0.0311959	0.195756	-0.0195229	-0.0362703	IN_GENOME=1	4412	2488	1883	3759	1235	964	1674	1457	1394	865	977	1351
ADM2_+_50920227.23-P1P2	ADM2	P1P2	GGGTGAGCCGGGCACGTCGG	-0.000383125	-0.0363438	0.00834105	-0.0373917	IN_GENOME=1	3816	2775	2302	942	522	1257	2339	1846	1529	953	1065	1487
ADM2_+_50920473.23-P1P2	ADM2	P1P2	GGAGTCCTAGCAGCAGGTGG	0.00186008	0.0964132	-0.00617025	-0.118102	IN_GENOME=1	4736	3159	2694	2500	1249	1579	3073	2106	2070	1056	1074	2150
ADM5_+_50191862.23-P1P2	ADM5	P1P2	GCCGAGAAGGAACCAAGGAA	-0.027486	0.0743407	-0.0228328	-0.193898	NONE	1964	1449	1440	838	474	667	924	933	848	345	286	851
ADM5_+_50191867.23-P1P2	ADM5	P1P2	GGGACCCCGAGAAGGAACCA	0.0100403	0.0055983	0.00676438	0.0433258	NONE	5901	3419	2956	1723	817	1605	2541	1922	1644	1699	2261	2115
ADM5_+_50191684.23-P1P2	ADM5	P1P2	GACCCCAGCTGAGGATTTAT	0.00807583	0.0209597	1.94e-05	-0.0239693	IN_GENOME=1	4546	3437	2637	813	685	1249	1981	1725	1441	1171	1029	1538
ADM5_+_50191838.23-P1P2	ADM5	P1P2	GGCAAGAGGCCTAGAGACGG	0.00734629	0.198285	0.0116677	0.097614	IN_GENOME=1	4592	2691	2357	2036	1568	1209	2800	1842	1633	1684	2443	1773
ADM5_-_50191704.23-P1P2	ADM5	P1P2	GGCCAATAAATCCTCAGCTG	0.0100301	0.0255284	0.00808865	0.0503873	IN_GENOME=1	2645	2070	1540	313	457	815	1487	1007	902	960	1241	1146
ADNP_-_49547651.23-P1P2	ADNP	P1P2	Ggtgggagaggcggcttcac	-0.12687	-0.347446	0.266572	0.174864	IN_GENOME=1	2036	1367	2836	312	151	1646	17892	11300	1747	2471	2408	1580
ADNP_-_49547603.23-P1P2	ADNP	P1P2	Gcgtcgagcggtgcagacaa	0.0155183	0.0731788	0.0618823	0.186555	IN_GENOME=1	10892	8198	5987	4204	2062	2918	9215	6348	3883	4972	6997	3651
ADNP_-_49547707.23-P1P2	ADNP	P1P2	GCAGCAGCGGGGACCGAGAG	-0.590108	-0.478425	-0.119737	-0.407793	IN_GENOME=1	186	60	4454	170	106	2182	2246	1634	3425	450	584	3185
ADNP_+_49547892.23-P1P2	ADNP	P1P2	GTGTCTGCTGAGGGGAGACG	-0.0360573	0.0312007	0.0797918	-0.272653	IN_GENOME=1	2386	1653	1799	43	581	1008	3599	2552	1359	248	374	1120
ADNP_-_49547964.23-P1P2	ADNP	P1P2	GCCTGCCCTAGCCAAAATGG	0.00478845	-0.0576505	0.00928238	-0.000749615	NONE	4586	3699	2811	1510	534	1426	2882	1742	1638	1277	1649	1858
ADNP2_+_77867421.23-P1P2	ADNP2	P1P2	Gctcggaggggaccagactg	-0.0137794	-0.0273076	-0.00246117	-0.0756646	NONE	4058	2977	2698	1250	594	1369	2361	1618	1550	788	1157	1635
ADNP2_-_77867208.23-P1P2	ADNP2	P1P2	GGACCAGTCGCGCTGGGGGT	-0.0499361	-0.0211779	0.0654786	-0.000119187	IN_GENOME=1	1350	787	1028	682	253	566	1724	1264	731	587	805	878
ADNP2_-_77867536.23-P1P2	ADNP2	P1P2	GGAATCCCGGGACGTTCTCA	-0.0183169	-0.0481596	-0.0224873	-0.382299	NONE	1761	1249	1188	1664	269	686	1118	865	896	141	183	904
ADNP2_-_77867623.23-P1P2	ADNP2	P1P2	GgccggTCACGTGGGAGCGG	0.0290946	0.0264837	0.00539052	-0.0130814	IN_GENOME=1	7637	4862	3514	3747	1045	1855	3622	2754	2372	1974	1779	2517
ADNP2_+_77867603.23-P1P2	ADNP2	P1P2	GGCCCCCGCTCCCACGTGAc	0.00172774	0.0506114	0.02226	0.00928514	IN_GENOME=1	10736	8115	6507	2604	1900	3000	6149	4824	3639	2923	3174	3751
ADO_-_64564781.23-P1P2	ADO	P1P2	GACCGCAAGGGGCGGAGGAA	-0.450635	-0.285677	-0.108568	-0.0783	IN_GENOME=1	109	77	1469	185	91	735	589	419	822	325	780	871
ADO_+_64565053.23-P1P2	ADO	P1P2	GTGACTGGCGGCAGGTTGGG	0.0479372	0.145909	0.0035318	0.044011	IN_GENOME=1	5297	3436	2159	2879	1212	1205	2463	1520	1472	1670	1428	1662
ADO_-_64565135.23-P1P2	ADO	P1P2	GGCGTGTTCCTGCTCAAGAG	0.0110172	0.0217983	-0.0107228	0.0450219	IN_GENOME=1	3541	2356	1888	1026	489	888	1816	926	1089	1356	1053	1281
ADO_-_64564623.23-P1P2	ADO	P1P2	GGCGCGTGCGCGCTCAGAGG	0.0527268	0.0809448	0.0368236	-0.186048	IN_GENOME=1	3824	2488	1510	686	532	725	1446	1468	880	341	407	979
ADO_+_64565065.23-P1P2	ADO	P1P2	GTGTGCATGTAGGTGACTGG	0.0150154	0.13103	-0.00119195	0.200796	IN_GENOME=1	5339	3921	2909	2809	1354	1447	2260	1774	1574	3079	3396	1894
ADORA1_+_203097472.23-P1P2	ADORA1	P1P2	GGGCCGCGCGCGGTAGGGCT	-0.00854689	-0.0321499	-0.00981054	0.0853102	IN_GENOME=1	5581	3982	3529	1243	840	1982	3169	2541	2368	2709	3487	2818
ADORA1_+_203096891.23-P1P2	ADORA1	P1P2	GGCTGGCTGGGACTCGACTC	0.00507068	0.0402366	-0.00199269	-0.0553624	IN_GENOME=1	4298	2898	2404	670	648	1076	2559	1713	1655	748	1166	1478
ADORA1_+_203097506.23-P1P2	ADORA1	P1P2	GGGCAGTGCCCAAAGTTCCA	0.00693835	5.11e-05	-0.00672536	-0.212816	IN_GENOME=1	1778	1403	1062	660	276	557	1045	857	773	526	141	794
ADORA1_+_203097450.23-P1P2	ADORA1	P1P2	GCTGGGCTCTGGACAACGCG	-0.00517144	0.10913	-0.000485225	-0.0176429	IN_GENOME=1	2107	2113	1543	715	663	788	1638	828	911	675	916	1075
ADORA1_-_203096974.23-P1P2	ADORA1	P1P2	GCAGGAATCCCTGGAGCTAG	-0.00328157	-0.0395638	-0.0282933	0.171539	IN_GENOME=1	3151	2307	1946	729	435	1064	1760	920	1207	1906	2637	1471
ADORA2A_-_24819888.23-P1P2	ADORA2A	P1P2	GGCCGGAGCCGGAGACCCAG	0.0239284	0.0491609	0.00574621	0.0417551	NONE	6869	4733	3408	3484	1071	1703	3524	2530	2237	1838	1995	2079
ADORA2A_-_24819903.23-P1P2	ADORA2A	P1P2	GCCAGCGGCCGCCGAGACAG	-0.0981075	-0.0979351	-0.0477922	-0.0100243	NONE	1698	1008	1822	274	259	841	1388	861	1187	799	951	1157
ADORA2A_-_24820281.23-P1P2	ADORA2A	P1P2	GCGGGGAGGGAAGGCAAGTg	-0.0160473	-0.0543599	0.00114889	0.00190872	IN_GENOME=1	3270	2437	2226	593	484	1272	2387	1676	1547	1237	1651	1811
ADORA2A_-_24819947.23-P1P2	ADORA2A	P1P2	GTCAGCCGGGGTGCTAGGTC	0.01366	0.00209943	-0.0255541	0.0536535	IN_GENOME=1	3715	2784	2064	1496	541	1081	1871	1080	1323	1469	1077	1304
ADORA2A_+_24820308.23-P1P2	ADORA2A	P1P2	GgCTCCCCGCCCGCTACCTG	-0.00824654	0.15685	0.033134	0.00221443	IN_GENOME=1	3452	2593	2235	5405	1154	1088	3050	1783	1445	1008	1329	1465
ADORA2B_+_15848965.23-P1P2	ADORA2B	P1P2	GGCCCCCGAGGGAGGAACCC	-0.462669	-0.291841	-0.308678	-0.425102	IN_GENOME=2	73	39	930	81	90	749	179	133	1022	126	252	1184
ADORA2B_-_15848791.23-P1P2	ADORA2B	P1P2	GGCTTCTGCACTGACTTCTA	-0.0289147	0.0478186	-0.00514044	-0.0288193	IN_GENOME=1	2093	1260	1400	1364	403	645	1356	869	877	732	519	880
ADORA2B_+_15848686.23-P1P2	ADORA2B	P1P2	GAGGGACACCAGGAAGTAGT	-0.00801579	0.00762759	-0.0164329	-0.0509784	IN_GENOME=1	3811	2986	2516	841	621	1208	2206	1526	1603	1614	782	1748
ADORA2B_-_15848949.23-P1P2	ADORA2B	P1P2	GCCCCGTCGGAGCTCCGAAA	-0.00109277	0.0444269	-0.0184242	-0.0769229	IN_GENOME=1	3340	2032	1852	1328	606	986	1864	1272	1364	1346	489	1396
ADORA2B_-_15848659.23-P1P2	ADORA2B	P1P2	GTGCTGGTGTGCGCCGCGGT	0.0100116	0.0354862	0.0252296	0.0451172	IN_GENOME=1	4058	2634	2152	1454	645	1096	2401	1777	1352	1191	1687	1519
ADORA3_+_112031411.23-P1	ADORA3	P1	GGCCTGACCAAAGAGGACAC	0.00519918	0.194458	-0.00855785	-0.108817	IN_GENOME=1	3429	2496	1991	3355	1324	1040	2032	1219	1302	665	666	1296
ADORA3_+_112031386.23-P1	ADORA3	P1	GGTACTGGTGTGGCATCCAG	0.0134567	0.248126	0.016398	0.0972555	IN_GENOME=1	4679	3172	2476	4095	2050	1241	2696	1857	1557	1880	2109	1743
ADORA3_+_112031407.23-P1	ADORA3	P1	GGACCAAAGAGGACACGGGC	0.0215395	0.0248244	0.0228369	0.194516	IN_GENOME=1	2766	1779	1348	600	475	850	1518	1368	959	2184	1586	1117
ADORA3_+_112031013.23-P1	ADORA3	P1	GACCTTAGAAGAGGCTGACA	0.0233754	0.0363772	0.00532537	-0.10197	IN_GENOME=1	4684	3203	2324	2161	740	1252	2374	1708	1513	732	880	1522
ADORA3_+_112031418.23-P1	ADORA3	P1	GATGTCCTGCCTGACCAAAG	0.0275765	0.0278208	-0.0027907	0.134034	IN_GENOME=1	4160	2817	1995	1171	605	1067	1756	1346	1222	2079	1407	1298
ADORA3_-_112046251.23-P2	ADORA3	P2	GGCTGTAGGACAGCTCTATA	-0.0169594	0.00139321	-0.00171666	0.0109898	IN_GENOME=1	2100	1643	1474	2076	399	800	1527	1114	1029	681	765	883
ADORA3_+_112045890.23-P2	ADORA3	P2	GTTGGACTCTGCGCCATAGT	-0.00538259	0.102468	0.034116	0.0164105	IN_GENOME=1	2574	1934	1634	2005	558	685	1608	1104	820	715	1030	1028
ADORA3_+_112046115.23-P2	ADORA3	P2	GCACCCCACCAGAAAAGGGT	0.0262307	0.02853	0.0288511	-0.025752	IN_GENOME=1	3015	1734	1345	632	396	696	1572	967	787	503	756	870
ADORA3_+_112046055.23-P2	ADORA3	P2	GGGACCTCTGGGAAGACGTC	0.0331592	0.00605154	0.0395224	-0.0328834	IN_GENOME=1	2784	1973	1314	543	427	837	1567	1245	828	709	600	946
ADORA3_+_112046284.23-P2	ADORA3	P2	GGCGTTGAGGACATCTGTTT	0.0075253	0.0413234	-0.0294378	-0.0691428	NONE	3715	2647	2100	1431	626	1034	1831	1076	1342	1149	619	1408
ADPGK_+_73075721.23-P1P2	ADPGK	P1P2	GGCGGAGCCGCGCAGAAACA	-0.00964989	0.0288526	-0.0386051	0.0101577	IN_GENOME=1	2583	2276	1829	700	518	909	1456	926	1183	1158	1212	1454
ADPGK_+_73076060.23-P1P2	ADPGK	P1P2	GCGCGGGCTAGGAAAGGAGT	-0.0256537	0.00418909	-0.0143238	0.189607	IN_GENOME=1	2958	2149	2125	1877	636	1258	2180	1592	1604	2907	2570	1672
ADPGK_+_73076082.23-P1P2	ADPGK	P1P2	GCGCGCGCCGAGCCCGGAAG	-0.61148	-0.363848	-0.236374	-0.340413	IN_GENOME=1	44	18	1376	44	51	602	335	104	749	155	162	758
ADPGK_+_73076066.23-P1P2	ADPGK	P1P2	GAAGAGGCGCGGGCTAGGAA	-0.00575132	0.093225	-0.0342563	-0.0115847	IN_GENOME=1	3885	3198	2588	5638	1039	1334	1931	1634	1756	1278	1484	1839
ADPGK_-_73075645.23-P1P2	ADPGK	P1P2	GAGAGCAGCGGTGACGAACC	0.002347	0.0378063	0.00502097	0.0373628	IN_GENOME=1	3791	3932	2680	1320	813	1366	2523	1901	1649	1131	1842	1594
ADPRH_+_119298491.23-P1P2	ADPRH	P1P2	GGCGCTGAGTGAGCTAATCT	0.00765001	0.0875445	0.00240402	0.037288	NONE	4761	4158	2977	3523	1110	1465	2745	2130	1854	1559	2069	1984
ADPRH_+_119298367.23-P1P2	ADPRH	P1P2	GCCTGGTGCCCGGAATGTGG	0.0183669	0.0764185	0.0143353	0.148634	IN_GENOME=1	3263	2271	1691	1806	547	762	1622	1045	919	1597	1552	1129
ADPRH_+_119298604.23-P1P2	ADPRH	P1P2	GGGCTGCTGCGGGTGGACGA	-0.0097357	0.0692354	0.000344702	0.0477881	IN_GENOME=1	4066	2827	2559	3022	791	1141	2332	1944	1656	1380	1512	1532
ADPRH_+_119298662.23-P1P2	ADPRH	P1P2	GACTGGAACGCGCGAGCGAC	-0.0280926	0.0154884	0.0225696	0.0584507	IN_GENOME=1	2570	1631	1755	795	486	910	1652	1255	960	870	1278	1073
ADPRH_+_119298740.23-P1P2	ADPRH	P1P2	GCACACTCGGAGAGCGCCAG	0.0147407	-0.00235018	-0.0295859	-0.0111474	IN_GENOME=1	2183	2219	1402	515	383	782	1311	1026	1110	652	1327	1240
ADPRHL1_+_114107533.23-P1	ADPRHL1	P1	GCGAGGCCCTCACCACAGGT	0.0354367	-0.0238781	-0.000949878	0.00302472	IN_GENOME=1	1991	1709	1018	332	270	612	821	928	685	730	629	855
ADPRHL1_+_114107537.23-P1	ADPRHL1	P1	GCCGCCGAGGCCCTCACCAC	-0.151092	-0.161428	-0.205357	-0.462742	IN_GENOME=1	838	567	1386	84	136	601	277	238	831	130	154	1088
ADPRHL1_+_114107429.23-P1	ADPRHL1	P1	GAGGCAGTGCGGTCCTTCAG	0.00149488	0.0931693	-0.0184229	-0.1285	IN_GENOME=1	4561	3146	2645	1232	992	1274	2288	1747	1771	1010	748	1827
ADPRHL1_+_114107397.23-P1	ADPRHL1	P1	GCTGATACCGCTGCTAAAAG	0.0223715	-0.00800162	-0.00714782	-0.18409	IN_GENOME=1	3330	2528	1753	447	416	873	1734	1223	1193	579	373	1212
ADPRHL1_+_114107772.23-P1	ADPRHL1	P1	GGGACGCTCCGCAGCTGTTG	-0.00484993	0.0370294	0.0420261	0.0437052	NONE	2873	2769	2058	643	654	1103	2834	1997	1386	1273	1472	1475
ADPRHL1_-_114103049.23-P2	ADPRHL1	P2	GGTTGGCTGAGTGAGCCTCA	0.00107516	-0.0602189	-0.0151712	-0.157426	IN_GENOME=1	3646	2131	1952	978	358	968	1959	1115	1280	478	533	1187
ADPRHL1_-_114103424.23-P2	ADPRHL1	P2	GTCTTGTAGAGCGCTAGACA	-0.0106958	-0.0137643	0.011681	0.00977159	IN_GENOME=1	5912	3884	3641	1436	835	1802	3523	2157	1982	1622	1803	2102
ADPRHL1_-_114103032.23-P2	ADPRHL1	P2	GTCCTGCTGGGCCCTGAAGT	0.0472071	0.190247	0.0694354	0.00747812	IN_GENOME=1	5619	4722	2620	4908	1513	1213	4741	3063	1836	1337	1819	1934
ADPRHL1_+_114103395.23-P2	ADPRHL1	P2	GAGCGCTCTACAAGACACAT	0.00388067	0.0328489	-0.0219939	-0.226671	IN_GENOME=1	1421	917	784	227	251	432	759	545	584	230	142	556
ADPRHL1_-_114103435.23-P2	ADPRHL1	P2	GGCTAGACACGGCTACTTCC	-0.00305981	0.111528	0.0178351	0.0144236	NONE	2606	1625	1483	1405	698	820	1582	829	789	841	922	1063
ADPRHL2_+_36554555.23-P1P2	ADPRHL2	P1P2	GTCGGAAGCGCGAGAGGGAG	-0.257635	-0.495363	-0.173889	-0.187404	IN_GENOME=1	558	316	1767	220	43	961	500	431	1208	364	472	1095
ADPRHL2_+_36554875.23-P1P2	ADPRHL2	P1P2	GATAAGGCCGGAGATCGCAC	0.00391328	0.0135975	-0.0241867	0.156097	NONE	3691	3214	2365	561	553	1045	1917	1215	1407	1715	1950	1274
ADPRHL2_+_36554891.23-P1P2	ADPRHL2	P1P2	GTCGGGGCGAGACGTCTATA	-0.00204291	0.100213	-0.0229608	-0.0197964	NONE	2924	2439	1911	2379	759	942	1690	1281	1345	941	755	1162
ADPRHL2_-_36554711.23-P1P2	ADPRHL2	P1P2	GCGGCACGCCCGGGAGTGAG	-0.0777653	0.191908	-0.0250856	-0.0197659	IN_GENOME=1	1730	1266	1790	2023	1060	843	1616	1008	1184	790	1145	1311
ADPRHL2_+_36554907.23-P1P2	ADPRHL2	P1P2	GCCCGAGCACGGGATGTTCG	0.0133035	0.0517252	-0.0323838	0.0675759	IN_GENOME=1	3056	2355	1726	1248	575	903	1459	987	1171	1485	1022	1210
ADPRM_+_10600945.23-P1P2	ADPRM	P1P2	GGCTGAAAGGCCTCTGACTA	-0.0340112	0.0471254	-0.0115692	-0.00283238	NONE	2396	1701	1803	980	713	1145	1699	1057	1132	1286	1084	1524
ADPRM_+_10600917.23-P1P2	ADPRM	P1P2	GTAACAGCGCCACCAACGAG	-0.115316	-0.00715341	-0.0289322	0.0159207	IN_GENOME=1	1804	1033	2142	456	467	976	1772	987	1260	1166	1157	1394
ADPRM_-_10600988.23-P1P2	ADPRM	P1P2	GCCAGGGGCCGGCGCACGGT	-0.0425812	-0.0252904	-0.0095469	0.0784185	IN_GENOME=1	1508	1056	1196	215	248	566	761	825	660	764	848	758
ADPRM_-_10600957.23-P1P2	ADPRM	P1P2	GTTACATAGCCCGTAGTCAG	-0.0193195	0.0845879	-0.0167085	-0.0578504	NONE	3179	2264	2164	959	779	1043	2092	1290	1438	990	1042	1623
ADPRM_+_10600958.23-P1P2	ADPRM	P1P2	GCGCCGGCCCCTGGGCTGAA	-0.0512837	0.0268203	-0.0176572	0.110917	NONE	2076	1416	1726	474	540	957	1549	1258	1230	1898	1316	1312
ADRA1A_-_26724373.23-P1P2	ADRA1A	P1P2	GGGAGGCGCTGGGAAAAGTG	0.0113215	-0.0492202	-0.00648122	0.0706671	NONE	3304	2786	1979	511	442	1133	2050	1536	1447	1522	1555	1493
ADRA1A_+_26724406.23-P1P2	ADRA1A	P1P2	GCGCAGGGCCGAGTGGGTGA	-0.00957053	0.178435	-0.00660222	-0.0032545	NONE	3952	2769	2494	5312	1391	1181	1984	1811	1547	1105	1294	1546
ADRA1A_-_26724311.23-P1P2	ADRA1A	P1P2	GGAAGATGTAAGGGAATCGG	-0.00958407	0.020411	0.0200699	0.12726	NONE	2616	1882	1673	1335	489	894	2299	1334	1188	1630	1448	1197
ADRA1A_-_26724356.23-P1P2	ADRA1A	P1P2	GACCTGGTGGAAAAAGCGGG	0.0131622	0.141597	0.0110574	0.0334367	IN_GENOME=1	2844	1389	1280	1725	590	599	1318	883	779	785	732	850
ADRA1A_-_26724340.23-P1P2	ADRA1A	P1P2	GGAGGGGCCGGTATAAAACC	0.00259615	-0.131245	0.00648719	-0.220298	IN_GENOME=1	2787	1901	1595	280	213	813	1808	1142	1071	384	391	1163
ADRA1B_+_159343520.23-P1P2	ADRA1B	P1P2	GGCCCAGCGAGCGCCGAAGA	0.0214305	0.0940835	0.00804737	0.016027	NONE	6200	4519	3219	2485	1303	1666	2983	2415	1979	1529	2128	2164
ADRA1B_+_159344209.23-P1P2	ADRA1B	P1P2	GCCTCTAGGGCCGCTGAGAA	0.025734	0.075874	-0.0350339	-0.0149108	IN_GENOME=1	2207	1412	1042	303	368	514	768	689	723	454	723	775
ADRA1B_-_159343504.23-P1P2	ADRA1B	P1P2	GCGTGCAGTCAGCCCAGAAG	0.0175821	0.0700763	0.00241482	0.105781	NONE	4169	3202	2282	1749	836	1201	2667	1958	1752	2069	2324	1857
ADRA1B_+_159344222.23-P1P2	ADRA1B	P1P2	GCAGTAGCCGAGCACCTCTA	0.0312172	0.0226347	-0.0166951	0.170245	IN_GENOME=1	1863	1791	1038	411	256	463	764	661	622	1220	900	691
ADRA1B_-_159343900.23-P1P2	ADRA1B	P1P2	GTCATCCCCCTGGCTATGGA	0.00688037	0.0557084	0.0224894	-0.113216	IN_GENOME=1	4947	3649	2858	3608	768	1183	3372	1843	1663	1060	980	2019
ADRA1D_-_4229495.23-P1P2	ADRA1D	P1P2	Gccaccgccgggccctccga	0.00186389	0.0371881	0.010427	0.0550225	IN_GENOME=1	5240	3737	3082	1386	915	1542	3207	2140	1900	2007	1552	1820
ADRA1D_-_4229926.23-P1P2	ADRA1D	P1P2	GGTGCAGGCAGCGGCCACTG	-0.0069673	-0.0636234	0.00876943	-0.0655186	IN_GENOME=1	3521	2667	2269	416	482	1325	2143	1481	1307	812	1278	1677
ADRA1D_-_4229250.23-P1P2	ADRA1D	P1P2	GGCGGTTGCAGGCCACTGAG	0.00420829	0.066953	0.0325375	0.010019	IN_GENOME=1	4788	3435	2779	2340	977	1425	3514	2264	1755	1169	1838	1800
ADRA1D_-_4229164.23-P1P2	ADRA1D	P1P2	GGCCGAGAAGGGCAGTACGG	0.00564895	0.104154	-0.0190084	-0.0667419	IN_GENOME=1	5935	4091	3343	2130	1489	1813	2728	1753	1945	1042	1735	2224
ADRA1D_+_4229485.23-P1P2	ADRA1D	P1P2	Ggcggcgcggccccctcgga	-0.0126944	0.00266666	0.00705523	-0.0854242	IN_GENOME=1	4178	2618	2548	1072	681	1357	2950	1707	1666	731	1417	1810
ADRA2A_-_112837251.23-P1P2	ADRA2A	P1P2	GGATGTAAGGCGACAGACAT	0.0105001	-0.00762791	0.00374915	0.0514366	IN_GENOME=1	4120	3314	2424	1223	591	1238	2104	1727	1448	1958	1437	1754
ADRA2A_-_112837238.23-P1P2	ADRA2A	P1P2	GTAATCGCTTCGGGGATGTA	-0.000816316	-0.0988455	-0.00216257	0.0488908	IN_GENOME=1	2865	2294	1819	545	283	923	1885	1128	1154	713	1530	1103
ADRA2A_-_112837216.23-P1P2	ADRA2A	P1P2	GCTGGGGGAAGCCAGAGAGT	-0.382257	-0.23755	-0.239681	-0.276963	IN_GENOME=1	315	130	2020	2364	142	908	355	207	1113	330	322	1219
ADRA2A_-_112837201.23-P1P2	ADRA2A	P1P2	GccAGAACCGCAGCGTCTGG	0.00789566	0.234828	0.00995174	-0.0235858	IN_GENOME=1	4272	3433	2558	5516	2117	1367	2694	2007	1692	1135	1177	1617
ADRA2A_-_112837142.23-P1P2	ADRA2A	P1P2	GAGTCTCGCGGCGCTCCGAG	0.0148707	-0.0556283	-0.00957202	0.0668051	IN_GENOME=1	4938	3699	2720	1811	582	1539	2795	2025	1982	1656	2692	2080
ADRA2B_-_96782246.23-P1P2	ADRA2B	P1P2	GCTGGGCCGGTTCTTAAAGG	0.0202179	-0.0125269	0.0201147	-0.00250823	IN_GENOME=1	1238	866	635	264	186	399	515	457	329	220	442	402
ADRA2B_-_96781894.23-P1P2	ADRA2B	P1P2	GGTCCTGGTGGTCCATGACG	-0.00357412	-0.0216146	-0.0116496	-0.090159	NONE	3708	2348	2134	1137	463	1038	2073	1354	1416	478	1273	1413
ADRA2B_+_96781839.23-P1P2	ADRA2B	P1P2	GCAGGCCACAGCGGCCATAG	-0.00816287	0.0474897	-0.0197583	0.0112515	NONE	2463	2046	1676	3164	524	840	1496	970	1077	875	1124	1212
ADRA2B_-_96781873.23-P1P2	ADRA2B	P1P2	GTGTGGCCTGCACGGAGTAG	0.00288938	0.0474668	0.049828	0.102779	NONE	3302	2528	1998	2633	557	893	1796	1695	963	1463	1139	1106
ADRA2B_-_96782243.23-P1P2	ADRA2B	P1P2	GGGGCTGGGCCGGTTCTTAA	0.00254453	0.167011	0.00434122	-0.0864886	IN_GENOME=1	3562	2429	2039	3079	1092	980	1997	1341	1238	848	731	1406
ADRA2C_-_3767700.23-P1P2	ADRA2C	P1P2	GgCAGCTCCGGCGAGCGAGG	-0.00483699	0.0661694	-0.00372442	0.0583002	IN_GENOME=1	4258	3214	2699	1365	989	1448	2455	1792	1678	1731	1530	1657
ADRA2C_+_3768074.23-P1P2	ADRA2C	P1P2	GCCCGGAGCGAGCGGCGACG	-0.0200684	0.0302531	-0.00218536	0.123027	IN_GENOME=1	3486	2602	2442	686	708	1234	2326	1685	1567	2024	2044	1611
ADRA2C_+_3768082.23-P1P2	ADRA2C	P1P2	GAGGAGGCGCCCGGAGCGAG	0.00444556	0.265759	-0.00751396	-0.0331106	IN_GENOME=1	5054	3580	2910	3951	2908	1616	2852	1808	1865	1654	1110	1967
ADRA2C_+_3768098.23-P1P2	ADRA2C	P1P2	GCGTGTAAGTGCAGAGCAGG	-0.00907053	-0.0193898	0.0127498	0.00302695	IN_GENOME=1	3370	2685	2260	463	404	896	1808	1276	1084	1121	1064	1378
ADRA2C_-_3767888.23-P1P2	ADRA2C	P1P2	Gccctagccggccggatggg	-0.0411775	0.026403	0.0546415	-0.00153003	IN_GENOME=1	3333	2046	2451	1590	736	1307	3320	2426	1515	1098	1296	1532
ADRB1_-_115804061.23-P1P2	ADRB1	P1P2	GCGAGCCGCTGTCTCAGCAG	0.0191871	0.177821	0.00481915	-0.0143213	IN_GENOME=1	3387	2779	1895	1685	1152	981	2081	1400	1287	614	1632	1351
ADRB1_-_115804075.23-P1P2	ADRB1	P1P2	GAGCAGTGGACAGCGGGCAT	0.0105882	-0.0715229	-0.0333143	-0.0991613	IN_GENOME=1	3983	2910	2232	560	390	1114	1837	1328	1534	600	1138	1550
ADRB1_-_115804069.23-P1P2	ADRB1	P1P2	GTGTCTCAGCAGTGGACAGC	0.0243097	0.136586	-0.0117082	-0.0335095	IN_GENOME=1	3827	2953	2004	3934	969	1008	2073	1498	1490	917	1170	1506
ADRB1_+_115804002.23-P1P2	ADRB1	P1P2	GGAGGCAGCAACGAGGCGGG	-0.00235519	0.148677	-0.0243454	0.00672437	IN_GENOME=1	4546	3015	2655	1456	1418	1391	2592	1395	1755	1879	1032	1732
ADRB1_-_115803895.23-P1P2	ADRB1	P1P2	GGGCCTCCGCAGCTCGGCAT	0.0107194	-0.0125914	0.00975886	-0.0552536	IN_GENOME=1	4521	3566	2630	856	624	1339	2812	1817	1647	1502	1207	2130
ADRB2_-_148206186.23-P1P2	ADRB2	P1P2	GGGCAGAACGCACTGCGAAG	0.0112989	0.0108227	-0.00189451	0.145446	NONE	3762	3131	2239	1288	555	1063	2054	1376	1328	1544	3406	1665
ADRB2_+_148206227.23-P1P2	ADRB2	P1P2	GTCAGCTTGTCGGGTGCTAG	-0.0124473	-0.0558487	-0.0169028	0.0660273	IN_GENOME=1	4681	2917	2842	976	581	1538	2304	1863	1816	1777	1731	1733
ADRB2_-_148206207.23-P1P2	ADRB2	P1P2	GGCTTCTTCAGAGCACGGGC	0.0128683	-0.0530753	0.0141654	-0.153021	IN_GENOME=1	2401	1518	1232	434	255	666	1630	1221	997	288	334	717
ADRB2_-_148206413.23-P1P2	ADRB2	P1P2	GCCATGGGGCAACCCGGGAA	-0.032243	-0.0419269	-0.023961	0.00324691	IN_GENOME=1	1754	1598	1477	1080	310	767	1010	633	736	817	915	1090
ADRB2_+_148206220.23-P1P2	ADRB2	P1P2	GGTCGGGTGCTAGGGGCTCG	0.00207082	0.125973	-0.0206222	0.0571837	IN_GENOME=1	3658	2359	2043	3255	987	1081	1626	1452	1382	1120	1626	1380
ADRB3_+_37822768.23-P1P2	ADRB3	P1P2	GCTCGACGGGTAGGTAACCG	-0.0159475	0.095173	-0.013278	0.0245762	IN_GENOME=1	1002	948	768	567	309	393	881	519	578	362	381	431
ADRB3_-_37822919.23-P1P2	ADRB3	P1P2	GGCAGCGGCACAGAAGACGG	-0.023909	-0.0198823	-0.0391154	0.00396715	IN_GENOME=1	3908	3153	2923	1155	735	1634	2176	1534	1868	1344	1902	2010
ADRB3_-_37823667.23-P1P2	ADRB3	P1P2	GGTCCACAGCTCGCAGCCAG	0.0199726	0.0158925	0.00361308	-0.025548	IN_GENOME=1	4199	3071	2206	2056	701	1310	2455	1506	1462	1108	1041	1514
ADRB3_-_37823742.23-P1P2	ADRB3	P1P2	GAGGAGTCCCATCACCAGGT	0.00375149	0.116233	-0.0296517	0.0324267	IN_GENOME=1	3820	2837	2263	2096	1005	1154	1436	1227	1271	889	1484	1293
ADRB3_-_37823380.23-P1P2	ADRB3	P1P2	GAGGAGGACAGCAGCACGTA	0.0253706	-0.0189462	0.0605196	-0.126473	IN_GENOME=1	3875	3170	2074	724	521	1153	3245	2244	1383	802	860	1732
ADRBK1_+_67034566.23-P1P2	ADRBK1	P1P2	GGGGCCGGTGGAGCACGATA	0.00122728	-0.031126	0.00790015	0.0679399	IN_GENOME=1	5113	3253	2853	769	644	1512	3165	2107	1906	1994	2473	2178
ADRBK1_-_67033953.23-P1P2	ADRBK1	P1P2	GgCCCCGACTGCAGTCCCGG	-0.0238721	0.0691301	0.00653956	0.0894194	IN_GENOME=1	5377	3810	3768	3082	1356	1957	3963	3445	2753	2789	2879	2557
ADRBK1_+_67033933.23-P1P2	ADRBK1	P1P2	GCCCGCCGGGACTGCAGTCG	0.00119742	-0.000339249	-0.000157895	0.087026	IN_GENOME=1	4178	3002	2478	1830	638	1290	2469	1808	1649	1697	2173	1749
ADRBK1_-_67034001.23-P1P2	ADRBK1	P1P2	Gccgagccggcgccatgggg	0.011237	0.111796	0.123439	0.0739602	NONE	5940	4601	3412	1784	1264	1483	6523	4325	1760	1972	3079	2361
ADRBK1_+_67034195.23-P1P2	ADRBK1	P1P2	GGCCATCAGGTAGCTCACGT	-0.125707	-0.310439	0.0128682	0.120754	IN_GENOME=1	1141	791	1602	107	83	756	1482	1170	939	1803	1276	1212
ADRBK2_-_25960625.23-P1P2	ADRBK2	P1P2	GCCCTCGTGGCCACCCCGAG	-0.0774841	-0.0854273	0.00326003	0.101653	IN_GENOME=1	1043	786	1093	225	197	602	1345	747	764	1029	842	801
ADRBK2_+_25960616.23-P1P2	ADRBK2	P1P2	GTACGGTCGCCCTCCCCTCG	-0.0117939	0.197985	0.0362981	0.0909342	IN_GENOME=1	3663	2561	2345	1143	1624	1254	3235	1860	1487	1499	2376	1693
ADRBK2_-_25960854.23-P1P2	ADRBK2	P1P2	Ggcgcgcgcagagcgctagt	0.00677259	-0.0456919	-0.00774218	-0.0356436	NONE	4365	3037	2451	923	454	1144	2177	1556	1514	603	1681	1476
ADRBK2_-_25960628.23-P1P2	ADRBK2	P1P2	GTCGTGGCCACCCCGAGGGG	-0.103657	-0.0121532	0.21671	0.441887	IN_GENOME=1	1459	756	1520	596	361	773	6551	4297	921	4756	5857	1213
ADRBK2_-_25960707.23-P1P2	ADRBK2	P1P2	GACTGAGGGGCGCTGACCGT	-0.00413149	0.187769	0.024737	0.0647265	IN_GENOME=1	6363	4157	3734	3293	2084	1691	3625	2858	2114	2244	2741	2463
ADRM1_+_60878013.23-P1P2	ADRM1	P1P2	GCCCGCCGGAAACCCGCGTT	0.0234857	0.0529978	-0.000934379	-0.0787804	NONE	5997	4650	3166	2691	1152	1798	2909	2434	2088	1154	1288	2113
ADRM1_+_60878508.23-P1P2	ADRM1	P1P2	GCTGCGCCCAGAGCTGCCTA	0.0096408	0.0683991	-0.0143309	0.0394033	IN_GENOME=1	5209	3513	2823	2960	997	1444	2412	1746	1767	1476	1610	1689
ADRM1_-_60878094.23-P1P2	ADRM1	P1P2	GGCGCCTCTCGAACgagtgt	-0.174491	-0.421466	-0.172781	-0.489646	IN_GENOME=1	478	299	894	78	31	484	347	194	670	100	77	749
ADRM1_-_60878073.23-P1P2	ADRM1	P1P2	GGAGGAAGAGCGAGCCCGGA	-0.188332	-0.396565	-0.224273	-0.632921	IN_GENOME=1	1242	1014	2921	236	79	1093	703	363	1864	124	128	1875
ADRM1_+_60877224.23-P1P2	ADRM1	P1P2	GGACGGGTAGGGTCCTGGAA	-0.0184803	0.141592	0.0336321	0.0285693	NONE	2159	1442	1415	1285	720	731	1700	1173	872	1060	792	1047
ADSL_-_40742556.23-P1P2	ADSL	P1P2	GCCACCCTGGCGGGGTCGCA	0.00704836	-0.0918908	-0.00869433	0.0411765	IN_GENOME=1	2223	1808	1347	231	248	782	936	819	725	764	780	840
ADSL_-_40742729.23-P1P2	ADSL	P1P2	GCGAGCAGGTAACGGATCCC	0.00976839	-0.0439502	-0.0136428	-0.052215	IN_GENOME=1	5690	4336	3275	2194	720	1799	2814	1957	2011	859	1871	1982
ADSL_-_40742584.23-P1P2	ADSL	P1P2	GTGGCGGCTGGAGGCGATCA	0.00102021	0.0923829	0.00236024	-0.10725	NONE	3268	2669	2069	457	823	1061	2135	1400	1326	690	780	1420
ADSL_-_40742737.23-P1P2	ADSL	P1P2	GTAACGGATCCCGGGCTGAG	0.0121495	-0.00268746	-0.00761053	0.0441229	IN_GENOME=1	6519	4465	3499	1758	953	1949	2930	2286	2127	2432	1891	2307
ADSL_+_40742907.23-P1P2	ADSL	P1P2	GCTCGGACTGAGAACACGTG	0.0018765	0.0625258	-0.00545004	-0.0924416	NONE	2663	2320	1731	357	614	915	1946	1017	1139	618	805	1289
ADSS_-_244615191.23-P1P2	ADSS	P1P2	GAGCGAACTGAACTGCTCTG	-0.00331156	-0.0038894	0.0159568	-0.207474	IN_GENOME=1	3711	2399	2154	529	508	1045	1875	1774	1273	476	455	1329
ADSS_-_244614820.23-P1P2	ADSS	P1P2	GACAGGAGGAGAGAGCCTCA	0.0106042	0.022695	-0.0220394	-0.114459	IN_GENOME=1	4575	3202	2509	1221	620	1121	1811	1200	1339	733	713	1439
ADSS_+_244614826.23-P1P2	ADSS	P1P2	GGGATCCACTGGCCAAAATG	0.0212732	-0.032766	-0.0106588	-0.168066	IN_GENOME=1	3934	2990	2088	347	431	1020	1517	1336	1195	634	559	1459
ADSS_-_244614690.23-P1P2	ADSS	P1P2	GGGCATCGCGCATCTCTCAA	0.013754	0.115541	-0.047563	-0.238974	IN_GENOME=1	3177	2504	1809	1988	848	977	1516	901	1267	543	455	1604
ADSS_-_244614958.23-P1P2	ADSS	P1P2	GTGGCAGCGGCACACGATGT	0.00900858	0.0207229	-0.00199577	0.0606763	IN_GENOME=1	3935	3100	2315	549	550	1004	1960	1672	1431	1147	1720	1417
ADSSL1_-_105190615.23-P1P2	ADSSL1	P1P2	GGAGCCAAGCCAGCATGTCG	-0.00275005	0.224639	-0.00648117	-0.0812384	IN_GENOME=1	4853	3084	2782	3182	2006	1361	2911	2009	1972	1102	1032	1866
ADSSL1_-_105190591.23-P1P2	ADSSL1	P1P2	GCCTGGCCGGGCCAGCGCAG	0.0212277	0.068842	0.0170036	-0.02271	IN_GENOME=1	3685	2788	1952	1385	703	1016	2238	1475	1259	1097	971	1439
ADSSL1_+_105190984.23-P1P2	ADSSL1	P1P2	Ggaaggagggcggtgtgtgt	-0.00463843	-0.0672814	0.0174223	-0.121201	IN_GENOME=1	3555	2666	2243	813	446	1248	2707	1976	1598	640	832	1491
ADSSL1_+_105190776.23-P1P2	ADSSL1	P1P2	GTGGCAGCGGCTGATGATGT	0.0068829	0.181001	0.022233	-0.0401367	IN_GENOME=1	3191	2639	1952	1395	1350	1132	2462	1821	1415	757	1069	1342
ADSSL1_+_105190789.23-P1P2	ADSSL1	P1P2	GCCCAGCCCGCACCTGGCAG	0.0214317	0.0160007	0.000565751	0.0842674	IN_GENOME=1	6052	4538	3187	1152	900	1681	3390	1939	1991	1895	3468	2360
ADTRP_-_11779009.23-P1P2	ADTRP	P1P2	GTCATGGCGAGTGCTGACCG	-0.00268318	0.101216	-0.0109429	-0.0217598	IN_GENOME=1	4065	2313	2204	3732	821	1014	2043	1413	1429	1248	1017	1565
ADTRP_-_11778993.23-P1P2	ADTRP	P1P2	GCATGTAGAAGTCTTCGTCA	0.0195138	0.069851	0.00729279	-0.0856056	IN_GENOME=1	5481	3804	2814	2878	1205	1733	3230	2028	1897	1311	1330	2350
ADTRP_+_11779041.23-P1P2	ADTRP	P1P2	GTTAGGCTGTGACCCACAGA	0.0169963	0.0929384	0.0228182	0.030878	NONE	7515	5613	4073	2022	1596	2052	4165	3182	2423	2604	2896	3110
ADTRP_+_11779004.23-P1P2	ADTRP	P1P2	GCAAGACATTCACGGTGCCC	0.0118907	-0.0338967	0.0140831	0.0366053	IN_GENOME=1	4550	3720	2673	1268	569	1354	2564	2121	1649	1320	2068	1830
ADTRP_-_11779051.23-P1P2	ADTRP	P1P2	GCTTTCTGGCGTCCTTCTGT	0.0323421	0.0788932	0.00963716	0.151434	IN_GENOME=1	3726	3253	1963	1750	704	969	1983	1578	1290	1796	2440	1485
AEBP1_+_44144323.23-P1P2	AEBP1	P1P2	GCGTCTGCGGGCGCCCTCCA	-0.0559469	-0.0599567	-0.0555847	0.037462	IN_GENOME=1	2673	1631	2171	313	424	1145	1593	1009	1453	1083	1420	1369
AEBP1_+_44143999.23-P1P2	AEBP1	P1P2	GCGAGGTCCTGGCGGCTAAT	0.00810436	-0.0205203	0.0135135	-0.00725758	NONE	3979	1923	1845	379	413	921	2325	1383	1273	626	1834	1407
AEBP1_+_44144173.23-P1P2	AEBP1	P1P2	Ggcggagaggggatcgagac	-0.0135669	0.0033504	-0.0160692	0.22922	IN_GENOME=1	2872	1990	1853	562	502	997	1582	1251	1226	1884	2560	1152
AEBP1_-_44144382.23-P1P2	AEBP1	P1P2	GAGATCGAGGAGTTCCTCGA	-0.0106092	-0.0137669	-0.0390029	-0.032427	IN_GENOME=1	3456	2453	2211	708	487	1051	1824	1303	1575	1096	1227	1679
AEBP1_+_44144374.23-P1P2	AEBP1	P1P2	GCTCTGACAGGAAGCCCTCG	0.0034986	-0.0487296	-0.0438692	0.0107434	IN_GENOME=1	1771	1572	1149	561	262	670	803	651	764	454	880	774
AEBP2_+_19592704.23-P1P2	AEBP2	P1P2	GGCCCCGCGCCGCCGAACCC	-0.0931703	-0.449896	-0.199993	-0.161261	IN_GENOME=1	6467	4755	7463	1225	169	3029	1775	1154	4463	2064	1742	4526
AEBP2_+_19592658.23-P1P2	AEBP2	P1P2	GCGGGAGAGCTCCTCCAGGT	-0.10512	-0.276085	-0.211718	-0.184269	IN_GENOME=1	2994	2417	3933	286	210	1619	866	497	2219	638	1127	2213
AEBP2_-_19593012.23-P1P2	AEBP2	P1P2	GGTAGCGCCGAGAGCCTGGT	-0.0776028	-0.376054	-0.336405	-0.225979	IN_GENOME=1	4593	3391	4768	36	164	2054	382	265	2554	1006	737	2642
AEBP2_-_19592882.23-P1P2	AEBP2	P1P2	GGGCGAGGCAGAGACGATGT	-0.081131	-0.419909	-0.262861	-0.30422	IN_GENOME=1	3289	2416	3490	281	107	1658	530	308	1948	423	584	2066
AEBP2_+_19592640.23-P1P2	AEBP2	P1P2	GTCGGCCATGTCGGTGATAG	-0.0685052	-0.35924	-0.180659	-0.185233	IN_GENOME=1	986	647	906	8	35	404	279	140	539	149	310	563
AEN_-_89164606.23-P1P2	AEN	P1P2	GAGACCGGAAGAGACACGCG	-0.0644661	0.0782224	-0.0135364	-0.000897739	NONE	3614	2180	3096	1649	1100	1519	2572	2261	2065	1469	2196	2301
AEN_-_89164638.23-P1P2	AEN	P1P2	GGATCCAGGACCCTGCACCG	-0.0737774	0.0114552	-0.022366	-0.0514663	NONE	3081	2092	2987	1404	773	1476	2525	2315	2201	1599	1384	2319
AEN_+_89164789.23-P1P2	AEN	P1P2	GGGACCCCCGAGCAGAGCGA	-0.0461476	-0.110486	0.0172306	0.0567769	IN_GENOME=1	1641	1235	1383	78	235	811	1308	1346	918	1066	1195	1156
AEN_-_89164591.23-P1P2	AEN	P1P2	GCCGGACGCCACGTGCAGAC	-0.0532208	-0.144126	-0.0121327	0.00936632	NONE	2970	1829	2378	495	285	1158	1949	1461	1431	975	1607	1541
[truncated: 102,536 more rows]

## Sheet: Metadata S2B
geneList	Gene symbol from hCRIPSRi-v2 library
geneTranscript	Transcript ID from hCRISPRi-v2 library
ensembl_gene_id	Ensembl gene id
annotations	Annotation of gene function
wtc11_gamma_mean	Gene averaged sgRNA log2 fold-change for WTC11
h1esc_gamma_mean	Gene averaged sgRNA log2 fold-change for H1
c3649_gamma_mean	Gene averaged sgRNA log2 fold-change for 3649
pt5c_gamma_mean	Gene averaged sgRNA log2 fold-change for Pt5-C
avg_species_diff	(wtc11_gamma_mean+h1esc_gamma_mean-c3649_gamma_mean-pt5c_gamma_mean)/2
wtc11_gamma_fdr	Bootstrap FDR calculation for WTC11
h1esc_gamma_fdr	Bootstrap FDR calculation for H1
c3649_gamma_fdr	Bootstrap FDR calculation for 3649
pt5c_gamma_fdr	Bootstrap FDR calculation for Pt5-C
K562_gamma	Gene averaged sgRNA log2 fold-change from Horlbeck et al., 2016 growth screen performed in K562 cells
Gene_expression_diff_FC	Log2 fold-change for species specific gene expression from Gallego Romero et al., 2015
Gene_expression_diff_Pval	Adjusted p-value for species specific gene expression differences from Gallego Romero et al., 2015
Gene_expression_diff_RPKM	Average RNA-seq RPKM for gene expression from Gallego Romero et al., 2015
tp53wt	Gene averaged sgRNA log2 fold-change, averaged across 8 TP53 wild-type AML cell lines from Wang et al., 2017 growth screen
tp53mut	Gene averaged sgRNA log2 fold-change, averaged across 6 TP53 mutant AML cell lines from Wang et al., 2017 growth screen

## Sheet: Table S2B
geneList	geneTranscript	ensembl_gene_id	annotations	wtc11_gamma_mean	h1esc_gamma_mean	c3649_gamma_mean	pt5c_gamma_mean	avg_species_diff	wtc11_gamma_fdr	h1esc_gamma_fdr	c3649_gamma_fdr	pt5c_gamma_fdr	K562_gamma	Gene_expression_diff_FC	Gene_expression_diff_Pval	Gene_expression_diff_RPKM	tp53wt	tp53mut
A1BG	P1	ENSG00000121410	Alpha-1B-glycoprotein	0.0111833	0.107462	0.01646	0.235703	-0.0667588	0.310909	0.188757	0.335613	0.0293827	-0.00661745	NaN	NaN	NaN	NaN	NaN
A1BG	P2	ENSG00000121410	Alpha-1B-glycoprotein	0.0124015	0.0751877	-0.0444729	-0.0685259	0.100294	0.210588	0.207076	0.159803	0.19089	0.00526677	NaN	NaN	NaN	NaN	NaN
A1CF	P1P2	ENSG00000148584	APOBEC1 complementation factor	NaN	NaN	NaN	NaN	NaN	NaN	NaN	NaN	NaN	-0.0234714	NaN	NaN	NaN	NaN	NaN
A2M	P1P2	ENSG00000175899	Alpha-2-macroglobulin	0.0263884	0.0212684	0.0458588	-0.0312329	0.0165154	0.0159358	0.143409	0.0479767	0.116459	-0.00355526	NaN	NaN	NaN	NaN	NaN
A2ML1	P1P2	ENSG00000166535	Alpha-2-macroglobulin-like protein 1	-0.0391114	-0.0302111	-0.104105	-0.258113	0.146448	0.142405	0.334732	0.0910744	0.0345151	-0.0171931	-1.27138	6.29e-05	0.303653	NaN	NaN
A3GALT2	ENST00000442999.3	ENSG00000184389	Alpha-1,3-galactosyltransferase 2	-0.0684431	-0.0286152	-0.0594867	-0.0195163	-0.00902766	0.05765	0.0866472	0.0519683	0.131604	0.0124308	NaN	NaN	NaN	NaN	NaN
A4GALT	P1P2	ENSG00000128274	Lactosylceramide 4-alpha-galactosyltransferase	-0.00422773	0.109569	-0.0334519	0.0768278	0.0309827	0.315493	0.141703	0.193712	0.157531	0.0084863	-0.815982	0.00537233	2.19588	NaN	NaN
A4GNT	P1P2	ENSG00000118017	Alpha-1,4-N-acetylglucosaminyltransferase	-0.00099688	0.028907	0.00567843	0.0414517	-0.00961	0.358008	0.309267	0.331465	0.249383	0.0287084	NaN	NaN	NaN	NaN	NaN
AAAS	P1P2	ENSG00000094914	Aladin	NaN	NaN	NaN	NaN	NaN	NaN	NaN	NaN	NaN	0.0125753	0.033537	0.794108	5.02092	NaN	NaN
AACS	P1P2	ENSG00000081760	Acetoacetyl-CoA synthetase	-0.150979	-0.121439	0.0366155	-0.0525283	-0.128253	0.0224271	0.0164174	0.0617644	0.0881662	-0.0287193	0.464533	0.053131	3.73576	NaN	NaN
AADAC	P1P2	ENSG00000114771	Arylacetamide deacetylase	NaN	NaN	NaN	NaN	NaN	NaN	NaN	NaN	NaN	-0.0124912	NaN	NaN	NaN	NaN	NaN
AADACL2	P1P2	ENSG00000197953	Arylacetamide deacetylase-like 2	NaN	NaN	NaN	NaN	NaN	NaN	NaN	NaN	NaN	0.0153592	NaN	NaN	NaN	NaN	NaN
AADACL3	P1P2	ENSG00000188984	Arylacetamide deacetylase-like 3	0.00737121	0.0105396	0.0851335	0.0389145	-0.0530686	0.362674	0.381735	0.0869858	0.336173	0.0217244	NaN	NaN	NaN	NaN	NaN
AADACL4	P1P2	ENSG00000204518	Arylacetamide deacetylase-like 4	NaN	NaN	NaN	NaN	NaN	NaN	NaN	NaN	NaN	-0.00581822	NaN	NaN	NaN	NaN	NaN
AADAT	P1P2	ENSG00000109576	Kynurenine/alpha-aminoadipate aminotransferase, mitochondrial	0.0249021	0.141813	0.00770863	-0.0178767	0.0884414	0.0695187	0.0893499	0.319023	0.316976	-0.0162963	0.576595	0.00315487	3.37178	NaN	NaN
AAED1	P1P2	ENSG00000158122	Peroxiredoxin-like 2C	0.0180657	0.219707	-0.0377273	-0.0488305	0.162165	0.226417	0.0822557	0.217098	0.302771	-0.0068353	1.55187	1.49e-07	3.45651	NaN	NaN
AAGAB	P1P2	ENSG00000103591	Alpha- and gamma-adaptin-binding protein p34	-0.074336	-0.239997	-0.32668	-0.540775	0.276561	0.0555861	0.000912076	0.000519683	0	-0.00597533	0.515449	8.01e-05	5.54156	NaN	NaN
AAK1	P1P2	ENSG00000115977	AP2-associated protein kinase 1	-0.111064	0.0793141	-0.156422	-0.0406179	0.0826452	0.0855806	0.199443	0.0430038	0.253581	0.00233846	-0.0961436	0.808873	0.518354	NaN	NaN
AAMDC	P1P2	ENSG00000087884	Mth938 domain-containing protein	0.00957506	-0.0744211	0.0394814	-0.0425402	-0.0308936	0.328449	0.210507	0.22688	0.313454	0.0292515	-0.15512	0.428874	3.30457	NaN	NaN
AAMP	P1P2	ENSG00000127837	Angio-associated migratory cell protein	-0.31375	-0.0754834	-0.305834	-0.414477	0.165539	0.000137589	0.00456038	0	0	-0.134991	0.100803	0.242303	6.49709	NaN	NaN
AANAT	P1P2	ENSG00000129673	Serotonin N-acetyltransferase	NaN	NaN	NaN	NaN	NaN	NaN	NaN	NaN	NaN	-0.00345836	NaN	NaN	NaN	NaN	NaN
AAR2	P1P2	ENSG00000131043	Protein AAR2 homolog	0.0205331	0.0465712	0.136938	0.0584051	-0.0641196	0.109305	0.266254	0.0171505	0.201975	-0.0155168	0.188645	0.13359	4.97143	NaN	NaN
AARD	P1P2	ENSG00000205002	Alanine and arginine-rich domain-containing protein	NaN	NaN	NaN	NaN	NaN	NaN	NaN	NaN	NaN	-0.00773741	NaN	NaN	NaN	NaN	NaN
AARS	P1P2	ENSG00000090861	Alanine--tRNA ligase, cytoplasmic	-0.746718	-0.848386	-1.35388	-1.18729	0.473033	0	0	0	0	-0.43784	-0.765022	2.71e-06	7.78251	NaN	NaN
AARS2	P1P2	ENSG00000124608	Alanine--tRNA ligase, mitochondrial	-0.447315	-0.431119	-0.774265	-0.845273	0.370552	0	0	0	0	-0.150671	0.113367	0.374372	3.63364	NaN	NaN
AARSD1	P1	ENSG00000266967	Alanyl-tRNA editing protein Aarsd1	0.0247258	0.0513677	-0.023769	-0.0266795	0.063271	0.154545	0.287177	0.29453	0.347499	0.0304411	NaN	NaN	NaN	NaN	NaN
AARSD1	P2	ENSG00000266967	Alanyl-tRNA editing protein Aarsd1	0.0130095	0.0816492	0.0104215	0.0450788	0.0195792	0.0115508	0.0144576	0.0232037	0.0166667	0.00647425	NaN	NaN	NaN	NaN	NaN
AASDH	P1P2	ENSG00000157426	Beta-alanine-activating enzyme	0.0114718	0.091777	0.0155233	0.122685	-0.0174795	0.306952	0.211297	0.344356	0.167531	0.0268349	-0.0492067	0.797845	2.69035	NaN	NaN
AASDHPPT	P1P2	ENSG00000149313	L-aminoadipate-semialdehyde dehydrogenase-phosphopantetheinyl transferase	-0.308048	-0.154394	-0.245729	-0.0717964	-0.0724587	0	0.000182415	0	0.00105659	-0.0736348	-0.0434542	0.723316	3.9612	NaN	NaN
AASS	P1P2	ENSG00000008311	Alpha-aminoadipic semialdehyde synthase, mitochondrial	0.00538892	0.041432	-0.0365852	0.0955174	-0.00605561	0.304813	0.278825	0.18059	0.119259	-0.00120246	-1.25583	1.08e-06	6.84677	NaN	NaN
AATF	P1P2	ENSG00000275700	Protein AATF	-0.254287	-0.0805574	-0.827901	-1.03674	0.764899	0.000275179	0.00456038	0	0	-0.163873	NaN	NaN	NaN	NaN	NaN
AATK	ENST00000326724.4	ENSG00000181409	Serine/threonine-protein kinase LMTK1	-0.0337074	0.0556825	0.0536407	0.130685	-0.0811755	0.0187122	0.0221803	0.00594104	0.0017284	0.000668237	NaN	NaN	NaN	NaN	NaN
ABAT	P1	ENSG00000183044	4-aminobutyrate aminotransferase, mitochondrial	-0.287673	-0.155373	-0.273659	-0.264472	0.0475423	0.0436159	0.0802627	0.0366377	0.033576	-0.012005	0.688103	0.0108539	2.24007	NaN	NaN
ABAT	P2	ENSG00000183044	4-aminobutyrate aminotransferase, mitochondrial	0.00254759	0.123217	0.0629638	-0.0854358	0.0741182	0.339893	0.119163	0.0856406	0.156375	0.00979067	0.688103	0.0108539	2.24007	NaN	NaN
ABCA1	P1P2	ENSG00000165029	ATP-binding cassette sub-family A member 1	-0.602632	-0.422518	-0.719728	-0.541201	0.11789	0.000275179	0.000547246	0.000129921	0.000234797	-0.139799	-1.56621	0.00700445	0.485522	NaN	NaN
ABCA10	P1P2	ENSG00000154263	ATP-binding cassette sub-family A member 10	NaN	NaN	NaN	NaN	NaN	NaN	NaN	NaN	NaN	-0.00559488	NaN	NaN	NaN	NaN	NaN
ABCA12	P1P2	ENSG00000144452	ATP-binding cassette sub-family A member 12	0.0389045	0.0234035	-0.000403099	0.0217489	0.0204811	0.0424599	0.345187	0.42575	0.389136	0.0095453	NaN	NaN	NaN	NaN	NaN
ABCA13	P1P2	ENSG00000179869	ATP-binding cassette sub-family A member 13	0.00841564	0.173963	-0.0409187	0.0501931	0.0865519	0.265348	0.0524425	0.168117	0.225802	0.0286681	NaN	NaN	NaN	NaN	NaN
ABCA2	P1P2	ENSG00000107331	ATP-binding cassette sub-family A member 2	-0.00931354	0.163554	0.0614162	-0.00283176	0.0478279	0.29279	0.126886	0.144715	0.423221	0.00556799	0.594514	0.00394086	2.84943	NaN	NaN
ABCA3	P1P2	ENSG00000167972	ATP-binding cassette sub-family A member 3	-0.223481	-0.172072	-0.34505	-0.294275	0.121886	0.00825537	0.00529004	0.000389762	0.00117398	-0.0144897	-0.669973	0.027399	2.16168	NaN	NaN
ABCA4	P1P2	ENSG00000198691	Retinal-specific ATP-binding cassette transporter	NaN	NaN	NaN	NaN	NaN	NaN	NaN	NaN	NaN	0.00394195	NaN	NaN	NaN	NaN	NaN
ABCA5	P1P2	ENSG00000154265	ATP-binding cassette sub-family A member 5	-0.252628	0.132158	-0.468368	-0.401493	0.374696	0.0482939	0.160381	0.0129921	0.0116224	-0.020027	-1.75194	0.00211185	-1.00012	NaN	NaN
ABCA6	P1P2	ENSG00000154262	ATP-binding cassette sub-family A member 6	-0.00479268	-0.0196167	0.0377756	-0.119502	0.0286583	0.310127	0.269792	0.162426	0.100023	-0.00583139	NaN	NaN	NaN	NaN	NaN
ABCA7	P1	ENSG00000064687	ATP-binding cassette sub-family A member 7	0.0155439	0.0938793	0.0565434	0.0460801	0.00339981	0.256684	0.200521	0.156485	0.324321	-0.0188949	-0.000647702	0.998133	2.79977	NaN	NaN
ABCA7	P2	ENSG00000064687	ATP-binding cassette sub-family A member 7	0.0201764	0.119837	0.0203739	-0.0676123	0.0936261	0.114225	0.12509	0.249075	0.192181	0.0257122	-0.000647702	0.998133	2.79977	NaN	NaN
ABCA8	P1P2	ENSG00000141338	ATP-binding cassette sub-family A member 8	-0.00165758	-0.0441695	0.010283	-0.1676	0.0557451	0.397771	0.279642	0.371931	0.117985	-0.011778	NaN	NaN	NaN	NaN	NaN
ABCA9	P1P2	ENSG00000154258	ATP-binding cassette sub-family A member 9	-0.00259847	-0.091756	0.0139051	0.103673	-0.105966	0.39158	0.165815	0.356799	0.21321	0.00653565	NaN	NaN	NaN	NaN	NaN
ABCB1	ENST00000265724.3	ENSG00000085563	Multidrug resistance protein 1	0.00843776	0.124351	0.0489658	0.00728734	0.0382676	0.0996791	0.0387931	0.0428203	0.140247	-0.0108011	NaN	NaN	NaN	NaN	NaN
ABCB10	P1P2	ENSG00000135776	ATP-binding cassette sub-family B member 10, mitochondrial	-0.3283	-0.252702	-1.15818	-1.3575	0.967342	0.0356357	0.0437796	0	0	-0.200927	NaN	NaN	NaN	NaN	NaN
ABCB11	P1P2	ENSG00000073734	Bile salt export pump	0.00494204	0.00925256	-0.00936077	-0.00270255	0.013129	0.118075	0.158046	0.136547	0.155436	0.000229537	NaN	NaN	NaN	NaN	NaN
ABCB4	P1P2	ENSG00000005471	Phosphatidylcholine translocator ABCB4	-0.0224445	-0.0238565	0.0832174	-0.024337	-0.0525907	0.193588	0.369938	0.093151	0.357009	-0.00470702	-0.819784	0.0517196	-1.91591	NaN	NaN
ABCB5	P1P2	ENSG00000004846	ATP-binding cassette sub-family B member 5	-0.0237353	-0.0725545	0.0540909	0.0590806	-0.104731	0.189598	0.212331	0.163771	0.292593	0.000282124	NaN	NaN	NaN	NaN	NaN
ABCB6	P1P2	ENSG00000115657	ATP-binding cassette sub-family B member 6, mitochondrial	0.00343408	-0.0427117	0.0439371	-0.194742	0.0557636	0.41369	0.281831	0.203228	0.0879314	0.00736312	0.656634	0.000391602	1.0912	NaN	NaN
ABCB7	P1P2	ENSG00000131269	ATP-binding cassette sub-family B member 7, mitochondrial	-0.857161	-0.794003	-1.25166	-1.1974	0.398946	0	0	0	0	-0.158088	0.304587	0.0706912	4.88592	NaN	NaN
ABCB8	P1P2	ENSG00000197150	ATP-binding cassette sub-family B member 8, mitochondrial	NaN	NaN	NaN	NaN	NaN	NaN	NaN	NaN	NaN	-0.011663	0.259673	0.0336253	3.34933	NaN	NaN
ABCB9	P1	ENSG00000150967	ATP-binding cassette sub-family B member 9	0.0244009	0.0739457	0.0129535	-0.0412903	0.0633417	0.0729412	0.20968	0.288308	0.25135	-0.0296703	NaN	NaN	NaN	NaN	NaN
ABCB9	P2	ENSG00000150967	ATP-binding cassette sub-family B member 9	-0.103202	0.0206519	0.0296925	-0.00181305	-0.0552147	0.0916346	0.327407	0.198969	0.366283	-0.0213732	NaN	NaN	NaN	NaN	NaN
ABCC1	P1P2	ENSG00000103222	Multidrug resistance-associated protein 1	-0.0065489	-0.075944	-0.0121496	0.0266354	-0.0484893	0.320721	0.208136	0.359621	0.377901	0.00404877	-0.330768	0.087707	5.26044	NaN	NaN
ABCC10	P1P2	ENSG00000124574	Multidrug resistance-associated protein 7	0.0266478	0.217575	0.00298863	0.015821	0.112707	0.132834	0.0822557	0.426298	0.402469	-0.00930475	0.174447	0.2087	2.84158	NaN	NaN
ABCC11	P1	ENSG00000121270	ATP-binding cassette sub-family C member 11	-0.0246613	-0.0251223	0.0085321	-0.216219	0.0789517	0.184783	0.369938	0.387737	0.0657431	0.0160439	NaN	NaN	NaN	NaN	NaN
ABCC11	P2	ENSG00000121270	ATP-binding cassette sub-family C member 11	0.0210232	0.0676335	0.0114174	-0.0967385	0.0869889	0.104278	0.222522	0.297164	0.136182	-0.0139152	NaN	NaN	NaN	NaN	NaN
ABCC12	ENST00000311303.3	ENSG00000140798	Multidrug resistance-associated protein 9	-0.0195987	0.0376172	0.0512169	0.0619301	-0.0475642	0.2123	0.288075	0.114897	0.191728	-0.0132018	NaN	NaN	NaN	NaN	NaN
ABCC2	P1P2	ENSG00000023839	Canalicular multispecific organic anion transporter 1	0.0159159	0.0414736	-0.042839	0.0411686	0.02953	0.0582888	0.120779	0.0689879	0.0883951	-0.0135823	NaN	NaN	NaN	NaN	NaN
ABCC3	P1P2	ENSG00000108846	Canalicular multispecific organic anion transporter 2	-0.343878	-0.283511	-0.37775	-0.352966	0.0516636	0.00921849	0.00638453	0.00285826	0.00575252	-0.0766167	0.948001	0.0235381	-2.03522	NaN	NaN
ABCC4	P1P2	ENSG00000125257	Multidrug resistance-associated protein 4	NaN	NaN	NaN	NaN	NaN	NaN	NaN	NaN	NaN	0.0104486	0.560234	0.00881092	2.38898	NaN	NaN
ABCC5	P1P2	ENSG00000114770	Multidrug resistance-associated protein 5	-0.0257825	0.015141	0.0659089	0.0385363	-0.0575433	0.0216015	0.0334052	0.00369914	0.0185185	0.0332011	-0.113163	0.278108	3.74415	NaN	NaN
ABCC6	ENST00000205557.7	ENSG00000091262	Multidrug resistance-associated protein 6	0.0278128	0.248317	-0.0512011	0.186835	0.0702481	0.127059	0.060704	0.184487	0.0781481	0.0163516	2.35284	0.000208979	-1.60748	NaN	NaN
ABCC8	P1P2	ENSG00000006071	ATP-binding cassette sub-family C member 8	-0.21821	-0.0457799	0.104576	-0.0478647	-0.160351	0.0517336	0.273623	0.0643426	0.302771	-0.00526644	1.73913	8.4e-05	-1.33091	NaN	NaN
ABCC9	P1P2	ENSG00000069431	ATP-binding cassette sub-family C member 9	0.00412355	0.128424	0.09772	0.00356458	0.0156313	0.397861	0.162626	0.0735344	0.431111	-0.0132454	NaN	NaN	NaN	NaN	NaN
ABCD1	P1P2	ENSG00000101986	ATP-binding cassette sub-family D member 1	0.0220576	0.178675	0.0589074	-0.0771474	0.109486	0.0031016	0.00152658	0.00515637	0.00986147	-0.00506735	0.452374	0.064107	2.19293	NaN	NaN
ABCD2	P1P2	ENSG00000173208	ATP-binding cassette sub-family D member 2	-0.00869651	0.0853973	-0.0374283	0.130032	-0.00795119	0.297606	0.218301	0.219176	0.161358	-0.0206597	NaN	NaN	NaN	NaN	NaN
ABCD3	P1P2	ENSG00000117528	ATP-binding cassette sub-family D member 3	0.00538015	0.0172353	-0.135826	-0.052606	0.105524	0.30492	0.335848	0.0519683	0.225288	0.0205262	-0.222769	0.117629	2.89189	NaN	NaN
ABCD4	P1P2	ENSG00000119688	ATP-binding cassette sub-family D member 4	-0.00992585	-0.113214	-0.0445638	-0.0253201	-0.0266279	0.287149	0.116928	0.201377	0.350434	-0.00713066	-0.967087	1.5e-07	4.45001	NaN	NaN
ABCE1	P1P2	ENSG00000164163	ATP-binding cassette sub-family E member 1	-0.5719	-0.331451	-0.854222	-0.809813	0.380342	0	0	0	0	-0.393243	-0.230087	0.0645853	5.08891	-1.46917	-2.053
ABCF1	P1	ENSG00000204574	ATP-binding cassette sub-family F member 1	-0.377033	-0.134098	-0.353535	-0.404496	0.12345	0	0.00164174	0	0	-0.12384	NaN	NaN	NaN	NaN	NaN
ABCF1	P2	ENSG00000204574	ATP-binding cassette sub-family F member 1	0.00759035	0.166667	-0.0563324	-0.0036623	0.117126	0.362674	0.126437	0.179031	0.416882	0.00501964	NaN	NaN	NaN	NaN	NaN
ABCF2	P1P2	ENSG00000033050	ATP-binding cassette sub-family F member 2	0.00291068	0.166105	-0.0753669	0.0528926	0.095745	0.128556	0.0149066	0.041055	0.0741975	-0.0311819	0.226196	0.0906125	4.86489	NaN	NaN
ABCF3	P1P2	ENSG00000161204	ATP-binding cassette sub-family F member 3	-0.00472164	-0.0226088	-0.103301	-0.0450437	0.0605072	0.033847	0.0147756	0.00415746	0.0194881	0.00488558	0.395554	0.00265603	4.30555	NaN	NaN
ABCG1	P1P2	ENSG00000160179	ATP-binding cassette sub-family G member 1	0.00559914	0.0607389	0.00901321	0.0510916	0.00311664	0.114545	0.100036	0.12734	0.0761728	0.0120982	-1.24279	0.0157754	0.864869	NaN	NaN
ABCG2	P1P2	ENSG00000118777	ATP-binding cassette sub-family G member 2	0.0421475	0.193662	0.049678	-0.057995	0.122064	0.0337968	0.114314	0.176438	0.284104	0.00529459	1.14996	0.00449111	1.36813	NaN	NaN
ABCG4	P1P2	ENSG00000172350	ATP-binding cassette sub-family G member 4	NaN	NaN	NaN	NaN	NaN	NaN	NaN	NaN	NaN	0.00968748	-1.06677	0.00412796	-1.3135	NaN	NaN
ABCG5	P1P2	ENSG00000138075	ATP-binding cassette sub-family G member 5	-0.00228458	0.0256131	0.0131992	0.0745485	-0.0322096	0.338057	0.317259	0.286515	0.163333	-0.0109931	NaN	NaN	NaN	NaN	NaN
ABCG8	P1P2	ENSG00000143921	ATP-binding cassette sub-family G member 8	0.0226465	0.19197	-0.039255	0.192424	0.0307237	0.179893	0.115032	0.209822	0.0737037	-0.000113887	NaN	NaN	NaN	NaN	NaN
ABHD1	P1P2	ENSG00000143994	Protein ABHD1	-0.00237099	0.21724	0.0804574	0.122411	0.00600033	0.393781	0.0822557	0.0979711	0.16963	0.0178296	1.47048	8.33e-06	1.21111	NaN	NaN
ABHD10	P1P2	ENSG00000144827	Mycophenolic acid acyl-glucuronide esterase, mitochondrial	-0.0147971	-0.0900383	-0.0573375	-0.0149206	-0.0162886	0.235278	0.168734	0.176562	0.38988	-0.000192333	-0.0653303	0.651637	4.23345	NaN	NaN
ABHD11	P1P2	ENSG00000106077	Protein ABHD11	-0.0153808	0.199782	-0.0714235	0.126618	0.0646033	0.229637	0.0319684	0.104326	0.0707407	-0.00783673	1.32864	7.41e-06	4.41196	-2.52967	-2.01244
ABHD12	P1P2	ENSG00000100997	Lysophosphatidylserine lipase ABHD12	0.00344074	0.0159687	-0.0450885	-0.064092	0.064295	0.0232086	0.0332256	0.0127322	0.0125616	0.0136909	0.119257	0.219953	5.79899	NaN	NaN
ABHD12B	P1P2	ENSG00000131969	Protein ABHD12B	-0.0121856	-0.0901693	0.00104349	-0.140441	0.0185212	0.120253	0.0306457	0.147405	0.0227753	0.0203487	5.89728	1.1e-09	3.42509	NaN	NaN
ABHD13	P1P2	ENSG00000139826	Protein ABHD13	-0.0160387	0.0891383	0.055309	-0.0154904	0.0166405	0.112273	0.0675287	0.0363188	0.137356	0.0108399	-0.0261871	0.845618	2.52199	NaN	NaN
ABHD14A	P1P2	ENSG00000248487	Protein ABHD14A	-0.00463343	0.079955	0.158819	0.0816073	-0.0825526	0.363924	0.226742	0.034189	0.249012	0.00669589	1.58745	9.54e-07	1.86665	NaN	NaN
ABHD14B	P1	ENSG00000114779	Protein ABHD14B	0.0241252	0.0596606	0.0441391	0.0619147	-0.011134	0.0212834	0.101203	0.0502186	0.065679	0.0010859	-0.70253	0.0475743	1.40225	NaN	NaN
ABHD14B	P2	ENSG00000114779	Protein ABHD14B	NaN	NaN	NaN	NaN	NaN	NaN	NaN	NaN	NaN	0.00361855	-0.70253	0.0475743	1.40225	NaN	NaN
ABHD15	P1P2	ENSG00000168792	Protein ABHD15	-0.536874	-0.370348	-0.593674	-0.525766	0.106109	0.000412768	0.000729661	0.000259841	0.000352195	-0.0222648	0.106535	0.651059	0.193602	NaN	NaN
ABHD16A	P1P2	ENSG00000204427	Phosphatidylserine lipase ABHD16A	-0.0849286	-0.0794898	-0.389083	-0.314349	0.269507	0.00990644	0.00456038	0	0.000117398	0.00692015	-0.105096	0.67331	-0.282164	NaN	NaN
ABHD16B	P1P2	ENSG00000183260	Protein ABHD16B	0.0191333	0.0172665	-0.0663609	0.0903981	0.00618131	0.219572	0.357489	0.165129	0.230988	0.00409239	0.578046	0.0234616	1.20322	NaN	NaN
ABHD17A	P1P2	ENSG00000129968	Alpha/beta hydrolase domain-containing protein 17A	0.0203981	0.330951	-0.0145942	0.168241	0.0988511	0.206417	0.0105963	0.340133	0.0983951	-0.0136661	NaN	NaN	NaN	NaN	NaN
ABHD17B	P1P2	ENSG00000107362	Alpha/beta hydrolase domain-containing protein 17B	0.0133976	-0.100012	-0.0516002	-0.154763	0.0598746	0.281818	0.146844	0.184487	0.137943	0.0107554	-0.220345	0.0418913	4.5669	NaN	NaN
ABHD17C	P1P2	ENSG00000136379	Alpha/beta hydrolase domain-containing protein 17C	NaN	NaN	NaN	NaN	NaN	NaN	NaN	NaN	NaN	0.00019977	0.114324	0.516732	4.7456	NaN	NaN
ABHD2	P1P2	ENSG00000140526	Monoacylglycerol lipase ABHD2	0.019518	-0.0094122	-0.0327144	-0.0437678	0.043294	0.0385027	0.114739	0.0832792	0.0990843	0.0144732	-0.481328	0.311914	2.98705	NaN	NaN
ABHD3	P1P2	ENSG00000158201	Phospholipase ABHD3	0.00696156	0.00951226	-0.0760748	0.0447744	0.0238871	0.369198	0.383441	0.137196	0.325556	-0.031224	-0.807262	0.00219127	2.73719	NaN	NaN
ABHD4	P1P2	ENSG00000100439	Protein ABHD4	NaN	NaN	NaN	NaN	NaN	NaN	NaN	NaN	NaN	-0.009255	1.52378	8.15e-06	5.1581	NaN	NaN
ABHD5	P1P2	ENSG00000011198	1-acylglycerol-3-phosphate O-acyltransferase ABHD5	NaN	NaN	NaN	NaN	NaN	NaN	NaN	NaN	NaN	-0.0138372	0.520186	0.00161465	3.28733	NaN	NaN
ABHD6	P1P2	ENSG00000163686	Monoacylglycerol lipase ABHD6	NaN	NaN	NaN	NaN	NaN	NaN	NaN	NaN	NaN	0.00550967	-2.01339	9.77e-06	0.674359	NaN	NaN
ABHD8	P1P2	ENSG00000127220	Protein ABHD8	-0.0036479	-0.01789	0.0694912	0.149494	-0.120262	0.373418	0.395841	0.119269	0.132469	0.00479568	1.38399	1.67e-08	4.27631	NaN	NaN
ABI1	P1P2	ENSG00000136754	Abl interactor 1	-0.00182853	-0.020675	-0.0304395	0.0547138	-0.0233889	0.345625	0.266509	0.205145	0.212222	0.00264029	-0.300501	0.00128052	4.20641	NaN	NaN
ABI2	P1P2	ENSG00000138443	Abl interactor 2	-0.0558921	0.033417	-0.0168696	0.184304	-0.0949548	0.134425	0.299569	0.271924	0.0191358	-0.0486667	-0.180341	0.0822269	5.41054	NaN	NaN
ABI3	P1P2	ENSG00000108798	ABI gene family member 3	-0.00613566	-0.00498703	-0.088635	-0.0571351	0.0673237	0.336681	0.471178	0.108874	0.289505	-0.0176895	1.26843	6.54e-05	1.58519	NaN	NaN
ABI3BP	P1P2	ENSG00000154175	Target of Nesh-SH3	0.0153149	0.173116	-0.0210021	0.186625	0.0114042	0.257968	0.124012	0.310251	0.0781481	0.00464078	NaN	NaN	NaN	NaN	NaN
ABL1	ENST00000372348.2	ENSG00000097007	Tyrosine-protein kinase ABL1	0.0173969	-0.016795	0.1378	0.0878831	-0.112541	0.236578	0.397848	0.0450622	0.234074	0.000749022	0.24231	0.026979	5.76709	NaN	NaN
ABL2	P1	ENSG00000143322	Tyrosine-protein kinase ABL2	-0.00677211	-0.0435164	0.00798022	-0.145223	0.043477	0.316043	0.281831	0.38953	0.154614	0.0384989	-0.0452601	0.892084	1.5909	NaN	NaN
ABL2	P2	ENSG00000143322	Tyrosine-protein kinase ABL2	0.0176287	-0.0526592	0.12095	0.0255897	-0.090785	0.0485561	0.0561839	0.00336285	0.111358	-0.00758071	-0.0452601	0.892084	1.5909	NaN	NaN
ABLIM1	ENST00000277895.5	ENSG00000099204	Actin-binding LIM protein 1	0.0103201	0.0425003	-0.0315233	0.125187	-0.0204215	0.239679	0.27676	0.202027	0.0722222	0.00385606	0.710676	3.73e-05	4.61016	NaN	NaN
ABLIM2	P1P2	ENSG00000163995	Actin-binding LIM protein 2	NaN	NaN	NaN	NaN	NaN	NaN	NaN	NaN	NaN	0.0229688	0.0471082	0.882645	-0.527796	NaN	NaN
ABLIM3	P1P2	ENSG00000173210	Actin-binding LIM protein 3	0.00384267	0.0295082	-0.053118	-0.105461	0.0959649	0.324278	0.308639	0.137326	0.119394	0.00883295	0.0779686	0.809303	-1.73641	NaN	NaN
ABO	P1	ENSG00000175164	Histo-blood group ABO system transferase	NaN	NaN	NaN	NaN	NaN	NaN	NaN	NaN	NaN	0.0243265	NaN	NaN	NaN	NaN	NaN
ABO	P2	ENSG00000175164	Histo-blood group ABO system transferase	NaN	NaN	NaN	NaN	NaN	NaN	NaN	NaN	NaN	-0.00335046	NaN	NaN	NaN	NaN	NaN
ABR	P1P2	ENSG00000159842	Active breakpoint cluster region-related protein	-0.108737	-0.10031	-0.0541128	-0.0895849	-0.0326749	0.0877821	0.0868296	0.135118	0.148274	0.00416483	0.390285	0.0211327	4.1011	NaN	NaN
ABRA	P1P2	ENSG00000174429	Actin-binding Rho-activating protein	-0.0109154	0.0475702	-0.0131161	0.0324946	0.00863818	0.255228	0.264458	0.291022	0.274568	0.0356486	NaN	NaN	NaN	NaN	NaN
ABRACL	P1P2	ENSG00000146386	Costars family protein ABRACL	-0.100921	-0.0459097	0.0308287	-0.0662673	-0.0556959	0.0408641	0.0640277	0.0733102	0.0724348	-0.00479536	-0.297663	0.0460621	7.89658	NaN	NaN
ABT1	P1P2	ENSG00000146109	Activator of basal transcription 1	-0.323303	-0.201637	-0.364098	-0.36751	0.103334	0.000963126	0.00255381	0.000389762	0.000117398	-0.026819	-0.446297	0.00483649	5.48895	NaN	NaN
ABTB1	P1P2	ENSG00000114626	Ankyrin repeat and BTB/POZ domain-containing protein 1	0.000317001	-0.0032169	0.0456582	-0.0579024	0.00467212	0.142139	0.126961	0.0480888	0.0828833	-0.00194561	0.48378	0.0594822	2.27313	NaN	NaN
ABTB2	P1P2	ENSG00000166016	Ankyrin repeat and BTB/POZ domain-containing protein 2	-0.0489671	0.00264642	0.0391505	0.0729223	-0.0791968	0.0720969	0.164242	0.0567201	0.0537037	-0.000658314	0.516138	0.0821607	2.74892	NaN	NaN
ACAA1	P1P2	ENSG00000060971	3-ketoacyl-CoA thiolase, peroxisomal	-0.00950717	0.0687297	-0.0203172	-0.0131555	0.0463476	0.264447	0.220456	0.254515	0.330477	0.0140347	0.0801227	0.579249	2.76015	NaN	NaN
ACAA2	P1P2	ENSG00000167315	3-ketoacyl-CoA thiolase, mitochondrial	NaN	NaN	NaN	NaN	NaN	NaN	NaN	NaN	NaN	-0.0145116	0.204786	0.089937	7.61031	NaN	NaN
ACACA	P1P2	ENSG00000278540	Acetyl-CoA carboxylase 1	-0.229584	-0.535189	-0.779812	-0.923823	0.46943	0.000550358	0	0	0	0.00019188	NaN	NaN	NaN	0.321333	-0.619778
ACACB	P1	ENSG00000076555	Acetyl-CoA carboxylase 2	NaN	NaN	NaN	NaN	NaN	NaN	NaN	NaN	NaN	0.00372505	-0.0941711	0.628597	1.36433	NaN	NaN
ACACB	P2	ENSG00000076555	Acetyl-CoA carboxylase 2	-0.100907	0.146419	-0.0759772	0.0316105	0.0449393	0.0967254	0.14269	0.137196	0.365802	-0.00868204	-0.0941711	0.628597	1.36433	NaN	NaN
ACAD10	P1P2	ENSG00000111271	Acyl-CoA dehydrogenase family member 10	-0.171711	0.094975	-0.186244	0.0145408	0.0474837	0.0620528	0.199713	0.0518384	0.409259	0.00328038	-2.5814	6.77e-08	1.29396	NaN	NaN
ACAD11	P1P2	ENSG00000240303	Acyl-CoA dehydrogenase family member 11	-0.102659	-0.114289	0.152379	0.19177	-0.280549	0.000275179	0.000182415	0	0	-0.0168102	0.579742	0.0993207	2.06389	NaN	NaN
ACAD8	P1P2	ENSG00000151498	Isobutyryl-CoA dehydrogenase, mitochondrial	NaN	NaN	NaN	NaN	NaN	NaN	NaN	NaN	NaN	0.0258595	-2.2082	1.61e-07	4.00159	NaN	NaN
ACAD9	P1P2	ENSG00000177646	Acyl-CoA dehydrogenase family member 9, mitochondrial	-0.13669	-0.371281	-0.56085	-0.606995	0.329937	0.0264172	0	0	0	-0.0772811	0.16935	0.0796327	4.0332	-1.45	-0.916
ACADL	P1P2	ENSG00000115361	Long-chain specific acyl-CoA dehydrogenase, mitochondrial	0.0132935	0.157181	-0.0224475	0.0544681	0.0692269	0.19754	0.0703125	0.244771	0.213457	-0.00199295	NaN	NaN	NaN	-0.09	-0.124444
ACADM	P1P2	ENSG00000117054	Medium-chain specific acyl-CoA dehydrogenase, mitochondrial	-0.0415231	-0.0193253	-0.0340239	0.0551852	-0.0410049	0.0785636	0.0985042	0.0813304	0.0716049	0.00571439	-0.595753	0.00012842	4.37868	-0.203	-0.104333
ACADS	P1P2	ENSG00000122971	Short-chain specific acyl-CoA dehydrogenase, mitochondrial	-0.638416	-0.336203	0.481874	0.463067	-0.95978	0.00839296	0.029004	0.00212981	0.0017284	0.00472362	1.33588	4.28e-05	2.54295	-0.000166667	-0.155889
ACADSB	P1P2	ENSG00000196177	Short/branched chain specific acyl-CoA dehydrogenase, mitochondrial	-0.336806	0.137805	-0.440727	-0.14845	0.195088	0.0343974	0.157777	0.0179291	0.147922	-0.0110649	1.20461	0.00055212	3.79271	0.0345	0.0128889
ACADVL	P1P2	ENSG00000072778	Very long-chain specific acyl-CoA dehydrogenase, mitochondrial	0.0166084	5.09189e-05	0.0458153	0.0923904	-0.0607732	0.155722	0.378053	0.12947	0.124568	-0.00403274	-0.522906	0.000582258	6.40945	-0.394333	-0.235
ACAN	P1P2	ENSG00000157766	Aggrecan core protein	-0.0011742	-0.108272	0.0116247	-0.114921	-0.00307492	0.0370116	0.00255381	0.0230916	0.00469594	0.0223715	NaN	NaN	NaN	-0.652833	-0.529556
ACAP1	P1P2	ENSG00000072818	Arf-GAP with coiled-coil, ANK repeat and PH domain-containing protein 1	0.0200767	0.274209	-0.0673362	-0.0613658	0.211494	0.213583	0.0382543	0.165129	0.275886	0.00206692	2.18685	2.34e-08	5.109	-0.275833	-0.213333
ACAP2	P1P2	ENSG00000114331	Arf-GAP with coiled-coil, ANK repeat and PH domain-containing protein 2	-0.268768	-0.127094	-0.21833	-0.298958	0.0607125	0.00440286	0.014046	0.0031181	0.00117398	-0.00649457	-0.621658	0.000707737	3.28511	-0.0715	-0.243333
ACAP3	P1P2	ENSG00000131584	Arf-GAP with coiled-coil, ANK repeat and PH domain-containing protein 3	-0.0961815	0.0160611	0.0264817	0.0688667	-0.0877344	0.0447166	0.149964	0.0830624	0.0585185	0.0344118	-0.732573	7.9e-05	3.77992	-0.197333	-0.267889
ACAT1	P1P2	ENSG00000075239	Acetyl-CoA acetyltransferase, mitochondrial	NaN	NaN	NaN	NaN	NaN	NaN	NaN	NaN	NaN	0.00378789	-0.584554	0.00459354	4.33857	-0.068	-0.0606667
ACAT2	P1P2	ENSG00000120437	Acetyl-CoA acetyltransferase, cytosolic	-0.132229	-0.191615	-0.0112651	-0.164156	-0.0742115	0.00454045	0.000182415	0.0274133	0.00223057	0.0412407	1.44866	2.39e-07	6.89245	0.2685	0.141
ACBD3	P1P2	ENSG00000182827	Golgi resident protein GCP60	-0.145615	0.0371955	-0.011506	-0.123674	0.0133807	0.0764997	0.321749	0.365337	0.18502	-0.0366215	-0.377545	0.00081492	4.46313	-1.08133	-0.616556
ACBD4	P1	ENSG00000181513	Acyl-CoA-binding domain-containing protein 4	-0.11441	0.057063	-0.0309254	0.00525327	-0.0158375	0.0840671	0.244702	0.203716	0.352593	5.92637e-05	0.972655	0.00374796	3.1606	-0.998833	-0.790778
ACBD4	P2	ENSG00000181513	Acyl-CoA-binding domain-containing protein 4	-0.0262523	0.0918645	-0.0823646	-0.117592	0.132785	0.175702	0.211297	0.119657	0.201456	0.008603	0.972655	0.00374796	3.1606	-0.998833	-0.790778
ACBD5	P1P2	ENSG00000107897	Acyl-CoA-binding domain-containing protein 5	-0.0213495	0.050222	-0.0246025	-0.0709183	0.0621967	0.102917	0.110542	0.101208	0.0673867	0.000495244	-0.111079	0.3966	3.21988	0.1605	0.0775556
ACBD6	P1P2	ENSG00000230124	Acyl-CoA-binding domain-containing protein 6	-0.100565	-0.0763479	0.123273	0.0854415	-0.192813	0.0408641	0.0381248	0.00313866	0.0416049	-0.0152343	NaN	NaN	NaN	-0.012	-0.0162222
ACBD7	P1P2	ENSG00000176244	Acyl-CoA-binding domain-containing protein 7	-0.000960624	0.0385897	0.0506173	0.144514	-0.0787511	0.409191	0.319325	0.176438	0.139012	0.00995327	0.12451	0.571778	3.53741	0.337333	0.355667
ACCS	P1P2	ENSG00000110455	1-aminocyclopropane-1-carboxylate synthase-like protein 1	0.0257479	0.0563924	0.0503286	0.0808228	-0.0245056	0.0634225	0.2456	0.1177	0.149259	0.00700805	1.21231	0.00087113	1.99982	-0.2045	-0.139
ACCSL	ENST00000378832.1	ENSG00000205126	Probable inactive 1-aminocyclopropane-1-carboxylate synthase-like protein 2	0.0127648	0.125501	-0.0355728	-0.180086	0.176962	0.289091	0.163703	0.230739	0.0999061	-0.0140731	NaN	NaN	NaN	0.0678333	-0.00933333
ACD	P1P2	ENSG00000102977	Adrenocortical dysplasia protein homolog	-0.308631	-0.0901217	-0.268485	-0.278566	0.0741493	0.000137589	0.0036483	0.000129921	0.000117398	-0.00302631	-0.304893	0.00884422	5.4323	-1.27517	-0.823556
ACE	P1	ENSG00000159640	Angiotensin-converting enzyme	0.0127155	0.189519	-0.074579	0.0764745	0.10017	0.206203	0.0385237	0.0999091	0.158025	-0.00212907	-0.542	0.0564505	0.329634	-0.173833	-0.167889
ACE	P2	ENSG00000159640	Angiotensin-converting enzyme	-0.00536103	0.115781	-0.0378023	-0.16224	0.155231	0.351954	0.173491	0.215668	0.127495	-0.0213344	-0.542	0.0564505	0.329634	-0.173833	-0.167889
ACE2	P1P2	ENSG00000130234	Angiotensin-converting enzyme 2	0.0218646	-0.0083294	0.0372065	0.0318517	-0.0277614	0.0287701	0.116198	0.0605313	0.102346	-0.0266262	NaN	NaN	NaN	0.1435	0.0405556
ACER1	P1P2	ENSG00000167769	Alkaline ceramidase 1	0.0288018	-0.0608191	0.00731061	0.111625	-0.0754763	0.0456684	0.146662	0.321489	0.091358	0.0010255	NaN	NaN	NaN	-0.493333	-0.359444
ACER2	P1P2	ENSG00000177076	Alkaline ceramidase 2	-0.000723669	0.421525	-0.00847602	-0.162697	0.295987	0.409191	0.00305316	0.386774	0.127495	-0.00623464	NaN	NaN	NaN	0.3425	0.115
ACER3	P1P2	ENSG00000078124	Alkaline ceramidase 3	0.0156447	-0.000707916	0.0639323	0.153499	-0.101247	0.168128	0.349143	0.0839592	0.0403704	0.00235355	0.215078	0.391178	2.27327	-0.0075	-0.0623333
ACHE	P1	ENSG00000087085	Acetylcholinesterase	NaN	NaN	NaN	NaN	NaN	NaN	NaN	NaN	NaN	-0.00408713	-0.691559	0.202319	0.891338	-0.414	-0.413222
ACHE	P2	ENSG00000087085	Acetylcholinesterase	-0.016651	0.0350911	0.0118672	0.0610509	-0.027239	0.223583	0.294989	0.294474	0.194321	-0.012142	-0.691559	0.202319	0.891338	-0.414	-0.413222
ACIN1	P1	ENSG00000100813	Apoptotic chromatin condensation inducer in the nucleus	-0.0475497	0.018686	-0.112413	-0.0969298	0.0902395	0.016098	0.032148	0.00350786	0.00669171	-0.0123994	0.0758636	0.484099	6.25766	-1.96833	-1.71767
ACIN1	P2	ENSG00000100813	Apoptotic chromatin condensation inducer in the nucleus	-0.0271	-0.128063	0.129098	0.0645378	-0.174399	0.0211888	0.00200657	0.00067257	0.0116049	-0.0135472	0.0758636	0.484099	6.25766	-1.96833	-1.71767
ACKR2	P1P2	ENSG00000144648	Atypical chemokine receptor 2	NaN	NaN	NaN	NaN	NaN	NaN	NaN	NaN	NaN	-0.00138664	NaN	NaN	NaN	-0.13	-0.0273333
ACKR3	P1	ENSG00000144476	Atypical chemokine receptor 3	-0.0517632	0.205253	-0.226361	-0.0431624	0.211506	0.131811	0.101024	0.0402754	0.312045	-0.0132921	1.40285	0.000745183	0.119817	-0.00966667	0.0694444
ACKR3	P2	ENSG00000144476	Atypical chemokine receptor 3	0.0110608	0.00257893	-0.0339835	0.197126	-0.0747512	0.312727	0.408764	0.232688	0.0674074	-0.0109639	1.40285	0.000745183	0.119817	-0.00966667	0.0694444
ACKR4	P1P2	ENSG00000129048	Atypical chemokine receptor 4	0.0262732	0.146145	0.0370139	0.137697	-0.00114643	0.059893	0.0836027	0.166461	0.0577778	0.0147213	NaN	NaN	NaN	0.102	-0.0517778
ACLY	P1P2	ENSG00000131473	ATP-citrate synthase	-0.0696905	-0.145247	-0.168664	-0.0581146	0.00592051	0.000550358	0.000182415	0	0.00117398	0.03587	0.27611	0.106039	8.19139	-1.70767	-1.35922
ACMSD	P1P2	ENSG00000153086	2-amino-3-carboxymuconate-6-semialdehyde decarboxylase	0.0232212	-0.0380733	-0.010851	0.0765389	-0.04027	0.0835294	0.20996	0.304274	0.157901	-0.00533655	NaN	NaN	NaN	-0.217833	-0.309111
ACN9	P1P2	ENSG00000196636	Succinate dehydrogenase assembly factor 3, mitochondrial	0.0115959	0.0163273	0.0232312	0.044809	-0.0200586	0.0126203	0.033046	0.0170384	0.0166667	0.0144656	0.58021	0.0138452	5.9493	0.283833	0.176556
ACO1	P1P2	ENSG00000122729	Cytoplasmic aconitate hydratase	0.0362064	0.0729828	0.0030701	0.0120707	0.0470242	0.0166845	0.211027	0.348167	0.33321	0.010542	0.326445	0.0184039	5.80352	0.00183333	-0.00533333
ACO2	P1P2	ENSG00000100412	Aconitate hydratase, mitochondrial	-0.0620838	-0.000135388	-0.0980987	-0.0881239	0.0620017	0.129059	0.351879	0.0752241	0.151092	-0.00816375	0.125456	0.272716	5.36304	-2.85083	-2.39656
ACOT1	P1P2	ENSG00000184227	Acyl-coenzyme A thioesterase 1	NaN	NaN	NaN	NaN	NaN	NaN	NaN	NaN	NaN	-0.0135395	NaN	NaN	NaN	0.206167	0.229667
ACOT11	P1	ENSG00000162390	Acyl-coenzyme A thioesterase 11	NaN	NaN	NaN	NaN	NaN	NaN	NaN	NaN	NaN	0.00405331	2.02506	1.12e-07	1.39944	-0.363333	-0.450222
ACOT11	P2	ENSG00000162390	Acyl-coenzyme A thioesterase 11	-0.0712421	-0.24691	-0.249422	-0.108953	0.0201113	0.0565493	0.000729661	0.00168897	0.0363935	-0.0400913	2.02506	1.12e-07	1.39944	-0.363333	-0.450222
ACOT12	P1P2	ENSG00000172497	Acetyl-coenzyme A thioesterase	0.0249981	0.12431	-0.13226	-0.35791	0.319739	0.0690909	0.117547	0.0536573	0.00551773	-0.00371285	NaN	NaN	NaN	0.00533333	-0.073
ACOT13	P1P2	ENSG00000112304	Acyl-coenzyme A thioesterase 13	-0.0791978	-0.0328147	-0.0240585	-0.0318643	-0.0280448	0.110484	0.225283	0.236975	0.278117	0.0169346	0.30158	0.0656783	6.90427	-0.00866667	0.116333
ACOT2	P1P2	ENSG00000119673	Acyl-coenzyme A thioesterase 2, mitochondrial	NaN	NaN	NaN	NaN	NaN	NaN	NaN	NaN	NaN	0.0096578	NaN	NaN	NaN	-0.111	-0.0667778
ACOT4	P1P2	ENSG00000177465	Peroxisomal succinyl-coenzyme A thioesterase	NaN	NaN	NaN	NaN	NaN	NaN	NaN	NaN	NaN	-0.0615799	0.685781	0.00214541	0.703716	0.0636667	0.00411111
ACOT6	P1P2	ENSG00000205669	Putative acyl-coenzyme A thioesterase 6	0.0516005	0.0281303	0.0861927	-0.165406	0.0794722	0.0115508	0.340787	0.0855285	0.123621	0.00759252	6.3275	1.09e-09	-1.07206	0.181167	0.07
ACOT7	P1P2	ENSG00000097021	Cytosolic acyl coenzyme A thioester hydrolase	-0.0107625	0.0785077	0.0345689	-0.0325162	0.0328463	0.256192	0.2007	0.176101	0.276239	-0.0202541	-0.262182	0.117816	6.0364	-0.339167	-0.126889
ACOT8	P1P2	ENSG00000101473	Acyl-coenzyme A thioesterase 8	-0.0826714	0.0206157	0.0298468	0.0559578	-0.0739301	0.0513209	0.144217	0.0757763	0.0711111	-0.019871	-0.422451	0.00879661	2.55865	-0.5335	-0.424889
ACOT9	P1P2	ENSG00000123130	Acyl-coenzyme A thioesterase 9, mitochondrial	NaN	NaN	NaN	NaN	NaN	NaN	NaN	NaN	NaN	0.00650132	0.525393	0.483373	4.93731	0.451	-0.0165556
ACOX1	P1P2	ENSG00000161533	Peroxisomal acyl-coenzyme A oxidase 1	0.00882924	0.202662	-0.00199997	-0.014925	0.114208	0.0962567	0.00664511	0.156944	0.138295	0.002814	0.449369	0.0237258	3.11838	0.2005	-0.282333
ACOX2	P1	ENSG00000168306	Peroxisomal acyl-coenzyme A oxidase 2	-0.0606345	0.00841607	-0.163691	-0.128156	0.119814	0.0631535	0.159034	0.0101338	0.0267668	-0.0136298	1.50701	0.000469977	-0.449397	-0.2945	-0.227333
ACOX2	P2	ENSG00000168306	Peroxisomal acyl-coenzyme A oxidase 2	0.024221	-0.00762225	-0.0259069	0.036439	0.00303338	0.0746524	0.320139	0.226712	0.264444	-0.00928071	1.50701	0.000469977	-0.449397	-0.2945	-0.227333
ACOX3	P1	ENSG00000087008	Peroxisomal acyl-coenzyme A oxidase 3	NaN	NaN	NaN	NaN	NaN	NaN	NaN	NaN	NaN	-0.0157162	NaN	NaN	NaN	-0.211167	-0.305444
ACOX3	P2	ENSG00000087008	Peroxisomal acyl-coenzyme A oxidase 3	NaN	NaN	NaN	NaN	NaN	NaN	NaN	NaN	NaN	0.00532589	NaN	NaN	NaN	-0.211167	-0.305444
ACOXL	P1P2	ENSG00000153093	Acyl-coenzyme A oxidase-like protein	NaN	NaN	NaN	NaN	NaN	NaN	NaN	NaN	NaN	-0.00442485	-2.93949	2.87e-06	0.214049	0.0423333	-0.015
ACP1	P1P2	ENSG00000143727	Low molecular weight phosphotyrosine protein phosphatase	-0.316925	-0.118358	-0.140842	-0.207088	-0.0436762	0.0147221	0.0709595	0.0500195	0.0266494	-0.0686248	0.233918	0.0447228	6.21227	0.049	0.174667
ACP2	P1P2	ENSG00000134575	Lysosomal acid phosphatase	0.0216578	0.20985	-0.00878569	-0.120885	0.180589	0.097754	0.0261315	0.314538	0.0977929	0.00329905	0.750878	0.00247254	3.40424	-0.430333	-0.314222
ACP5	P1	ENSG00000102575	Tartrate-resistant acid phosphatase type 5	-0.00300823	-0.00326786	0.0522977	-0.0532069	-0.0026834	0.329527	0.33765	0.111871	0.223057	-0.0155575	-1.89419	0.000304547	2.36082	-0.822	-0.691222
ACP5	P2	ENSG00000102575	Tartrate-resistant acid phosphatase type 5	0.037647	-0.054786	-0.0356941	0.247818	-0.114631	0.0521925	0.256293	0.22905	0.0234568	-0.0157573	-1.89419	0.000304547	2.36082	-0.822	-0.691222
ACP6	P1P2	ENSG00000162836	Lysophosphatidic acid phosphatase type 6	4.24643e-05	-0.00905869	-0.0248589	-0.176438	0.0961405	0.459572	0.438526	0.279979	0.102958	5.8247e-05	0.255417	0.160676	3.68993	0.00316667	-0.204778
ACPL2	P1P2	ENSG00000155893	2-phosphoxylose phosphatase 1	0.0453592	0.0331381	0.000827149	-0.149648	0.113659	0.0249198	0.332884	0.445914	0.146396	-0.00562165	0.182074	0.327652	3.07603	-0.162333	-0.0962222
ACPP	P1P2	ENSG00000014257	Prostatic acid phosphatase	0.0121915	0.140134	0.00182067	-0.00286225	0.0766838	0.0124064	0.00395115	0.0297052	0.0320498	0.0206717	NaN	NaN	NaN	-0.131667	-0.106556
ACPT	ENST00000270593.1	ENSG00000142513	Testicular acid phosphatase	-0.290364	-0.186639	-0.402585	-0.0808976	0.00323945	0.0203632	0.0282744	0.00142913	0.166119	1.79393e-05	NaN	NaN	NaN	-0.259167	-0.0558889
ACR	P1P2	ENSG00000100312	Acrosin	0.0129806	0.0160968	0.022011	0.139598	-0.0662659	0.0115508	0.0331358	0.0174868	0.00160494	-0.0233002	NaN	NaN	NaN	-0.162333	-0.259222
ACRBP	P1P2	ENSG00000111644	Acrosin-binding protein	0.0287788	-0.0632393	0.166069	0.0731885	-0.136859	0.120428	0.23641	0.0310503	0.261111	0.00373203	0.017669	0.964609	-0.376913	-1.07317	-0.783111
ACRC	P1P2	ENSG00000147174	Acidic repeat-containing protein	0.0135256	0.214264	-0.0234541	0.0751676	0.0880379	0.19369	0.0239763	0.239704	0.161975	-0.00644946	NaN	NaN	NaN	0.210333	0.115111
ACRV1	P1P2	ENSG00000134940	Acrosomal protein SP-10	0.019434	0.0829896	0.0773137	-0.0867388	0.0559244	0.217861	0.219109	0.101782	0.23691	0.017934	NaN	NaN	NaN	0.357833	0.383333
ACSBG1	P1P2	ENSG00000103740	Long-chain-fatty-acid--CoA ligase ACSBG1	0.0146709	0.02695	0.0163078	0.058971	-0.0168289	0.177433	0.314476	0.269813	0.2	0.0059299	0.237386	0.475922	-0.390638	-0.4845	-0.571667
ACSBG2	P1P2	ENSG00000130377	Long-chain-fatty-acid--CoA ligase ACSBG2	NaN	NaN	NaN	NaN	NaN	NaN	NaN	NaN	NaN	0.00847275	NaN	NaN	NaN	-0.124167	0.00677778
ACSF2	P1P2	ENSG00000167107	Acyl-CoA synthetase family member 2, mitochondrial	0.0172601	-0.0263368	0.0146669	-0.000562109	-0.0115907	0.0498396	0.0904779	0.114673	0.158136	0.0148621	1.38698	4.36e-06	2.74075	-0.891667	-0.729222
ACSF3	P1P2	ENSG00000176715	Acyl-CoA synthetase family member 3, mitochondrial	NaN	NaN	NaN	NaN	NaN	NaN	NaN	NaN	NaN	0.00235196	0.195388	0.246065	3.15658	-0.140833	-0.134
ACSL1	P1P2	ENSG00000151726	Long-chain-fatty-acid--CoA ligase 1	-0.298147	-0.172966	-0.311134	-0.178822	0.00942174	0.0191249	0.0339292	0.00935429	0.0379197	0.0114586	0.35446	0.0105584	2.40113	0.0416667	0.239333
ACSL3	P1P2	ENSG00000123983	Long-chain-fatty-acid--CoA ligase 3	-0.0304317	-0.209418	-0.252407	-0.164239	0.0883984	0.0196753	0.000182415	0.000129921	0.00223057	-0.0108783	-0.033817	0.79392	5.54993	0.400667	0.0672222
ACSL4	P1P2	ENSG00000068366	Long-chain-fatty-acid--CoA ligase 4	-0.0860086	-0.122257	-0.00259251	-0.030372	-0.0876504	0.049257	0.016235	0.155125	0.117398	-0.0113959	-0.394567	0.0291149	4.74732	-1.34983	-1.243
ACSL5	P1	ENSG00000197142	Long-chain-fatty-acid--CoA ligase 5	-0.00772899	0.204736	0.0727532	0.098327	0.0129635	0.281095	0.0288254	0.068378	0.113704	-0.0171084	NaN	NaN	NaN	0.009	-0.135111
ACSL5	P2	ENSG00000197142	Long-chain-fatty-acid--CoA ligase 5	NaN	NaN	NaN	NaN	NaN	NaN	NaN	NaN	NaN	-0.0012202	NaN	NaN	NaN	0.009	-0.135111
ACSL6	P1	ENSG00000164398	Long-chain-fatty-acid--CoA ligase 6	-0.262612	-0.180376	0.180476	-0.190249	-0.216608	0.0269675	0.031193	0.00717408	0.0328716	-0.0018989	-1.11844	0.0110159	-2.07561	-0.180333	-0.126
ACSL6	P2	ENSG00000164398	Long-chain-fatty-acid--CoA ligase 6	-0.00205183	0.0945061	-0.0220576	0.0746551	0.0199283	0.341635	0.169989	0.24633	0.16321	-0.00312728	-1.11844	0.0110159	-2.07561	-0.180333	-0.126
ACSM1	P1P2	ENSG00000166743	Acyl-coenzyme A synthetase ACSM1, mitochondrial	-0.000905959	0.205331	-0.0137003	-0.020749	0.119437	0.409191	0.101024	0.348577	0.36687	0.013293	NaN	NaN	NaN	-0.152333	-0.0743333
ACSM2A	P1P2	ENSG00000183747	Acyl-coenzyme A synthetase ACSM2A, mitochondrial	-0.0608397	-0.117553	-0.157456	-0.139352	0.0592077	0.130297	0.0718716	0.0422242	0.0725522	-0.012355	NaN	NaN	NaN	0.188	0.130667
ACSM2B	P1P2	ENSG00000066813	Acyl-coenzyme A synthetase ACSM2B, mitochondrial	-0.123081	-0.081824	-0.313403	-0.160441	0.134469	0.0817281	0.19263	0.0267637	0.13043	-0.0194663	NaN	NaN	NaN	0.360667	0.310556
ACSM3	P1P2	ENSG00000005187	Acyl-coenzyme A synthetase ACSM3, mitochondrial	-0.0089133	0.0181701	0.0104285	-0.17384	0.0863344	0.294992	0.356232	0.371931	0.106715	-0.0103242	-0.283924	0.458528	2.55182	-0.180167	-0.196111
ACSM4	ENST00000399422.4	ENSG00000215009	Acyl-coenzyme A synthetase ACSM4, mitochondrial	0.0717313	0.287067	0.00534181	-0.0545639	0.20401	0.00256684	0.0287356	0.411053	0.293379	-0.00883221	NaN	NaN	NaN	-0.0373333	-0.0756667
ACSM5	P1P2	ENSG00000183549	Acyl-coenzyme A synthetase ACSM5, mitochondrial	-8.34749e-05	0.320413	0.114402	0.2019	0.00201418	0.171574	8.97989e-05	0.0045959	0.00222222	0.000843912	NaN	NaN	NaN	-0.159167	-0.275778
ACSS1	P1P2	ENSG00000154930	Acetyl-coenzyme A synthetase 2-like, mitochondrial	-0.00283128	0.265493	-0.0371074	0.136024	0.0818723	0.387452	0.0431034	0.220216	0.148642	0.007948	-0.971891	0.0171648	-1.76619	0.0175	-0.036
ACSS2	P1P2	ENSG00000131069	Acetyl-coenzyme A synthetase, cytoplasmic	0.0230977	-0.0289061	0.0462593	0.000865483	-0.0264666	0.084492	0.239694	0.1279	0.364938	-0.0196872	0.800118	0.00223036	3.96	-0.189167	-0.398333
ACSS3	P1P2	ENSG00000111058	Acyl-CoA synthetase short-chain family member 3, mitochondrial	0.00617462	0.034961	0.115128	0.0459433	-0.0599681	0.295294	0.295348	0.0288084	0.236543	0.00395786	-0.172264	0.210111	3.20076	0.231833	0.195444
ACTA1	P1	ENSG00000143632	Actin, alpha skeletal muscle	0.021882	-0.0477262	0.0787349	0.153794	-0.129186	0.189305	0.273623	0.0998767	0.125679	-0.0158458	1.34053	0.0125684	4.19053	-0.2335	0.144889
ACTA1	P2	ENSG00000143632	Actin, alpha skeletal muscle	0.00703371	0.042345	0.0279659	0.0501091	-0.0143481	0.107487	0.119792	0.0800359	0.0771605	-0.00999652	1.34053	0.0125684	4.19053	-0.2335	0.144889
ACTA2	P1	ENSG00000107796	Actin, aortic smooth muscle	0.0306114	0.17006	-0.032483	0.133688	0.0497334	0.107594	0.125539	0.245031	0.152099	0.0209473	NaN	NaN	NaN	-0.4215	-0.305778
ACTA2	P2	ENSG00000107796	Actin, aortic smooth muscle	-0.228766	-0.194601	0.14601	0.161994	-0.365686	0.0356357	0.0262678	0.014124	0.0333333	-0.0104675	NaN	NaN	NaN	-0.4215	-0.305778
ACTB	P1P2	ENSG00000075624	Actin, cytoplasmic 1	-0.134067	0.112185	0.130182	-0.0182768	-0.0668934	0.0269675	0.04912	0.00246609	0.13313	-0.00885361	0.18535	0.133303	11.2357	-1.43133	-1.90533
ACTBL2	P1P2	ENSG00000169067	Beta-actin-like protein 2	0.0159114	0.0636831	-0.0461344	0.146127	-0.010199	0.253476	0.253143	0.19735	0.135802	-0.00144508	NaN	NaN	NaN	0.113167	0.129
ACTC1	P1P2	ENSG00000159251	Actin, alpha cardiac muscle 1	NaN	NaN	NaN	NaN	NaN	NaN	NaN	NaN	NaN	-0.00275915	-1.82677	0.0112288	4.02163	-0.064	-0.096
ACTG1	P1P2	ENSG00000184009	Actin, cytoplasmic 2	-0.101873	-0.0897664	0.0633481	0.104132	-0.17956	0.0967254	0.170923	0.142585	0.21321	-0.00305001	0.404094	0.00818457	12.41	-1.3135	-1.31078
ACTG2	P1	ENSG00000163017	Actin, gamma-enteric smooth muscle	-0.0172263	-0.0012573	0.0846495	0.0342822	-0.0687077	0.225509	0.489785	0.0887793	0.356173	0.0128342	0.700873	0.175546	3.53016	-1.0835	-1.315
ACTG2	P2	ENSG00000163017	Actin, gamma-enteric smooth muscle	0.0653295	0.0532289	0.017746	-0.0896075	0.0952099	0.00320856	0.283226	0.321825	0.230923	-0.00868949	0.700873	0.175546	3.53016	-1.0835	-1.315
ACTL10	P1P2	ENSG00000182584		-0.0363515	0.263499	0.213465	0.191433	-0.0888751	0.152036	0.0466056	0.0152449	0.0737037	0.0103913	NaN	NaN	NaN	-0.134333	-0.242444
ACTL6A	P1P2	ENSG00000136518	Actin-like protein 6A	-0.623333	-0.363928	-0.615864	-0.817043	0.222823	0	0	0	0	-0.155831	-0.0563636	0.593054	5.90195	-1.93033	-2.56444
ACTL6B	P1P2	ENSG00000077080	Actin-like protein 6B	0.0122553	0.174356	0.0204201	-0.276439	0.221315	0.296471	0.122396	0.305683	0.0319324	-0.0180236	1.2021	0.00310631	0.0515065	-0.034	-0.337889
ACTL7A	P1P2	ENSG00000187003	Actin-like protein 7A	NaN	NaN	NaN	NaN	NaN	NaN	NaN	NaN	NaN	-0.0229442	NaN	NaN	NaN	-0.181167	-0.0454444
ACTL7B	P1P2	ENSG00000148156	Actin-like protein 7B	0.0214019	0.0483821	0.0683757	0.0427455	-0.0206686	0.194332	0.294361	0.123753	0.327284	0.000311456	NaN	NaN	NaN	-0.228667	-0.227333
ACTL8	P1P2	ENSG00000117148	Actin-like protein 8	0.01514	0.158435	0.0741207	-0.0161667	0.0578107	0.25893	0.130568	0.106939	0.381897	-0.00562844	NaN	NaN	NaN	-0.068	-0.0176667
ACTL9	P1P2	ENSG00000181786	Actin-like protein 9	NaN	NaN	NaN	NaN	NaN	NaN	NaN	NaN	NaN	0.00584448	NaN	NaN	NaN	-0.483667	-0.616556
ACTN1	P1P2	ENSG00000072110	Alpha-actinin-1	-0.0446087	-0.0492925	0.0279207	0.0582178	-0.0900199	0.153137	0.176943	0.2076	0.201975	-0.0101712	-0.0911944	0.598435	6.79523	-0.369333	-0.265
ACTN2	P1P2	ENSG00000077522	Alpha-actinin-2	NaN	NaN	NaN	NaN	NaN	NaN	NaN	NaN	NaN	-0.0036424	-0.216913	0.46814	0.171835	-0.191667	-0.100889
ACTN3	P1P2	ENSG00000248746	Alpha-actinin-3	0.0125397	-0.00701127	-0.0244081	0.0458575	-0.00796048	0.208877	0.321233	0.235416	0.236543	-0.0184026	NaN	NaN	NaN	-0.204	-0.284444
ACTN4	P1P2	ENSG00000130402	Alpha-actinin-4	0.00649195	0.0865554	0.0826948	0.0357938	-0.0127206	0.290481	0.185884	0.0559354	0.266296	0.0180311	-0.294207	0.0353353	7.45864	-0.566667	-0.528111
ACTR10	P1P2	ENSG00000131966	Actin-related protein 10	-0.538489	-0.47708	-0.784452	-0.872293	0.320588	0	0	0	0	-0.206987	-0.140676	0.1976	4.50397	-1.334	-1.85589
ACTR1A	P1P2	ENSG00000138107	Alpha-centractin	-0.0426299	-0.121598	-0.0872683	-0.202554	0.0627972	0.077738	0.0164174	0.0335196	0.00633952	-0.0200255	-0.141123	0.266194	5.2686	-0.808167	-1.31956
ACTR1B	P1P2	ENSG00000115073	Beta-centractin	-0.0940187	0.0197737	-0.0343045	0.0134893	-0.0267149	0.0981013	0.328933	0.190334	0.328519	-0.00526614	0.579122	0.00101457	5.26206	-0.5175	-0.470778
ACTR2	P1P2	ENSG00000138071	Actin-related protein 2	-0.319556	-0.297323	-0.765782	-0.381825	0.265364	0.00110072	0.00036483	0	0.000117398	-0.00678313	-1.15291	1.86e-07	6.00382	-1.45683	-1.61867
ACTR3	P1P2	ENSG00000115091	Actin-related protein 3	-0.213083	-0.269751	-0.544643	-0.292872	0.177341	0.000963126	0	0	0.000117398	-0.0307648	-0.25286	0.0159167	4.71229	-1.29467	-1.32411
ACTR3B	P1P2	ENSG00000133627	Actin-related protein 3B	0.0187082	-0.0603857	-0.0856606	-0.13184	0.0879117	0.222781	0.241883	0.113421	0.171871	-0.00350618	0.123526	0.397643	4.81283	0.0193333	0.136333
ACTR3C	P1P2	ENSG00000106526	Actin-related protein 3C	NaN	NaN	NaN	NaN	NaN	NaN	NaN	NaN	NaN	0.0134804	NaN	NaN	NaN	-0.141833	-0.187222
ACTR5	P1P2	ENSG00000101442	Actin-related protein 5	-0.153517	-0.21622	0.0471984	0.0283755	-0.222656	0.00371491	0.000182415	0.00762246	0.0217284	-0.103964	0.0267574	0.844736	4.24097	-1.604	-1.74467
ACTR6	P1P2	ENSG00000075089	Actin-related protein 6	-0.586727	-0.478774	-0.463322	-0.626658	0.0122395	0	0	0	0	-0.148743	-0.530847	0.000258333	4.51116	-1.27183	-1.33367
ACTR8	P1P2	ENSG00000113812	Actin-related protein 8	-0.594789	-0.666208	-0.179092	-0.371298	-0.355304	0	0	0.00727556	0.000117398	-0.0678198	-0.362536	0.00601904	4.13054	-2.4655	-2.141
ACTRT1	P1P2	ENSG00000123165	Actin-related protein T1	0.0268125	0.0178377	-0.0271755	0.10161	-0.014892	0.0562567	0.334321	0.219826	0.107531	-0.000883175	NaN	NaN	NaN	-0.0796667	-0.262
ACTRT2	P1P2	ENSG00000169717	Actin-related protein T2	0.027787	-0.0105329	-0.10412	-0.0821558	0.101765	0.0508021	0.306275	0.070547	0.162949	-0.0129509	NaN	NaN	NaN	0.0248333	0.143778
ACTRT3	P1P2	ENSG00000184378	Actin-related protein T3	0.0514437	0.116271	-0.0434201	0.0716555	0.0697394	0.0115508	0.173491	0.203196	0.264691	0.00911343	1.30642	0.000142056	2.41075	0.0248333	0.00177778
ACVR1	P1P2	ENSG00000115170	Activin receptor type-1	-0.185296	-0.0945665	-0.100716	0.100334	-0.13974	0.059989	0.160708	0.093413	0.218889	-0.0134715	0.556385	0.00145907	3.57789	-0.0743333	-0.160333
ACVR1B	P1P2	ENSG00000135503	Activin receptor type-1B	0.0154381	0.141039	-8.03551e-05	0.0585841	0.0489866	0.0605348	0.0289152	0.16331	0.0682716	-0.0130366	0.379561	0.00208543	3.787	-0.189333	-0.169333
ACVR1C	P1P2	ENSG00000123612	Activin receptor type-1C	NaN	NaN	NaN	NaN	NaN	NaN	NaN	NaN	NaN	0.00025249	NaN	NaN	NaN	0.181333	0.141
ACVR2A	P1P2	ENSG00000121989	Activin receptor type-2A	0.0103253	0.090188	0.0103889	-0.011434	0.0507792	0.0890909	0.0663614	0.124089	0.142991	0.0325868	0.131409	0.244861	2.2431	0.230833	0.0263333
ACVR2B	P1P2	ENSG00000114739	Activin receptor type-2B	0.0521067	0.0219757	-0.0061568	-0.0805771	0.0804081	0.00994652	0.34824	0.391841	0.252289	0.0182188	-0.0337656	0.911122	3.79478	-0.695167	-0.451556
ACVRL1	P1P2	ENSG00000139567	Serine/threonine-protein kinase receptor R3	0.00202738	0.147334	-0.0504564	-0.0546172	0.127218	0.133583	0.0242457	0.0596336	0.0858183	0.00413464	NaN	NaN	NaN	-0.36	-0.454
ACY1	P1P2	ENSG00000243989	Aminoacylase-1	NaN	NaN	NaN	NaN	NaN	NaN	NaN	NaN	NaN	0.0145456	1.9287	1.16e-07	2.18317	-0.383167	-0.472444
ACY3	P1	ENSG00000132744	N-acyl-aromatic-L-amino acid amidohydrolase (carboxylate-forming)	-0.0151134	0.0162131	-0.0977753	-0.199398	0.149137	0.233076	0.360542	0.101598	0.0841747	0.00633849	NaN	NaN	NaN	-0.0481667	-0.216333
ACY3	P2	ENSG00000132744	N-acyl-aromatic-L-amino acid amidohydrolase (carboxylate-forming)	NaN	NaN	NaN	NaN	NaN	NaN	NaN	NaN	NaN	0.0188797	NaN	NaN	NaN	-0.0481667	-0.216333
ACYP1	P1	ENSG00000119640	Acylphosphatase-1	-0.128692	0.0463787	-0.238833	-0.393248	0.274884	0.0799395	0.29894	0.0402754	0.0116224	0.00887487	-0.677535	0.0151875	3.23149	0.3435	0.224333
ACYP1	P2	ENSG00000119640	Acylphosphatase-1	0.00819883	0.106976	0.0233198	-0.227718	0.159786	0.348128	0.188757	0.284721	0.0536511	-0.00471918	-0.677535	0.0151875	3.23149	0.3435	0.224333
ACYP2	P1P2	ENSG00000170634	Acylphosphatase-2	0.00645094	0.125749	-0.007309	-0.0053472	0.0724282	0.110802	0.0380747	0.143303	0.152148	-0.00898875	1.32328	0.000772345	1.67528	0.184333	0.136556
ADA	P1P2	ENSG00000196839	Adenosine deaminase	0.000411608	0.0655723	0.00105907	0.245696	-0.0903855	0.457647	0.249551	0.444233	0.0234568	-0.00581829	-0.77015	0.0272298	3.54806	-0.147667	-0.0851111
ADAD1	P1P2	ENSG00000164113	Adenosine deaminase domain-containing protein 1	0.00316392	0.0307562	0.0390334	-0.133758	0.0643225	0.332086	0.305945	0.157494	0.0784222	-0.0316407	NaN	NaN	NaN	-0.0555	0.0792222
ADAD2	P1P2	ENSG00000140955	Adenosine deaminase domain-containing protein 2	0.00442221	0.078359	-0.0804096	0.0652355	0.0489777	0.317754	0.201239	0.0930233	0.183333	-0.020091	NaN	NaN	NaN	-0.384833	-0.359444
ADAL	P1P2	ENSG00000168803	Adenosine deaminase-like protein	-0.617028	-0.76681	-0.383792	-0.427337	-0.286354	0.0110072	0	0.0194881	0.00997887	-0.0278402	0.602153	0.00168283	2.64924	0.0625	-0.0747778
ADAM10	P1P2	ENSG00000137845	Disintegrin and metalloproteinase domain-containing protein 10	-0.559252	-0.270358	0.0200742	-0.10224	-0.373722	0.000412768	0.00875593	0.250645	0.125969	-0.116467	-0.0598686	0.674045	4.71554	0.166833	0.128
ADAM11	P1P2	ENSG00000073670	Disintegrin and metalloproteinase domain-containing protein 11	NaN	NaN	NaN	NaN	NaN	NaN	NaN	NaN	NaN	-0.00389549	0.223009	0.385151	0.943806	-0.138167	-0.215111
ADAM12	P1P2	ENSG00000148848	Disintegrin and metalloproteinase domain-containing protein 12	NaN	NaN	NaN	NaN	NaN	NaN	NaN	NaN	NaN	-0.00781109	NaN	NaN	NaN	-0.2865	-0.0671111
ADAM15	P1P2	ENSG00000143537	Disintegrin and metalloproteinase domain-containing protein 15	0.0113857	-0.0447719	0.00102587	0.0316323	-0.0330222	0.225027	0.190989	0.360722	0.275802	0.0119808	-1.4153	1.09e-08	2.89511	-0.668167	-0.532778
ADAM17	P1P2	ENSG00000151694	Disintegrin and metalloproteinase domain-containing protein 17	NaN	NaN	NaN	NaN	NaN	NaN	NaN	NaN	NaN	-0.00766696	0.29232	0.0193332	3.99364	-0.0293333	-0.198
ADAM18	P1P2	ENSG00000168619	Disintegrin and metalloproteinase domain-containing protein 18	-0.405047	-0.248157	0.0608106	0.0830209	-0.398518	0.00605394	0.0134987	0.0901244	0.144815	-0.0505736	NaN	NaN	NaN	-0.1295	-0.101444
ADAM19	P1P2	ENSG00000135074	Disintegrin and metalloproteinase domain-containing protein 19	NaN	NaN	NaN	NaN	NaN	NaN	NaN	NaN	NaN	-0.00436272	-0.0753971	0.85721	2.91345	-0.0055	-0.0508889
ADAM2	P1P2	ENSG00000104755	Disintegrin and metalloproteinase domain-containing protein 2	-0.0949128	0.0898278	-0.01624	-0.00909339	0.0101242	0.00770501	0.012482	0.0244251	0.0301714	-0.00308014	NaN	NaN	NaN	0.0501667	0.238667
ADAM20	P1P2	ENSG00000134007	Disintegrin and metalloproteinase domain-containing protein 20	NaN	NaN	NaN	NaN	NaN	NaN	NaN	NaN	NaN	-0.0144107	NaN	NaN	NaN	0.0963333	0.116889
ADAM21	P1P2	ENSG00000139985	Disintegrin and metalloproteinase domain-containing protein 21	0.0140846	0.164851	-0.0308565	-0.164413	0.187103	0.273048	0.126437	0.252306	0.123621	0.000496325	NaN	NaN	NaN	0.264167	0.221111
ADAM22	P1P2	ENSG00000008277	Disintegrin and metalloproteinase domain-containing protein 22	0.0490002	0.025078	-0.0280057	0.0479217	0.0270811	0.0115508	0.341595	0.259841	0.31716	0.0124256	0.371195	0.109553	1.72303	-0.0656667	-0.198556
ADAM23	P1P2	ENSG00000114948	Disintegrin and metalloproteinase domain-containing protein 23	0.00521422	0.0305347	0.0105622	-0.0751763	0.0501815	0.306845	0.306573	0.303666	0.177741	0.00593777	-1.04604	1.98e-05	2.84203	-0.00333333	0.0706667
ADAM28	P1P2	ENSG00000042980	Disintegrin and metalloproteinase domain-containing protein 28	-0.0110677	0.34094	0.0486161	-0.0192564	0.150256	0.282471	0.0076329	0.178231	0.371214	-0.00356353	NaN	NaN	NaN	-0.0883333	-0.00222222
ADAM29	P1P2	ENSG00000168594	Disintegrin and metalloproteinase domain-containing protein 29	-0.0085509	0.00554907	0.0738127	-0.0410064	-0.0179041	0.297606	0.39718	0.106939	0.317445	-0.00362322	NaN	NaN	NaN	0.225167	0.0944444
ADAM30	P1P2	ENSG00000134249	Disintegrin and metalloproteinase domain-containing protein 30	-0.0131541	-0.171072	0.116808	0.17392	-0.237477	0.242845	0.0353885	0.0275754	0.0251852	0.0196331	NaN	NaN	NaN	-0.0735	-0.111222
ADAM32	P1P2	ENSG00000197140	Disintegrin and metalloproteinase domain-containing protein 32	-0.00384378	0.0672644	0.0880074	0.0642381	-0.0444124	0.319895	0.223779	0.0498823	0.186049	0.0408127	NaN	NaN	NaN	0.187333	0.168667
ADAM33	P1P2	ENSG00000149451	Disintegrin and metalloproteinase domain-containing protein 33	0.00227165	0.0662616	0.0415693	-0.0219482	0.0244561	0.132299	0.0930316	0.0538056	0.128669	-0.00480458	0.633508	0.12025	1.68843	-0.993667	-0.835
ADAM7	P1P2	ENSG00000069206	Disintegrin and metalloproteinase domain-containing protein 7	NaN	NaN	NaN	NaN	NaN	NaN	NaN	NaN	NaN	0.052652	NaN	NaN	NaN	-0.0293333	0.131889
ADAM8	P1P2	ENSG00000151651	Disintegrin and metalloproteinase domain-containing protein 8	0.053936	0.150642	0.169926	0.264381	-0.114864	0.00684492	0.139009	0.0310503	0.0128395	-0.000931955	-0.609408	0.0771111	1.12831	-0.208667	-0.129444
ADAM9	P1P2	ENSG00000168615	Disintegrin and metalloproteinase domain-containing protein 9	-0.00943374	0.140715	-0.0657624	0.162141	0.0174517	0.29279	0.156879	0.166428	0.108395	0.000231822	-0.875034	6.15e-05	3.23553	-0.175833	0.182556
ADAMDEC1	P1P2	ENSG00000134028	ADAM DEC1	-0.430527	-0.00705018	-0.0310882	0.00726986	-0.20688	0.0211888	0.446005	0.251007	0.428889	0.000882215	NaN	NaN	NaN	-0.0668333	0.139111
ADAMTS1	P1	ENSG00000154734	A disintegrin and metalloproteinase with thrombospondin motifs 1	NaN	NaN	NaN	NaN	NaN	NaN	NaN	NaN	NaN	0.0336154	-1.06238	0.0197186	2.83829	-0.291167	-0.472333
ADAMTS1	P2	ENSG00000154734	A disintegrin and metalloproteinase with thrombospondin motifs 1	-0.30276	-0.0511657	-0.139176	-0.270269	0.0277603	0.0178866	0.17147	0.0504093	0.012092	-0.0275879	-1.06238	0.0197186	2.83829	-0.291167	-0.472333
ADAMTS10	P1P2	ENSG00000142303	A disintegrin and metalloproteinase with thrombospondin motifs 10	0.0292853	0.0952554	-0.0395403	0.047857	0.058112	0.0438503	0.168463	0.172405	0.231358	0.0175862	0.919456	0.0021716	2.50264	-0.498833	-0.301
ADAMTS12	P1P2	ENSG00000151388	A disintegrin and metalloproteinase with thrombospondin motifs 12	0.00578203	0.0135764	0.0607327	-0.025064	-0.00815513	0.113904	0.153556	0.0304899	0.124208	-0.00523078	-1.6958	2.51e-06	1.17187	-0.229833	-0.156222
ADAMTS13	P1P2	ENSG00000160323	A disintegrin and metalloproteinase with thrombospondin motifs 13	0.000210261	0.0441458	0.0415117	0.0839084	-0.040532	0.364492	0.27245	0.144827	0.141852	-0.00852839	1.03941	0.00071839	2.05775	-0.587	-0.527333
ADAMTS14	P1P2	ENSG00000138316	A disintegrin and metalloproteinase with thrombospondin motifs 14	NaN	NaN	NaN	NaN	NaN	NaN	NaN	NaN	NaN	0.0398978	-0.194401	0.336531	0.397954	-0.345667	-0.576778
ADAMTS15	P1P2	ENSG00000166106	A disintegrin and metalloproteinase with thrombospondin motifs 15	0.0233482	0.0371268	-0.0226117	0.0614298	0.0108285	0.174759	0.321749	0.303625	0.28679	0.00728226	0.769772	0.0464224	0.662918	-0.186	-0.0911111
ADAMTS16	P1	ENSG00000145536	A disintegrin and metalloproteinase with thrombospondin motifs 16	0.0244213	0.123254	0.0455133	0.00920595	0.0464781	0.0725134	0.118983	0.130703	0.341358	0.0448088	-2.05122	1.2e-05	0.9451	0.0886667	-0.0712222
ADAMTS16	P2	ENSG00000145536	A disintegrin and metalloproteinase with thrombospondin motifs 16	-0.116448	0.10141	-0.563868	-0.442404	0.495617	0.0865438	0.193068	0.00857477	0.00880488	-0.00312612	-2.05122	1.2e-05	0.9451	0.0886667	-0.0712222
ADAMTS17	P1P2	ENSG00000140470	A disintegrin and metalloproteinase with thrombospondin motifs 17	-0.0575702	0.0263663	-0.042419	0.0217553	-0.00527014	0.0656302	0.137841	0.0695076	0.117284	-0.0118574	NaN	NaN	NaN	-0.222833	-0.372556
ADAMTS18	P1P2	ENSG00000140873	A disintegrin and metalloproteinase with thrombospondin motifs 18	0.0279763	0.0408879	0.0380228	-0.0922606	0.061551	0.0496257	0.279634	0.161193	0.143578	-0.0136038	NaN	NaN	NaN	0.0521667	-0.145778
ADAMTS19	P1P2	ENSG00000145808	A disintegrin and metalloproteinase with thrombospondin motifs 19	-0.0217978	0.193561	0.0178936	-0.0559068	0.104888	0.197578	0.114314	0.32048	0.291148	-0.00965502	-0.131667	0.494241	3.64135	-0.055	-0.0483333
ADAMTS2	P1P2	ENSG00000087116	A disintegrin and metalloproteinase with thrombospondin motifs 2	0.00111452	0.0647586	-0.0354424	0.0669805	0.0171675	0.355508	0.228538	0.185657	0.179259	0.00815212	-0.785245	0.0150251	0.115544	-0.1775	-0.0517778
ADAMTS20	P1P2	ENSG00000173157	A disintegrin and metalloproteinase with thrombospondin motifs 20	NaN	NaN	NaN	NaN	NaN	NaN	NaN	NaN	NaN	-0.0231371	-1.13761	7.76e-05	0.896638	-0.0941667	-0.219111
ADAMTS3	P1P2	ENSG00000156140	A disintegrin and metalloproteinase with thrombospondin motifs 3	NaN	NaN	NaN	NaN	NaN	NaN	NaN	NaN	NaN	0.0163484	-0.435316	0.0570943	0.667586	0.2325	0.184556
ADAMTS4	P1P2	ENSG00000158859	A disintegrin and metalloproteinase with thrombospondin motifs 4	-0.00517268	0.0337462	0.0125386	0.132377	-0.058171	0.35333	0.332884	0.358368	0.156543	0.00372931	0.115571	0.747601	2.28444	-0.233833	-0.268333
ADAMTS5	P1P2	ENSG00000154736	A disintegrin and metalloproteinase with thrombospondin motifs 5	0.00431161	0.106702	-0.0709836	-0.031	0.106499	0.393369	0.188757	0.158763	0.339869	0.000294276	NaN	NaN	NaN	-0.0331667	0.0371111
ADAMTS6	P1P2	ENSG00000049192	A disintegrin and metalloproteinase with thrombospondin motifs 6	NaN	NaN	NaN	NaN	NaN	NaN	NaN	NaN	NaN	-0.00467531	0.87004	0.0122492	-0.927106	0.032	0.134444
ADAMTS7	P1P2	ENSG00000136378	A disintegrin and metalloproteinase with thrombospondin motifs 7	-0.105403	0.0252807	-0.0836577	0.0680768	-0.0322708	0.0967254	0.341595	0.116669	0.269383	-0.00103043	0.74805	0.000275314	4.73817	-0.404167	-0.239
ADAMTS8	P1P2	ENSG00000134917	A disintegrin and metalloproteinase with thrombospondin motifs 8	-0.0520759	-0.0974753	0.0218146	-0.00145882	-0.0849534	0.131811	0.156695	0.297164	0.426391	0.0168213	-0.724002	0.0188377	2.56505	-0.839	-0.510556
ADAMTS9	P1P2	ENSG00000163638	A disintegrin and metalloproteinase with thrombospondin motifs 9	NaN	NaN	NaN	NaN	NaN	NaN	NaN	NaN	NaN	-0.0111464	0.951455	0.00284875	-2.26364	0.0553333	0.0635556
ADAMTSL1	P1P2	ENSG00000178031	ADAMTS-like protein 1	0.00465276	0.223125	0.0211578	0.222581	-0.00798042	0.391123	0.0766882	0.299742	0.0404938	7.10933e-06	0.713564	0.0175862	-2.3365	-0.196667	-0.418778
ADAMTSL2	P1P2	ENSG00000197859	ADAMTS-like protein 2	-0.322716	-0.215697	-0.391769	-0.232787	0.0430712	0.013071	0.0206129	0.00181889	0.0184316	-0.0122118	0.741293	0.00507711	0.182952	-0.3665	-0.152889
ADAMTSL3	P1P2	ENSG00000156218	ADAMTS-like protein 3	-0.230563	-0.304767	-0.391247	-0.159052	0.00748395	0.0496698	0.0317402	0.0194881	0.133247	-0.0577693	-1.68794	0.00284717	-2.27324	-0.0991667	-0.267
ADAMTSL4	P1P2	ENSG00000143382	ADAMTS-like protein 4	-0.00560693	-0.0604031	0.104696	0.066361	-0.118534	0.145845	0.04834	0.00650151	0.0612346	0.00253058	-0.882909	0.0125851	0.903191	-0.900667	-0.773889
ADAMTSL5	P1P2	ENSG00000185761	ADAMTS-like protein 5	NaN	NaN	NaN	NaN	NaN	NaN	NaN	NaN	NaN	-0.00524884	NaN	NaN	NaN	-0.9255	-0.689333
ADAP1	P1P2	ENSG00000105963	Arf-GAP with dual PH domain-containing protein 1	-0.561904	-0.52164	-0.795773	-0.785902	0.249066	0.0132086	0.00912076	0	0	-0.0172053	NaN	NaN	NaN	-0.273833	-0.452
ADAP2	P1P2	ENSG00000184060	Arf-GAP with dual PH domain-containing protein 2	NaN	NaN	NaN	NaN	NaN	NaN	NaN	NaN	NaN	0.0207684	NaN	NaN	NaN	-0.291833	-0.255889
ADAR	P1	ENSG00000160710	Double-stranded RNA-specific adenosine deaminase	-0.0617611	0.0351902	-0.0232623	0.0724041	-0.0378563	0.129334	0.29472	0.241393	0.168148	-0.0276911	-0.0663825	0.665862	6.77754	-0.278	-1.06422
[truncated: 20,914 more rows]

## Sheet: Metadata S2C
gene	Gene ID from hCRISPRi-v2 library
primary_or_secondary_TSS	Transcription start site from hCRISPRi-v2 library
[truncated: 16 more rows]

## Sheet: Table S2C
gene	primary_or_secondary_TSS	num	neg|score	neg|p-value	neg|fdr	neg|rank	neg|goodsgrna	neg|lfc	pos|score	pos|p-value	pos|fdr	pos|rank	pos|goodsgrna	pos|lfc	cell_line	perfect_match_pT6	set_identifier
[truncated: 82,112 more rows]

[truncated: 2 more sheets: Metadata S2D, Table S2D]
